# Supplementary material for: Long Noncoding RNA SNHG1 Regulates LMNB2 Expression by Sponging miR-326 and Promotes Cancer Growth in Hepatocellular Carcinoma
Source: Front Oncol. 2021 Nov 30;11:784067. doi: 10.3389/fonc.2021.784067 (PMC8670182; doi:10.3389/fonc.2021.784067)
Supplement: Supplementary file 2 [file DataSheet_2.zip]

Archive with 7 entries (6 files):
- source data3/
- source data3/31.tif
- source data3/32.tif
- source data3/33.tif
- source data3/34.tif
- source data3/35.tif
- source data3/36.tif
