# Supplementary material for: Long Noncoding RNA SNHG1 Regulates LMNB2 Expression by Sponging miR-326 and Promotes Cancer Growth in Hepatocellular Carcinoma
Source: Front Oncol. 2021 Nov 30;11:784067. doi: 10.3389/fonc.2021.784067 (PMC8670182; doi:10.3389/fonc.2021.784067)
Supplement: Supplementary file 3 [file DataSheet_3.zip]

Archive with 15 entries (14 files):
- source data6/
- source data6/clinical.tsv
- source data6/edges.txt
- source data6/exposure.tsv
- source data6/family_history.tsv
- source data6/gapdh2.tif
- source data6/gapdh3.tif
- source data6/high new.jpg
- source data6/low new.jpg
- source data6/mirCounts.txt
- source data6/miRNAs_sample_sheet.tsv
- source data6/mwt20200720-shmt2  22 2020.07.20_22.48.58_Ch+Marker.jpg
- source data6/mwt20200720-shmt2 2020.07.20_22.44.52_Ch+Marker.jpg
- source data6/nodes.txt
- source data6/RNAseq_sample_sheet.tsv
