# Supplementary material for: Long Noncoding RNA SNHG1 Regulates LMNB2 Expression by Sponging miR-326 and Promotes Cancer Growth in Hepatocellular Carcinoma
Source: Front Oncol. 2021 Nov 30;11:784067. doi: 10.3389/fonc.2021.784067 (PMC8670182; doi:10.3389/fonc.2021.784067)
Supplement: Supplementary file 3 [file DataSheet_3.zip › source data6/clinical.tsv]

case_id	submitter_id	project_id	age_at_index	age_is_obfuscated	cause_of_death	cause_of_death_source	created_datetime	days_to_birth	days_to_death	demographic_id	ethnicity	gender	occupation_duration_years	premature_at_birth	race	state	submitter_id	updated_datetime	vital_status	weeks_gestation_at_birth	year_of_birth	year_of_death	age_at_diagnosis	ajcc_clinical_m	ajcc_clinical_n	ajcc_clinical_stage	ajcc_clinical_t	ajcc_pathologic_m	ajcc_pathologic_n	ajcc_pathologic_stage	ajcc_pathologic_t	ajcc_staging_system_edition	anaplasia_present	anaplasia_present_type	ann_arbor_b_symptoms	ann_arbor_clinical_stage	ann_arbor_extranodal_involvement	ann_arbor_pathologic_stage	annotation_id	case_id	case_submitter_id	category	classification	created_datetime	creator	entity_id	entity_submitter_id	entity_type	legacy_created_datetime
d3d3dba9-139e-4f57-ac70-b741553d1687	TCGA-5R-AA1D	TCGA-LIHC	17	--	--	--	--	-6545	--	ee3b4264-16c7-5352-bdac-2cd1d55eb9e3	not hispanic or latino	female	--	--	white	released	TCGA-5R-AA1D_demographic	2019-07-31T21:11:20.486652-05:00	Alive	--	1996	--	6545	--	--	--	--	M0	N0	Stage IIIA	T3a	7th	--	--	--	--	--	--	--	--	--	--	--	--	--	--	--	--	--
d3d3dba9-139e-4f57-ac70-b741553d1687	TCGA-5R-AA1D	TCGA-LIHC	17	--	--	--	--	-6545	--	ee3b4264-16c7-5352-bdac-2cd1d55eb9e3	not hispanic or latino	female	--	--	white	released	TCGA-5R-AA1D_demographic	2019-07-31T21:11:20.486652-05:00	Alive	--	1996	--	6545	--	--	--	--	M0	N0	Stage IIIA	T3a	7th	--	--	--	--	--	--	--	--	--	--	--	--	--	--	--	--	--
ec4b4d34-2576-4412-b036-7460e64f4398	TCGA-XR-A8TE	TCGA-LIHC	16	--	--	--	--	-5862	--	7494f977-dab1-5c9e-a628-e1201aadf380	hispanic or latino	male	--	--	white	released	TCGA-XR-A8TE_demographic	2019-07-31T21:12:26.546464-05:00	Alive	--	1996	--	5862	--	--	--	--	MX	N0	Stage IIIA	T3	7th	--	--	--	--	--	--	--	--	--	--	--	--	--	--	--	--	--
ec4b4d34-2576-4412-b036-7460e64f4398	TCGA-XR-A8TE	TCGA-LIHC	16	--	--	--	--	-5862	--	7494f977-dab1-5c9e-a628-e1201aadf380	hispanic or latino	male	--	--	white	released	TCGA-XR-A8TE_demographic	2019-07-31T21:12:26.546464-05:00	Alive	--	1996	--	5862	--	--	--	--	MX	N0	Stage IIIA	T3	7th	--	--	--	--	--	--	--	--	--	--	--	--	--	--	--	--	--
4db9de75-9297-46e5-acc5-9275f52a642a	TCGA-XR-A8TC	TCGA-LIHC	43	--	--	--	--	-15817	--	7709cb67-8318-5f17-8e94-756f13eb273a	hispanic or latino	female	--	--	white	released	TCGA-XR-A8TC_demographic	2019-07-31T21:01:27.538251-05:00	Alive	--	1968	--	15817	--	--	--	--	MX	NX	Stage I	T1	7th	--	--	--	--	--	--	--	--	--	--	--	--	--	--	--	--	--
4db9de75-9297-46e5-acc5-9275f52a642a	TCGA-XR-A8TC	TCGA-LIHC	43	--	--	--	--	-15817	--	7709cb67-8318-5f17-8e94-756f13eb273a	hispanic or latino	female	--	--	white	released	TCGA-XR-A8TC_demographic	2019-07-31T21:01:27.538251-05:00	Alive	--	1968	--	15817	--	--	--	--	MX	NX	Stage I	T1	7th	--	--	--	--	--	--	--	--	--	--	--	--	--	--	--	--	--
45f00f00-d793-4dca-aeb9-7626d4575c90	TCGA-GJ-A9DB	TCGA-LIHC	68	--	--	--	--	-25020	67	6517c8be-e22d-56ad-b5e8-839ba32ddd96	not hispanic or latino	male	--	--	white	released	TCGA-GJ-A9DB_demographic	2019-07-31T21:00:48.848756-05:00	Dead	--	1945	2013	25020	--	--	--	--	MX	N0	Stage I	T1	7th	--	--	--	--	--	--	--	--	--	--	--	--	--	--	--	--	--
45f00f00-d793-4dca-aeb9-7626d4575c90	TCGA-GJ-A9DB	TCGA-LIHC	68	--	--	--	--	-25020	67	6517c8be-e22d-56ad-b5e8-839ba32ddd96	not hispanic or latino	male	--	--	white	released	TCGA-GJ-A9DB_demographic	2019-07-31T21:00:48.848756-05:00	Dead	--	1945	2013	25020	--	--	--	--	MX	N0	Stage I	T1	7th	--	--	--	--	--	--	--	--	--	--	--	--	--	--	--	--	--
e42e4244-dce8-453a-b5e0-7593a9b5af61	TCGA-DD-AADY	TCGA-LIHC	55	--	--	--	--	-20233	--	a640c638-f8b4-50eb-ab3e-8b4bb105bdb9	not hispanic or latino	female	--	--	asian	released	TCGA-DD-AADY_demographic	2019-07-31T21:12:08.747964-05:00	Alive	--	1958	--	20233	--	--	--	--	M0	N0	Stage I	T1	7th	--	--	--	--	--	--	--	--	--	--	--	--	--	--	--	--	--
e42e4244-dce8-453a-b5e0-7593a9b5af61	TCGA-DD-AADY	TCGA-LIHC	55	--	--	--	--	-20233	--	a640c638-f8b4-50eb-ab3e-8b4bb105bdb9	not hispanic or latino	female	--	--	asian	released	TCGA-DD-AADY_demographic	2019-07-31T21:12:08.747964-05:00	Alive	--	1958	--	20233	--	--	--	--	M0	N0	Stage I	T1	7th	--	--	--	--	--	--	--	--	--	--	--	--	--	--	--	--	--
c6a74db2-cf97-4c7b-be8c-557ee27e1d43	TCGA-RC-A6M3	TCGA-LIHC	24	--	--	--	--	-8899	--	ffe40d22-00cf-5283-af6d-2fbb01986722	not reported	male	--	--	american indian or alaska native	released	TCGA-RC-A6M3_demographic	2019-07-31T21:10:26.750843-05:00	Alive	--	1985	--	8899	--	--	--	--	M0	N0	Stage II	T2	6th	--	--	--	--	--	--	--	--	--	--	--	--	--	--	--	--	--
c6a74db2-cf97-4c7b-be8c-557ee27e1d43	TCGA-RC-A6M3	TCGA-LIHC	24	--	--	--	--	-8899	--	ffe40d22-00cf-5283-af6d-2fbb01986722	not reported	male	--	--	american indian or alaska native	released	TCGA-RC-A6M3_demographic	2019-07-31T21:10:26.750843-05:00	Alive	--	1985	--	8899	--	--	--	--	M0	N0	Stage II	T2	6th	--	--	--	--	--	--	--	--	--	--	--	--	--	--	--	--	--
4c960eee-e4b5-499d-a596-238aa78745a4	TCGA-DD-AAE9	TCGA-LIHC	69	--	--	--	--	-25451	--	aa0b7d86-4b86-55a4-859d-219c7ce16300	not hispanic or latino	male	--	--	asian	released	TCGA-DD-AAE9_demographic	2019-07-31T21:01:24.974652-05:00	Alive	--	1943	--	25451	--	--	--	--	M0	N0	Stage I	T1	7th	--	--	--	--	--	--	--	--	--	--	--	--	--	--	--	--	--
4c960eee-e4b5-499d-a596-238aa78745a4	TCGA-DD-AAE9	TCGA-LIHC	69	--	--	--	--	-25451	--	aa0b7d86-4b86-55a4-859d-219c7ce16300	not hispanic or latino	male	--	--	asian	released	TCGA-DD-AAE9_demographic	2019-07-31T21:01:24.974652-05:00	Alive	--	1943	--	25451	--	--	--	--	M0	N0	Stage I	T1	7th	--	--	--	--	--	--	--	--	--	--	--	--	--	--	--	--	--
073e51f9-fb79-4a5f-9ba0-2c9af03c0b85	TCGA-5C-A9VG	TCGA-LIHC	58	--	--	--	--	-21273	--	8bdfdcb9-fb08-56ef-8853-e18adc16d27b	not hispanic or latino	male	--	--	white	released	TCGA-5C-A9VG_demographic	2019-07-31T20:55:30.854355-05:00	Alive	--	1955	--	21273	--	--	--	--	M0	N0	Stage II	T2	7th	--	--	--	--	--	--	--	--	--	--	--	--	--	--	--	--	--
073e51f9-fb79-4a5f-9ba0-2c9af03c0b85	TCGA-5C-A9VG	TCGA-LIHC	58	--	--	--	--	-21273	--	8bdfdcb9-fb08-56ef-8853-e18adc16d27b	not hispanic or latino	male	--	--	white	released	TCGA-5C-A9VG_demographic	2019-07-31T20:55:30.854355-05:00	Alive	--	1955	--	21273	--	--	--	--	M0	N0	Stage II	T2	7th	--	--	--	--	--	--	--	--	--	--	--	--	--	--	--	--	--
13a97cee-76b0-46a1-b728-d87b2248311e	TCGA-BD-A2L6	TCGA-LIHC	69	--	--	--	--	-25489	--	f01e182f-75b1-5175-8300-f88362eaf7f8	not reported	male	--	--	white	released	TCGA-BD-A2L6_demographic	2019-07-31T20:56:32.360370-05:00	Alive	--	1942	--	25489	--	--	--	--	MX	NX	--	T2	7th	--	--	--	--	--	--	--	--	--	--	--	--	--	--	--	--	--
13a97cee-76b0-46a1-b728-d87b2248311e	TCGA-BD-A2L6	TCGA-LIHC	69	--	--	--	--	-25489	--	f01e182f-75b1-5175-8300-f88362eaf7f8	not reported	male	--	--	white	released	TCGA-BD-A2L6_demographic	2019-07-31T20:56:32.360370-05:00	Alive	--	1942	--	25489	--	--	--	--	MX	NX	--	T2	7th	--	--	--	--	--	--	--	--	--	--	--	--	--	--	--	--	--
efc865fd-7c74-4361-9d7a-eef923dbcd24	TCGA-G3-AAV3	TCGA-LIHC	58	--	--	--	--	-21449	--	82bba35a-4243-56cb-877c-0e964821816f	not hispanic or latino	female	--	--	white	released	TCGA-G3-AAV3_demographic	2019-07-31T21:12:42.491473-05:00	Alive	--	1955	--	21449	--	--	--	--	M0	N0	Stage II	T2	7th	--	--	--	--	--	--	--	--	--	--	--	--	--	--	--	--	--
efc865fd-7c74-4361-9d7a-eef923dbcd24	TCGA-G3-AAV3	TCGA-LIHC	58	--	--	--	--	-21449	--	82bba35a-4243-56cb-877c-0e964821816f	not hispanic or latino	female	--	--	white	released	TCGA-G3-AAV3_demographic	2019-07-31T21:12:42.491473-05:00	Alive	--	1955	--	21449	--	--	--	--	M0	N0	Stage II	T2	7th	--	--	--	--	--	--	--	--	--	--	--	--	--	--	--	--	--
7a6162a4-1166-4310-84cd-ffc2b06f124c	TCGA-5C-AAPD	TCGA-LIHC	61	--	--	--	--	-22552	--	68716d44-6d98-50e2-a221-1fef1a07565e	not hispanic or latino	male	--	--	asian	released	TCGA-5C-AAPD_demographic	2019-07-31T21:04:42.654942-05:00	Alive	--	1952	--	22552	--	--	--	--	M0	N0	Stage II	T2	7th	--	--	--	--	--	--	--	--	--	--	--	--	--	--	--	--	--
7a6162a4-1166-4310-84cd-ffc2b06f124c	TCGA-5C-AAPD	TCGA-LIHC	61	--	--	--	--	-22552	--	68716d44-6d98-50e2-a221-1fef1a07565e	not hispanic or latino	male	--	--	asian	released	TCGA-5C-AAPD_demographic	2019-07-31T21:04:42.654942-05:00	Alive	--	1952	--	22552	--	--	--	--	M0	N0	Stage II	T2	7th	--	--	--	--	--	--	--	--	--	--	--	--	--	--	--	--	--
34416be6-b6d6-4029-b899-9ba685e39590	TCGA-DD-AAEI	TCGA-LIHC	72	--	--	--	--	-26465	--	68e52e0c-e760-5880-887e-8485ca76926e	not hispanic or latino	male	--	--	asian	released	TCGA-DD-AAEI_demographic	2019-07-31T20:59:07.605717-05:00	Alive	--	1938	--	26465	--	--	--	--	M0	N0	Stage I	T1	7th	--	--	--	--	--	--	--	--	--	--	--	--	--	--	--	--	--
34416be6-b6d6-4029-b899-9ba685e39590	TCGA-DD-AAEI	TCGA-LIHC	72	--	--	--	--	-26465	--	68e52e0c-e760-5880-887e-8485ca76926e	not hispanic or latino	male	--	--	asian	released	TCGA-DD-AAEI_demographic	2019-07-31T20:59:07.605717-05:00	Alive	--	1938	--	26465	--	--	--	--	M0	N0	Stage I	T1	7th	--	--	--	--	--	--	--	--	--	--	--	--	--	--	--	--	--
a8c2aa08-9156-4845-ad77-5e060858c757	TCGA-FV-A3I0	TCGA-LIHC	76	--	--	--	--	-28101	--	690e2dd1-aa31-54af-b56f-39feacaa7ecf	not hispanic or latino	female	--	--	white	released	TCGA-FV-A3I0_demographic	2019-07-31T21:08:07.893672-05:00	Alive	--	1935	--	28101	--	--	--	--	M0	NX	Stage II	T2	7th	--	--	--	--	--	--	--	--	--	--	--	--	--	--	--	--	--
a8c2aa08-9156-4845-ad77-5e060858c757	TCGA-FV-A3I0	TCGA-LIHC	76	--	--	--	--	-28101	--	690e2dd1-aa31-54af-b56f-39feacaa7ecf	not hispanic or latino	female	--	--	white	released	TCGA-FV-A3I0_demographic	2019-07-31T21:08:07.893672-05:00	Alive	--	1935	--	28101	--	--	--	--	M0	NX	Stage II	T2	7th	--	--	--	--	--	--	--	--	--	--	--	--	--	--	--	--	--
670c1cbc-4494-45f1-bb8b-18db82d4f7e0	TCGA-CC-A1HT	TCGA-LIHC	50	--	--	--	--	-18553	101	6cc79a8b-40ea-525d-937c-4eef2f1030ae	not hispanic or latino	male	--	--	asian	released	TCGA-CC-A1HT_demographic	2019-07-31T21:03:35.483120-05:00	Dead	--	1960	--	18553	--	--	--	--	M0	N0	Stage IIIA	T3	6th	--	--	--	--	--	--	--	--	--	--	--	--	--	--	--	--	--
670c1cbc-4494-45f1-bb8b-18db82d4f7e0	TCGA-CC-A1HT	TCGA-LIHC	50	--	--	--	--	-18553	101	6cc79a8b-40ea-525d-937c-4eef2f1030ae	not hispanic or latino	male	--	--	asian	released	TCGA-CC-A1HT_demographic	2019-07-31T21:03:35.483120-05:00	Dead	--	1960	--	18553	--	--	--	--	M0	N0	Stage IIIA	T3	6th	--	--	--	--	--	--	--	--	--	--	--	--	--	--	--	--	--
654af137-70d9-4ee4-9f69-793e352d30f8	TCGA-DD-A1EE	TCGA-LIHC	73	--	--	--	--	-26858	349	03c85898-40d4-555d-99c8-4a76600490e9	not hispanic or latino	male	--	--	white	released	TCGA-DD-A1EE_demographic	2019-07-31T21:03:26.335375-05:00	Dead	--	1933	--	26858	--	--	--	--	M0	N0	Stage IIIA	T3	6th	--	--	--	--	--	--	--	--	--	--	--	--	--	--	--	--	--
654af137-70d9-4ee4-9f69-793e352d30f8	TCGA-DD-A1EE	TCGA-LIHC	73	--	--	--	--	-26858	349	03c85898-40d4-555d-99c8-4a76600490e9	not hispanic or latino	male	--	--	white	released	TCGA-DD-A1EE_demographic	2019-07-31T21:03:26.335375-05:00	Dead	--	1933	--	26858	--	--	--	--	M0	N0	Stage IIIA	T3	6th	--	--	--	--	--	--	--	--	--	--	--	--	--	--	--	--	--
9a56d8a8-dadd-442e-bc09-732cd619aef7	TCGA-G3-A5SL	TCGA-LIHC	70	--	--	--	--	-25671	--	5275def5-d081-5a78-a30b-c1c53d0cf8e7	not hispanic or latino	male	--	--	white	released	TCGA-G3-A5SL_demographic	2019-07-31T21:07:11.206625-05:00	Alive	--	1942	--	25671	--	--	--	--	M0	NX	Stage II	T2	7th	--	--	--	--	--	--	--	--	--	--	--	--	--	--	--	--	--
9a56d8a8-dadd-442e-bc09-732cd619aef7	TCGA-G3-A5SL	TCGA-LIHC	70	--	--	--	--	-25671	--	5275def5-d081-5a78-a30b-c1c53d0cf8e7	not hispanic or latino	male	--	--	white	released	TCGA-G3-A5SL_demographic	2019-07-31T21:07:11.206625-05:00	Alive	--	1942	--	25671	--	--	--	--	M0	NX	Stage II	T2	7th	--	--	--	--	--	--	--	--	--	--	--	--	--	--	--	--	--
8c2783ef-aa41-44c9-be87-fa4c84108f1e	TCGA-LG-A9QC	TCGA-LIHC	48	--	--	--	--	-17842	--	6d0fbb73-21aa-53f2-8f35-3b7f4cd44977	not hispanic or latino	male	--	--	white	released	TCGA-LG-A9QC_demographic	2019-07-31T16:14:17.536678-05:00	Alive	--	1965	--	17842	--	--	--	--	M0	NX	Stage I	T1	7th	--	--	--	--	--	--	--	--	--	--	--	--	--	--	--	--	--
8c2783ef-aa41-44c9-be87-fa4c84108f1e	TCGA-LG-A9QC	TCGA-LIHC	48	--	--	--	--	-17842	--	6d0fbb73-21aa-53f2-8f35-3b7f4cd44977	not hispanic or latino	male	--	--	white	released	TCGA-LG-A9QC_demographic	2019-07-31T16:14:17.536678-05:00	Alive	--	1965	--	17842	--	--	--	--	M0	NX	Stage I	T1	7th	--	--	--	--	--	--	--	--	--	--	--	--	--	--	--	--	--
496beef9-80d9-4734-a23d-334ae1b6aaab	TCGA-DD-AAC8	TCGA-LIHC	72	--	--	--	--	-26322	16	046d006e-0108-5780-a2f4-97c227f7ec09	not hispanic or latino	male	--	--	asian	released	TCGA-DD-AAC8_demographic	2019-07-31T15:41:09.490551-05:00	Dead	--	1936	2008	26322	--	--	--	--	M0	N0	Stage I	T1	6th	--	--	--	--	--	--	--	--	--	--	--	--	--	--	--	--	--
496beef9-80d9-4734-a23d-334ae1b6aaab	TCGA-DD-AAC8	TCGA-LIHC	72	--	--	--	--	-26322	16	046d006e-0108-5780-a2f4-97c227f7ec09	not hispanic or latino	male	--	--	asian	released	TCGA-DD-AAC8_demographic	2019-07-31T15:41:09.490551-05:00	Dead	--	1936	2008	26322	--	--	--	--	M0	N0	Stage I	T1	6th	--	--	--	--	--	--	--	--	--	--	--	--	--	--	--	--	--
d74ddbe2-5860-40b1-9bd8-99cc50f3392d	TCGA-G3-AAUZ	TCGA-LIHC	48	--	--	--	--	-17760	--	373929fc-fb4a-56ea-8619-a8f87c61fd59	hispanic or latino	male	--	--	not reported	released	TCGA-G3-AAUZ_demographic	2019-07-31T21:11:38.335547-05:00	Alive	--	1965	--	17760	--	--	--	--	M0	N0	Stage I	T1	7th	--	--	--	--	--	--	--	--	--	--	--	--	--	--	--	--	--
d74ddbe2-5860-40b1-9bd8-99cc50f3392d	TCGA-G3-AAUZ	TCGA-LIHC	48	--	--	--	--	-17760	--	373929fc-fb4a-56ea-8619-a8f87c61fd59	hispanic or latino	male	--	--	not reported	released	TCGA-G3-AAUZ_demographic	2019-07-31T21:11:38.335547-05:00	Alive	--	1965	--	17760	--	--	--	--	M0	N0	Stage I	T1	7th	--	--	--	--	--	--	--	--	--	--	--	--	--	--	--	--	--
a6c0def6-7649-485a-a679-50dafb5eade5	TCGA-MI-A75C	TCGA-LIHC	64	--	--	--	--	-23441	--	394bad7e-9b3b-5c85-894f-58eea6fac217	not hispanic or latino	male	--	--	white	released	TCGA-MI-A75C_demographic	2019-07-31T21:08:02.181836-05:00	Alive	--	1948	--	23441	--	--	--	--	M0	N0	Stage I	T1	7th	--	--	--	--	--	--	--	--	--	--	--	--	--	--	--	--	--
a6c0def6-7649-485a-a679-50dafb5eade5	TCGA-MI-A75C	TCGA-LIHC	64	--	--	--	--	-23441	--	394bad7e-9b3b-5c85-894f-58eea6fac217	not hispanic or latino	male	--	--	white	released	TCGA-MI-A75C_demographic	2019-07-31T21:08:02.181836-05:00	Alive	--	1948	--	23441	--	--	--	--	M0	N0	Stage I	T1	7th	--	--	--	--	--	--	--	--	--	--	--	--	--	--	--	--	--
239b4298-b090-480a-a19f-9758a827aa30	TCGA-G3-A25Y	TCGA-LIHC	52	--	--	--	--	-19055	452	3bf5f38e-1bb6-5260-9956-4c2dc77b74b1	not hispanic or latino	female	--	--	asian	released	TCGA-G3-A25Y_demographic	2019-07-31T20:57:53.128801-05:00	Dead	--	1954	2007	19055	--	--	--	--	M0	N0	Stage I	T1	6th	--	--	--	--	--	--	--	--	--	--	--	--	--	--	--	--	--
239b4298-b090-480a-a19f-9758a827aa30	TCGA-G3-A25Y	TCGA-LIHC	52	--	--	--	--	-19055	452	3bf5f38e-1bb6-5260-9956-4c2dc77b74b1	not hispanic or latino	female	--	--	asian	released	TCGA-G3-A25Y_demographic	2019-07-31T20:57:53.128801-05:00	Dead	--	1954	2007	19055	--	--	--	--	M0	N0	Stage I	T1	6th	--	--	--	--	--	--	--	--	--	--	--	--	--	--	--	--	--
79df037c-7d37-4e6c-a654-57708a4f87aa	TCGA-BC-A69H	TCGA-LIHC	64	--	--	--	--	-23380	--	dca3211e-6bf9-54b4-adda-c0e643ca08a7	not hispanic or latino	male	--	--	white	released	TCGA-BC-A69H_demographic	2019-07-31T21:04:36.397148-05:00	Alive	--	1949	--	23380	--	--	--	--	M0	NX	Stage II	T2	7th	--	--	--	--	--	--	--	--	--	--	--	--	--	--	--	--	--
79df037c-7d37-4e6c-a654-57708a4f87aa	TCGA-BC-A69H	TCGA-LIHC	64	--	--	--	--	-23380	--	dca3211e-6bf9-54b4-adda-c0e643ca08a7	not hispanic or latino	male	--	--	white	released	TCGA-BC-A69H_demographic	2019-07-31T21:04:36.397148-05:00	Alive	--	1949	--	23380	--	--	--	--	M0	NX	Stage II	T2	7th	--	--	--	--	--	--	--	--	--	--	--	--	--	--	--	--	--
f661a921-2e59-424b-a145-e22664b73728	TCGA-CC-A9FS	TCGA-LIHC	55	--	--	--	--	-20157	--	b17cca21-2ee9-5aa1-8e4a-01d8d688db04	not hispanic or latino	male	--	--	asian	released	TCGA-CC-A9FS_demographic	2019-07-31T21:13:00.520110-05:00	Alive	--	1958	--	20157	--	--	--	--	M0	N0	Stage II	T2	6th	--	--	--	--	--	--	--	--	--	--	--	--	--	--	--	--	--
f661a921-2e59-424b-a145-e22664b73728	TCGA-CC-A9FS	TCGA-LIHC	55	--	--	--	--	-20157	--	b17cca21-2ee9-5aa1-8e4a-01d8d688db04	not hispanic or latino	male	--	--	asian	released	TCGA-CC-A9FS_demographic	2019-07-31T21:13:00.520110-05:00	Alive	--	1958	--	20157	--	--	--	--	M0	N0	Stage II	T2	6th	--	--	--	--	--	--	--	--	--	--	--	--	--	--	--	--	--
431a72e1-ea03-4e40-89c4-2f02d454c897	TCGA-DD-AACX	TCGA-LIHC	66	--	--	--	--	-24329	--	8508351b-9e62-51f3-b29b-e0ca1217a17b	not hispanic or latino	male	--	--	asian	released	TCGA-DD-AACX_demographic	2019-07-31T21:00:33.179143-05:00	Alive	--	1944	--	24329	--	--	--	--	M0	N0	Stage II	T2	7th	--	--	--	--	--	--	--	--	--	--	--	--	--	--	--	--	--
431a72e1-ea03-4e40-89c4-2f02d454c897	TCGA-DD-AACX	TCGA-LIHC	66	--	--	--	--	-24329	--	8508351b-9e62-51f3-b29b-e0ca1217a17b	not hispanic or latino	male	--	--	asian	released	TCGA-DD-AACX_demographic	2019-07-31T21:00:33.179143-05:00	Alive	--	1944	--	24329	--	--	--	--	M0	N0	Stage II	T2	7th	--	--	--	--	--	--	--	--	--	--	--	--	--	--	--	--	--
9c5e2438-f587-4935-92f0-4bfd57468eaa	TCGA-2Y-A9H1	TCGA-LIHC	58	--	--	--	--	-21222	1229	3cff2da0-3649-544d-bc98-3541c3a1c3dc	not hispanic or latino	male	--	--	white	released	TCGA-2Y-A9H1_demographic	2019-07-31T21:07:19.462693-05:00	Dead	--	1952	2013	21222	--	--	--	--	MX	NX	Stage I	T1	7th	--	--	--	--	--	--	--	--	--	--	--	--	--	--	--	--	--
9c5e2438-f587-4935-92f0-4bfd57468eaa	TCGA-2Y-A9H1	TCGA-LIHC	58	--	--	--	--	-21222	1229	3cff2da0-3649-544d-bc98-3541c3a1c3dc	not hispanic or latino	male	--	--	white	released	TCGA-2Y-A9H1_demographic	2019-07-31T21:07:19.462693-05:00	Dead	--	1952	2013	21222	--	--	--	--	MX	NX	Stage I	T1	7th	--	--	--	--	--	--	--	--	--	--	--	--	--	--	--	--	--
abbcf6bd-4683-45ac-947a-51ae6ef0a244	TCGA-DD-AACE	TCGA-LIHC	62	--	--	--	--	-22727	--	30f3ca56-1778-581f-82a9-40864f5078d1	not hispanic or latino	male	--	--	asian	released	TCGA-DD-AACE_demographic	2019-07-31T21:08:22.037128-05:00	Alive	--	1946	--	22727	--	--	--	--	M0	N0	Stage I	T1	6th	--	--	--	--	--	--	--	--	--	--	--	--	--	--	--	--	--
abbcf6bd-4683-45ac-947a-51ae6ef0a244	TCGA-DD-AACE	TCGA-LIHC	62	--	--	--	--	-22727	--	30f3ca56-1778-581f-82a9-40864f5078d1	not hispanic or latino	male	--	--	asian	released	TCGA-DD-AACE_demographic	2019-07-31T21:08:22.037128-05:00	Alive	--	1946	--	22727	--	--	--	--	M0	N0	Stage I	T1	6th	--	--	--	--	--	--	--	--	--	--	--	--	--	--	--	--	--
75f43fca-200a-48b0-bb67-0693d7b91119	TCGA-BC-A3KG	TCGA-LIHC	68	--	--	--	--	-25061	--	b07159a5-c041-5962-aaf7-ff8f9b7889d3	not hispanic or latino	female	--	--	white	released	TCGA-BC-A3KG_demographic	2019-07-31T21:04:27.546851-05:00	Alive	--	1943	--	25061	--	--	--	--	M0	N0	Stage II	T2	7th	--	--	--	--	--	--	--	--	--	--	--	--	--	--	--	--	--
75f43fca-200a-48b0-bb67-0693d7b91119	TCGA-BC-A3KG	TCGA-LIHC	68	--	--	--	--	-25061	--	b07159a5-c041-5962-aaf7-ff8f9b7889d3	not hispanic or latino	female	--	--	white	released	TCGA-BC-A3KG_demographic	2019-07-31T21:04:27.546851-05:00	Alive	--	1943	--	25061	--	--	--	--	M0	N0	Stage II	T2	7th	--	--	--	--	--	--	--	--	--	--	--	--	--	--	--	--	--
2d1dc64d-27de-4c83-a7fa-88da5b48bf24	TCGA-RC-A6M4	TCGA-LIHC	74	--	--	--	--	-27327	--	f5949f94-831d-5590-87f6-18162aa51493	not hispanic or latino	female	--	--	white	released	TCGA-RC-A6M4_demographic	2019-07-31T20:58:40.514254-05:00	Alive	--	1936	--	27327	--	--	--	--	MX	NX	Stage IIIA	T3	7th	--	--	--	--	--	--	--	--	--	--	--	--	--	--	--	--	--
2d1dc64d-27de-4c83-a7fa-88da5b48bf24	TCGA-RC-A6M4	TCGA-LIHC	74	--	--	--	--	-27327	--	f5949f94-831d-5590-87f6-18162aa51493	not hispanic or latino	female	--	--	white	released	TCGA-RC-A6M4_demographic	2019-07-31T20:58:40.514254-05:00	Alive	--	1936	--	27327	--	--	--	--	MX	NX	Stage IIIA	T3	7th	--	--	--	--	--	--	--	--	--	--	--	--	--	--	--	--	--
7bdc5f86-4d7d-4f1f-bc23-ab51fa9fb947	TCGA-ZS-A9CE	TCGA-LIHC	79	--	--	--	--	-29051	--	f61e0427-db78-565a-946f-90c56d30fbbc	not hispanic or latino	female	--	--	white	released	TCGA-ZS-A9CE_demographic	2019-07-31T21:04:52.181675-05:00	Alive	--	1932	--	29051	--	--	--	--	MX	NX	Stage II	T2	7th	--	--	--	--	--	--	--	--	--	--	--	--	--	--	--	--	--
7bdc5f86-4d7d-4f1f-bc23-ab51fa9fb947	TCGA-ZS-A9CE	TCGA-LIHC	79	--	--	--	--	-29051	--	f61e0427-db78-565a-946f-90c56d30fbbc	not hispanic or latino	female	--	--	white	released	TCGA-ZS-A9CE_demographic	2019-07-31T21:04:52.181675-05:00	Alive	--	1932	--	29051	--	--	--	--	MX	NX	Stage II	T2	7th	--	--	--	--	--	--	--	--	--	--	--	--	--	--	--	--	--
2f3d22ad-6917-4189-89d9-2a06c2d2de0a	TCGA-G3-A25Z	TCGA-LIHC	58	--	--	--	--	-21509	--	21d2ce92-043a-562c-bec3-7ef95494da3b	not hispanic or latino	male	--	--	asian	released	TCGA-G3-A25Z_demographic	2019-07-31T20:58:43.682145-05:00	Alive	--	1952	--	21509	--	--	--	--	M0	N0	Stage I	T1	7th	--	--	--	--	--	--	--	--	--	--	--	--	--	--	--	--	--
2f3d22ad-6917-4189-89d9-2a06c2d2de0a	TCGA-G3-A25Z	TCGA-LIHC	58	--	--	--	--	-21509	--	21d2ce92-043a-562c-bec3-7ef95494da3b	not hispanic or latino	male	--	--	asian	released	TCGA-G3-A25Z_demographic	2019-07-31T20:58:43.682145-05:00	Alive	--	1952	--	21509	--	--	--	--	M0	N0	Stage I	T1	7th	--	--	--	--	--	--	--	--	--	--	--	--	--	--	--	--	--
4dff4242-4a53-4f46-b200-7ed83f6b7808	TCGA-G3-AAV5	TCGA-LIHC	67	--	--	--	--	-24655	--	323b80c1-1c08-54cc-ac04-c6573bf86f5c	not hispanic or latino	male	--	--	white	released	TCGA-G3-AAV5_demographic	2019-07-31T21:01:30.268131-05:00	Alive	--	1946	--	24655	--	--	--	--	M0	N0	Stage II	T2	7th	--	--	--	--	--	--	--	--	--	--	--	--	--	--	--	--	--
4dff4242-4a53-4f46-b200-7ed83f6b7808	TCGA-G3-AAV5	TCGA-LIHC	67	--	--	--	--	-24655	--	323b80c1-1c08-54cc-ac04-c6573bf86f5c	not hispanic or latino	male	--	--	white	released	TCGA-G3-AAV5_demographic	2019-07-31T21:01:30.268131-05:00	Alive	--	1946	--	24655	--	--	--	--	M0	N0	Stage II	T2	7th	--	--	--	--	--	--	--	--	--	--	--	--	--	--	--	--	--
492ff93f-432b-4b73-8706-632fb2c83eb4	TCGA-2Y-A9H0	TCGA-LIHC	49	--	--	--	--	-18109	--	b16280ae-cb18-5f38-b296-0ae60ebeb550	hispanic or latino	male	--	--	white	released	TCGA-2Y-A9H0_demographic	2019-07-31T21:01:13.326717-05:00	Alive	--	1955	--	18109	--	--	--	--	M0	N0	Stage IIIA	T3	6th	--	--	--	--	--	--	--	--	--	--	--	--	--	--	--	--	--
492ff93f-432b-4b73-8706-632fb2c83eb4	TCGA-2Y-A9H0	TCGA-LIHC	49	--	--	--	--	-18109	--	b16280ae-cb18-5f38-b296-0ae60ebeb550	hispanic or latino	male	--	--	white	released	TCGA-2Y-A9H0_demographic	2019-07-31T21:01:13.326717-05:00	Alive	--	1955	--	18109	--	--	--	--	M0	N0	Stage IIIA	T3	6th	--	--	--	--	--	--	--	--	--	--	--	--	--	--	--	--	--
82d6268a-de59-4a14-abd2-7492178fa5bd	TCGA-DD-AACS	TCGA-LIHC	39	--	--	--	--	-14473	--	2c4a8393-5663-5024-88aa-64b6cac61aa9	not hispanic or latino	male	--	--	asian	released	TCGA-DD-AACS_demographic	2019-07-31T21:05:31.685110-05:00	Alive	--	1970	--	14473	--	--	--	--	M0	N0	Stage I	T1	6th	--	--	--	--	--	--	--	--	--	--	--	--	--	--	--	--	--
82d6268a-de59-4a14-abd2-7492178fa5bd	TCGA-DD-AACS	TCGA-LIHC	39	--	--	--	--	-14473	--	2c4a8393-5663-5024-88aa-64b6cac61aa9	not hispanic or latino	male	--	--	asian	released	TCGA-DD-AACS_demographic	2019-07-31T21:05:31.685110-05:00	Alive	--	1970	--	14473	--	--	--	--	M0	N0	Stage I	T1	6th	--	--	--	--	--	--	--	--	--	--	--	--	--	--	--	--	--
bce25281-502e-4599-9679-32dc8462ffb1	TCGA-DD-A4NE	TCGA-LIHC	75	--	--	--	--	-27549	660	35bf4d7a-ada8-5ddf-a0d6-4bc610159ee2	hispanic or latino	female	--	--	white	released	TCGA-DD-A4NE_demographic	2019-07-31T21:09:40.540402-05:00	Dead	--	1936	2012	27549	--	--	--	--	M0	N0	Stage IIIA	T3a	7th	--	--	--	--	--	--	--	--	--	--	--	--	--	--	--	--	--
bce25281-502e-4599-9679-32dc8462ffb1	TCGA-DD-A4NE	TCGA-LIHC	75	--	--	--	--	-27549	660	35bf4d7a-ada8-5ddf-a0d6-4bc610159ee2	hispanic or latino	female	--	--	white	released	TCGA-DD-A4NE_demographic	2019-07-31T21:09:40.540402-05:00	Dead	--	1936	2012	27549	--	--	--	--	M0	N0	Stage IIIA	T3a	7th	--	--	--	--	--	--	--	--	--	--	--	--	--	--	--	--	--
b44f664c-444c-4c64-a407-52fd9b55f178	TCGA-DD-AADD	TCGA-LIHC	51	--	--	--	--	-18752	--	46e42878-9806-5929-8236-2c610eace239	not hispanic or latino	male	--	--	asian	released	TCGA-DD-AADD_demographic	2019-07-31T21:09:01.339636-05:00	Alive	--	1960	--	18752	--	--	--	--	M0	N0	Stage I	T1	7th	--	--	--	--	--	--	--	--	--	--	--	--	--	--	--	--	--
b44f664c-444c-4c64-a407-52fd9b55f178	TCGA-DD-AADD	TCGA-LIHC	51	--	--	--	--	-18752	--	46e42878-9806-5929-8236-2c610eace239	not hispanic or latino	male	--	--	asian	released	TCGA-DD-AADD_demographic	2019-07-31T21:09:01.339636-05:00	Alive	--	1960	--	18752	--	--	--	--	M0	N0	Stage I	T1	7th	--	--	--	--	--	--	--	--	--	--	--	--	--	--	--	--	--
cb8f3c76-da86-4a1d-977c-44ab399b342a	TCGA-G3-A3CJ	TCGA-LIHC	52	--	--	--	--	-19305	--	547a4a84-4f6b-5a32-899f-5d866e736284	not hispanic or latino	male	--	--	american indian or alaska native	released	TCGA-G3-A3CJ_demographic	2019-07-31T21:10:44.681175-05:00	Alive	--	1959	--	19305	--	--	--	--	M0	N0	Stage II	T2	7th	--	--	--	--	--	--	--	--	--	--	--	--	--	--	--	--	--
cb8f3c76-da86-4a1d-977c-44ab399b342a	TCGA-G3-A3CJ	TCGA-LIHC	52	--	--	--	--	-19305	--	547a4a84-4f6b-5a32-899f-5d866e736284	not hispanic or latino	male	--	--	american indian or alaska native	released	TCGA-G3-A3CJ_demographic	2019-07-31T21:10:44.681175-05:00	Alive	--	1959	--	19305	--	--	--	--	M0	N0	Stage II	T2	7th	--	--	--	--	--	--	--	--	--	--	--	--	--	--	--	--	--
f53a70d9-a774-4969-896e-2dcdd4d02a7a	TCGA-BC-A8YO	TCGA-LIHC	66	--	--	--	--	-24189	--	576f78bc-9328-59bc-a05a-fdfa2feb901c	not hispanic or latino	female	--	--	white	released	TCGA-BC-A8YO_demographic	2019-07-31T16:14:04.913651-05:00	Alive	--	1947	--	24189	--	--	--	--	M0	N0	Stage IIIC	T4	7th	--	--	--	--	--	--	--	--	--	--	--	--	--	--	--	--	--
f53a70d9-a774-4969-896e-2dcdd4d02a7a	TCGA-BC-A8YO	TCGA-LIHC	66	--	--	--	--	-24189	--	576f78bc-9328-59bc-a05a-fdfa2feb901c	not hispanic or latino	female	--	--	white	released	TCGA-BC-A8YO_demographic	2019-07-31T16:14:04.913651-05:00	Alive	--	1947	--	24189	--	--	--	--	M0	N0	Stage IIIC	T4	7th	--	--	--	--	--	--	--	--	--	--	--	--	--	--	--	--	--
89d1261c-6d93-4298-a2af-b5ff52be0cb6	TCGA-DD-AADG	TCGA-LIHC	70	--	--	--	--	-25887	--	be471824-8949-5c86-b43e-89425a52f944	not hispanic or latino	male	--	--	asian	released	TCGA-DD-AADG_demographic	2019-07-31T21:06:07.529448-05:00	Alive	--	1941	--	25887	--	--	--	--	M0	N0	Stage IIIA	T3a	7th	--	--	--	--	--	--	--	--	--	--	--	--	--	--	--	--	--
89d1261c-6d93-4298-a2af-b5ff52be0cb6	TCGA-DD-AADG	TCGA-LIHC	70	--	--	--	--	-25887	--	be471824-8949-5c86-b43e-89425a52f944	not hispanic or latino	male	--	--	asian	released	TCGA-DD-AADG_demographic	2019-07-31T21:06:07.529448-05:00	Alive	--	1941	--	25887	--	--	--	--	M0	N0	Stage IIIA	T3a	7th	--	--	--	--	--	--	--	--	--	--	--	--	--	--	--	--	--
ee6d81bf-0470-4652-aff0-d85f6ab67626	TCGA-G3-AAV1	TCGA-LIHC	51	--	--	--	--	-18973	359	a4606ce8-84c5-5473-a7bc-6bf01a893cfa	not hispanic or latino	male	--	--	asian	released	TCGA-G3-AAV1_demographic	2019-07-31T21:12:36.372968-05:00	Dead	--	1962	2013	18973	--	--	--	--	M0	N0	Stage IIIC	T4	7th	--	--	--	--	--	--	--	--	--	--	--	--	--	--	--	--	--
ee6d81bf-0470-4652-aff0-d85f6ab67626	TCGA-G3-AAV1	TCGA-LIHC	51	--	--	--	--	-18973	359	a4606ce8-84c5-5473-a7bc-6bf01a893cfa	not hispanic or latino	male	--	--	asian	released	TCGA-G3-AAV1_demographic	2019-07-31T21:12:36.372968-05:00	Dead	--	1962	2013	18973	--	--	--	--	M0	N0	Stage IIIC	T4	7th	--	--	--	--	--	--	--	--	--	--	--	--	--	--	--	--	--
cf7f0473-eaf3-4259-a68e-475a782fc84c	TCGA-2Y-A9H2	TCGA-LIHC	64	--	--	--	--	-23653	--	ee39c0ca-b1f2-50b4-adb6-f46e31f6865e	not hispanic or latino	female	--	--	white	released	TCGA-2Y-A9H2_demographic	2019-07-31T21:11:05.344529-05:00	Alive	--	1946	--	23653	--	--	--	--	MX	N0	Stage I	T1	7th	--	--	--	--	--	--	--	--	--	--	--	--	--	--	--	--	--
cf7f0473-eaf3-4259-a68e-475a782fc84c	TCGA-2Y-A9H2	TCGA-LIHC	64	--	--	--	--	-23653	--	ee39c0ca-b1f2-50b4-adb6-f46e31f6865e	not hispanic or latino	female	--	--	white	released	TCGA-2Y-A9H2_demographic	2019-07-31T21:11:05.344529-05:00	Alive	--	1946	--	23653	--	--	--	--	MX	N0	Stage I	T1	7th	--	--	--	--	--	--	--	--	--	--	--	--	--	--	--	--	--
a196a937-b17d-4d4a-965b-8af0f4f41367	TCGA-EP-A3JL	TCGA-LIHC	76	--	--	--	--	-27886	--	9359de28-3313-5e30-a319-cf54d9501f19	not hispanic or latino	male	--	--	white	released	TCGA-EP-A3JL_demographic	2019-07-31T21:07:27.825341-05:00	Alive	--	1935	--	27886	--	--	--	--	MX	NX	Stage I	T1	7th	--	--	--	--	--	--	--	--	--	--	--	--	--	--	--	--	--
a196a937-b17d-4d4a-965b-8af0f4f41367	TCGA-EP-A3JL	TCGA-LIHC	76	--	--	--	--	-27886	--	9359de28-3313-5e30-a319-cf54d9501f19	not hispanic or latino	male	--	--	white	released	TCGA-EP-A3JL_demographic	2019-07-31T21:07:27.825341-05:00	Alive	--	1935	--	27886	--	--	--	--	MX	NX	Stage I	T1	7th	--	--	--	--	--	--	--	--	--	--	--	--	--	--	--	--	--
4bbdbe77-f3cb-4b64-9826-72debb734784	TCGA-BC-A216	TCGA-LIHC	62	--	--	--	--	-22968	--	3f938cba-40bb-57dd-9a8d-e502a861925c	not reported	female	--	--	white	released	TCGA-BC-A216_demographic	2019-07-31T21:01:19.056005-05:00	Alive	--	1946	--	22968	--	--	--	--	M0	NX	Stage IIIA	T3	6th	--	--	--	--	--	--	--	--	--	--	--	--	--	--	--	--	--
4bbdbe77-f3cb-4b64-9826-72debb734784	TCGA-BC-A216	TCGA-LIHC	62	--	--	--	--	-22968	--	3f938cba-40bb-57dd-9a8d-e502a861925c	not reported	female	--	--	white	released	TCGA-BC-A216_demographic	2019-07-31T21:01:19.056005-05:00	Alive	--	1946	--	22968	--	--	--	--	M0	NX	Stage IIIA	T3	6th	--	--	--	--	--	--	--	--	--	--	--	--	--	--	--	--	--
4012ea90-5768-4acc-af3a-ba954f493db4	TCGA-DD-A4NH	TCGA-LIHC	65	--	--	--	--	-23865	--	41d54d27-9bcf-55c6-b453-495d4d202fb4	not hispanic or latino	female	--	--	white	released	TCGA-DD-A4NH_demographic	2019-07-31T21:00:05.798836-05:00	Alive	--	1946	--	23865	--	--	--	--	M0	N0	Stage IIIB	T3b	7th	--	--	--	--	--	--	--	--	--	--	--	--	--	--	--	--	--
4012ea90-5768-4acc-af3a-ba954f493db4	TCGA-DD-A4NH	TCGA-LIHC	65	--	--	--	--	-23865	--	41d54d27-9bcf-55c6-b453-495d4d202fb4	not hispanic or latino	female	--	--	white	released	TCGA-DD-A4NH_demographic	2019-07-31T21:00:05.798836-05:00	Alive	--	1946	--	23865	--	--	--	--	M0	N0	Stage IIIB	T3b	7th	--	--	--	--	--	--	--	--	--	--	--	--	--	--	--	--	--
9fc30c21-2c78-4843-a658-fe84a64b8fad	TCGA-DD-AAVS	TCGA-LIHC	56	--	--	--	--	-20586	--	90faead5-648b-520b-a775-ff57cf782f3c	not hispanic or latino	male	--	--	asian	released	TCGA-DD-AAVS_demographic	2019-07-31T21:07:24.982911-05:00	Alive	--	1951	--	20586	--	--	--	--	M0	N0	Stage I	T1	6th	--	--	--	--	--	--	--	--	--	--	--	--	--	--	--	--	--
9fc30c21-2c78-4843-a658-fe84a64b8fad	TCGA-DD-AAVS	TCGA-LIHC	56	--	--	--	--	-20586	--	90faead5-648b-520b-a775-ff57cf782f3c	not hispanic or latino	male	--	--	asian	released	TCGA-DD-AAVS_demographic	2019-07-31T21:07:24.982911-05:00	Alive	--	1951	--	20586	--	--	--	--	M0	N0	Stage I	T1	6th	--	--	--	--	--	--	--	--	--	--	--	--	--	--	--	--	--
80e7742f-abbe-4f11-b4e4-c999dc1bd459	TCGA-DD-AAVQ	TCGA-LIHC	38	--	--	--	--	-13911	--	ab9d5866-bb73-52e9-9009-7220fc071db4	not hispanic or latino	male	--	--	asian	released	TCGA-DD-AAVQ_demographic	2019-07-31T21:05:19.797777-05:00	Alive	--	1969	--	13911	--	--	--	--	M0	N0	Stage I	T1	6th	--	--	--	--	--	--	--	--	--	--	--	--	--	--	--	--	--
80e7742f-abbe-4f11-b4e4-c999dc1bd459	TCGA-DD-AAVQ	TCGA-LIHC	38	--	--	--	--	-13911	--	ab9d5866-bb73-52e9-9009-7220fc071db4	not hispanic or latino	male	--	--	asian	released	TCGA-DD-AAVQ_demographic	2019-07-31T21:05:19.797777-05:00	Alive	--	1969	--	13911	--	--	--	--	M0	N0	Stage I	T1	6th	--	--	--	--	--	--	--	--	--	--	--	--	--	--	--	--	--
d1aa9c1a-d732-48c0-b669-8a14e0397344	TCGA-2Y-A9GV	TCGA-LIHC	54	--	--	--	--	-20011	2532	b56f5f34-9a5a-51e5-b546-eff1794931da	not hispanic or latino	female	--	--	white	released	TCGA-2Y-A9GV_demographic	2019-07-31T21:11:11.398363-05:00	Dead	--	1953	2013	20011	--	--	--	--	MX	NX	Stage I	T1	6th	--	--	--	--	--	--	--	--	--	--	--	--	--	--	--	--	--
d1aa9c1a-d732-48c0-b669-8a14e0397344	TCGA-2Y-A9GV	TCGA-LIHC	54	--	--	--	--	-20011	2532	b56f5f34-9a5a-51e5-b546-eff1794931da	not hispanic or latino	female	--	--	white	released	TCGA-2Y-A9GV_demographic	2019-07-31T21:11:11.398363-05:00	Dead	--	1953	2013	20011	--	--	--	--	MX	NX	Stage I	T1	6th	--	--	--	--	--	--	--	--	--	--	--	--	--	--	--	--	--
23d8e6a0-fa79-4323-a0a6-2dea2a319667	TCGA-CC-A5UE	TCGA-LIHC	48	--	--	--	--	-17805	272	46293e2f-9cbd-5c4e-8b1c-98db29a2e38f	not hispanic or latino	male	--	--	asian	released	TCGA-CC-A5UE_demographic	2019-07-31T20:57:56.340084-05:00	Dead	--	1964	--	17805	--	--	--	--	M0	N0	Stage IIIB	T4	6th	--	--	--	--	--	--	--	--	--	--	--	--	--	--	--	--	--
23d8e6a0-fa79-4323-a0a6-2dea2a319667	TCGA-CC-A5UE	TCGA-LIHC	48	--	--	--	--	-17805	272	46293e2f-9cbd-5c4e-8b1c-98db29a2e38f	not hispanic or latino	male	--	--	asian	released	TCGA-CC-A5UE_demographic	2019-07-31T20:57:56.340084-05:00	Dead	--	1964	--	17805	--	--	--	--	M0	N0	Stage IIIB	T4	6th	--	--	--	--	--	--	--	--	--	--	--	--	--	--	--	--	--
11f69d9f-a67d-41fa-95a9-baa194b3fcfb	TCGA-DD-AAVZ	TCGA-LIHC	38	--	--	--	--	-14005	--	47ea77c6-b343-544e-ad1e-b23792e4d707	not hispanic or latino	male	--	--	asian	released	TCGA-DD-AAVZ_demographic	2019-07-31T20:56:29.150010-05:00	Alive	--	1971	--	14005	--	--	--	--	M0	N0	Stage I	T1	6th	--	--	--	--	--	--	--	--	--	--	--	--	--	--	--	--	--
11f69d9f-a67d-41fa-95a9-baa194b3fcfb	TCGA-DD-AAVZ	TCGA-LIHC	38	--	--	--	--	-14005	--	47ea77c6-b343-544e-ad1e-b23792e4d707	not hispanic or latino	male	--	--	asian	released	TCGA-DD-AAVZ_demographic	2019-07-31T20:56:29.150010-05:00	Alive	--	1971	--	14005	--	--	--	--	M0	N0	Stage I	T1	6th	--	--	--	--	--	--	--	--	--	--	--	--	--	--	--	--	--
24b66729-242b-4771-819d-77c9a1fcbb10	TCGA-DD-AAD8	TCGA-LIHC	73	--	--	--	--	-26781	--	b37c23c6-a0e2-5a63-a7e9-f6dafba11481	not hispanic or latino	female	--	--	asian	released	TCGA-DD-AAD8_demographic	2019-07-31T20:58:05.406467-05:00	Alive	--	1938	--	26781	--	--	--	--	M0	N0	Stage I	T1	7th	--	--	--	--	--	--	--	--	--	--	--	--	--	--	--	--	--
24b66729-242b-4771-819d-77c9a1fcbb10	TCGA-DD-AAD8	TCGA-LIHC	73	--	--	--	--	-26781	--	b37c23c6-a0e2-5a63-a7e9-f6dafba11481	not hispanic or latino	female	--	--	asian	released	TCGA-DD-AAD8_demographic	2019-07-31T20:58:05.406467-05:00	Alive	--	1938	--	26781	--	--	--	--	M0	N0	Stage I	T1	7th	--	--	--	--	--	--	--	--	--	--	--	--	--	--	--	--	--
f15279dd-5d12-460b-9bd1-b4f95681ca65	TCGA-EP-A3RK	TCGA-LIHC	73	--	--	--	--	-26985	--	4ae6eea5-99dd-5ded-b2b7-93753c29d2c4	not hispanic or latino	male	--	--	white	released	TCGA-EP-A3RK_demographic	2019-07-31T21:12:48.454462-05:00	Alive	--	1939	--	26985	--	--	--	--	MX	NX	Stage IIIA	T3a	7th	--	--	--	--	--	--	--	--	--	--	--	--	--	--	--	--	--
f15279dd-5d12-460b-9bd1-b4f95681ca65	TCGA-EP-A3RK	TCGA-LIHC	73	--	--	--	--	-26985	--	4ae6eea5-99dd-5ded-b2b7-93753c29d2c4	not hispanic or latino	male	--	--	white	released	TCGA-EP-A3RK_demographic	2019-07-31T21:12:48.454462-05:00	Alive	--	1939	--	26985	--	--	--	--	MX	NX	Stage IIIA	T3a	7th	--	--	--	--	--	--	--	--	--	--	--	--	--	--	--	--	--
109436aa-a655-429b-8d3b-1a43385c9016	TCGA-DD-AAW0	TCGA-LIHC	54	--	--	--	--	-19981	--	9f2f2377-62a0-5f32-bd80-177e1a0a760d	not hispanic or latino	male	--	--	asian	released	TCGA-DD-AAW0_demographic	2019-07-31T20:56:20.055448-05:00	Alive	--	1955	--	19981	--	--	--	--	M0	N0	Stage I	T1	6th	--	--	--	--	--	--	--	--	--	--	--	--	--	--	--	--	--
109436aa-a655-429b-8d3b-1a43385c9016	TCGA-DD-AAW0	TCGA-LIHC	54	--	--	--	--	-19981	--	9f2f2377-62a0-5f32-bd80-177e1a0a760d	not hispanic or latino	male	--	--	asian	released	TCGA-DD-AAW0_demographic	2019-07-31T20:56:20.055448-05:00	Alive	--	1955	--	19981	--	--	--	--	M0	N0	Stage I	T1	6th	--	--	--	--	--	--	--	--	--	--	--	--	--	--	--	--	--
c52abac9-07da-4b3d-bf8a-2161cacf9682	TCGA-ED-A4XI	TCGA-LIHC	58	--	--	--	--	-21497	--	2f7d4f6f-aee8-536c-8086-bbcd0a3a2510	not hispanic or latino	male	--	--	asian	released	TCGA-ED-A4XI_demographic	2019-07-31T21:10:20.888520-05:00	Alive	--	1954	--	21497	--	--	--	--	M0	N0	Stage II	T2	7th	--	--	--	--	--	--	--	--	--	--	--	--	--	--	--	--	--
c52abac9-07da-4b3d-bf8a-2161cacf9682	TCGA-ED-A4XI	TCGA-LIHC	58	--	--	--	--	-21497	--	2f7d4f6f-aee8-536c-8086-bbcd0a3a2510	not hispanic or latino	male	--	--	asian	released	TCGA-ED-A4XI_demographic	2019-07-31T21:10:20.888520-05:00	Alive	--	1954	--	21497	--	--	--	--	M0	N0	Stage II	T2	7th	--	--	--	--	--	--	--	--	--	--	--	--	--	--	--	--	--
dfa15fbe-bb14-40ce-afc6-70694112e3e2	TCGA-BC-A10Q	TCGA-LIHC	72	--	--	--	--	-26400	1135	2f81e314-1ffd-5b24-b4ba-06aaa9680e6b	not hispanic or latino	female	--	--	white	released	TCGA-BC-A10Q_demographic	2019-07-31T21:11:55.959683-05:00	Dead	--	1926	2001	26400	--	--	--	--	MX	NX	--	T2	5th	--	--	--	--	--	--	--	--	--	--	--	--	--	--	--	--	--
dfa15fbe-bb14-40ce-afc6-70694112e3e2	TCGA-BC-A10Q	TCGA-LIHC	72	--	--	--	--	-26400	1135	2f81e314-1ffd-5b24-b4ba-06aaa9680e6b	not hispanic or latino	female	--	--	white	released	TCGA-BC-A10Q_demographic	2019-07-31T21:11:55.959683-05:00	Dead	--	1926	2001	26400	--	--	--	--	MX	NX	--	T2	5th	--	--	--	--	--	--	--	--	--	--	--	--	--	--	--	--	--
8778dc9e-a7db-4464-a8af-11addb5e441a	TCGA-ED-A97K	TCGA-LIHC	54	--	--	--	--	-20073	--	5be1625f-8bb2-55cd-a064-072814eabcc6	not hispanic or latino	male	--	--	asian	released	TCGA-ED-A97K_demographic	2019-07-31T21:05:49.920958-05:00	Alive	--	1959	--	20073	--	--	--	--	M0	N0	Stage IIIA	T3a	7th	--	--	--	--	--	--	--	--	--	--	--	--	--	--	--	--	--
8778dc9e-a7db-4464-a8af-11addb5e441a	TCGA-ED-A97K	TCGA-LIHC	54	--	--	--	--	-20073	--	5be1625f-8bb2-55cd-a064-072814eabcc6	not hispanic or latino	male	--	--	asian	released	TCGA-ED-A97K_demographic	2019-07-31T21:05:49.920958-05:00	Alive	--	1959	--	20073	--	--	--	--	M0	N0	Stage IIIA	T3a	7th	--	--	--	--	--	--	--	--	--	--	--	--	--	--	--	--	--
70bb26b8-b38b-4e79-90e7-033a38405b00	TCGA-DD-AADF	TCGA-LIHC	64	--	--	--	--	-23614	115	9c34e76b-4986-5b73-8c83-98acc6aa7c3e	not hispanic or latino	female	--	--	asian	released	TCGA-DD-AADF_demographic	2019-07-31T21:04:09.216489-05:00	Dead	--	1947	2011	23614	--	--	--	--	M0	N0	Stage I	T1	7th	--	--	--	--	--	--	--	--	--	--	--	--	--	--	--	--	--
70bb26b8-b38b-4e79-90e7-033a38405b00	TCGA-DD-AADF	TCGA-LIHC	64	--	--	--	--	-23614	115	9c34e76b-4986-5b73-8c83-98acc6aa7c3e	not hispanic or latino	female	--	--	asian	released	TCGA-DD-AADF_demographic	2019-07-31T21:04:09.216489-05:00	Dead	--	1947	2011	23614	--	--	--	--	M0	N0	Stage I	T1	7th	--	--	--	--	--	--	--	--	--	--	--	--	--	--	--	--	--
4100fd8b-cf37-4e63-a73d-95c9c392d606	TCGA-DD-AADC	TCGA-LIHC	53	--	--	--	--	-19527	425	d338eff5-3e10-552f-952c-a655f976dc82	not hispanic or latino	male	--	--	asian	released	TCGA-DD-AADC_demographic	2019-07-31T21:00:12.116293-05:00	Dead	--	1958	2012	19527	--	--	--	--	M0	N0	Stage I	T1	7th	--	--	--	--	--	--	--	--	--	--	--	--	--	--	--	--	--
4100fd8b-cf37-4e63-a73d-95c9c392d606	TCGA-DD-AADC	TCGA-LIHC	53	--	--	--	--	-19527	425	d338eff5-3e10-552f-952c-a655f976dc82	not hispanic or latino	male	--	--	asian	released	TCGA-DD-AADC_demographic	2019-07-31T21:00:12.116293-05:00	Dead	--	1958	2012	19527	--	--	--	--	M0	N0	Stage I	T1	7th	--	--	--	--	--	--	--	--	--	--	--	--	--	--	--	--	--
c4c4820b-6f4c-4cdd-b233-4d22f5933fd9	TCGA-DD-A3A6	TCGA-LIHC	72	--	--	--	--	-26319	3258	3d91cd54-9f1b-5418-ae1c-f1f73cb550c4	not hispanic or latino	female	--	--	white	released	TCGA-DD-A3A6_demographic	2019-07-31T21:10:14.782651-05:00	Dead	--	1925	2005	26319	--	--	--	--	M0	N0	Stage II	T2	4th	--	--	--	--	--	--	--	--	--	--	--	--	--	--	--	--	--
c4c4820b-6f4c-4cdd-b233-4d22f5933fd9	TCGA-DD-A3A6	TCGA-LIHC	72	--	--	--	--	-26319	3258	3d91cd54-9f1b-5418-ae1c-f1f73cb550c4	not hispanic or latino	female	--	--	white	released	TCGA-DD-A3A6_demographic	2019-07-31T21:10:14.782651-05:00	Dead	--	1925	2005	26319	--	--	--	--	M0	N0	Stage II	T2	4th	--	--	--	--	--	--	--	--	--	--	--	--	--	--	--	--	--
220f75d7-08a4-4936-b4b2-0750e87ccdf5	TCGA-CC-A7IE	TCGA-LIHC	57	--	--	--	--	-20985	217	2b503dc8-156a-5d28-bcd0-c8d45cde600a	not hispanic or latino	male	--	--	asian	released	TCGA-CC-A7IE_demographic	2019-07-31T20:57:47.408809-05:00	Dead	--	1955	--	20985	--	--	--	--	M0	N0	Stage IIIA	T3	6th	--	--	--	--	--	--	--	--	--	--	--	--	--	--	--	--	--
220f75d7-08a4-4936-b4b2-0750e87ccdf5	TCGA-CC-A7IE	TCGA-LIHC	57	--	--	--	--	-20985	217	2b503dc8-156a-5d28-bcd0-c8d45cde600a	not hispanic or latino	male	--	--	asian	released	TCGA-CC-A7IE_demographic	2019-07-31T20:57:47.408809-05:00	Dead	--	1955	--	20985	--	--	--	--	M0	N0	Stage IIIA	T3	6th	--	--	--	--	--	--	--	--	--	--	--	--	--	--	--	--	--
24170a77-94e0-4002-9d3e-a46c84e84fca	TCGA-DD-A73D	TCGA-LIHC	68	--	--	--	--	-24941	--	138489e0-ec40-5776-b9c1-cc671500cb03	not hispanic or latino	female	--	--	white	released	TCGA-DD-A73D_demographic	2019-07-31T20:57:59.115027-05:00	Alive	--	1944	--	24941	--	--	--	--	MX	NX	Stage II	T2	7th	--	--	--	--	--	--	--	--	--	--	--	--	--	--	--	--	--
24170a77-94e0-4002-9d3e-a46c84e84fca	TCGA-DD-A73D	TCGA-LIHC	68	--	--	--	--	-24941	--	138489e0-ec40-5776-b9c1-cc671500cb03	not hispanic or latino	female	--	--	white	released	TCGA-DD-A73D_demographic	2019-07-31T20:57:59.115027-05:00	Alive	--	1944	--	24941	--	--	--	--	MX	NX	Stage II	T2	7th	--	--	--	--	--	--	--	--	--	--	--	--	--	--	--	--	--
e4e0bc11-ad61-4419-857c-44fb5c7877a3	TCGA-CC-A7IH	TCGA-LIHC	58	--	--	--	--	-21381	--	d2731ac0-97f0-5527-8128-1e99b1bd4e95	not hispanic or latino	male	--	--	asian	released	TCGA-CC-A7IH_demographic	2019-07-31T21:12:11.911648-05:00	Alive	--	1955	--	21381	--	--	--	--	M0	N0	Stage IIIA	T3	6th	--	--	--	--	--	--	--	--	--	--	--	--	--	--	--	--	--
e4e0bc11-ad61-4419-857c-44fb5c7877a3	TCGA-CC-A7IH	TCGA-LIHC	58	--	--	--	--	-21381	--	d2731ac0-97f0-5527-8128-1e99b1bd4e95	not hispanic or latino	male	--	--	asian	released	TCGA-CC-A7IH_demographic	2019-07-31T21:12:11.911648-05:00	Alive	--	1955	--	21381	--	--	--	--	M0	N0	Stage IIIA	T3	6th	--	--	--	--	--	--	--	--	--	--	--	--	--	--	--	--	--
4244912d-8527-410c-a084-a56c55eb1f82	TCGA-ZP-A9D4	TCGA-LIHC	64	--	--	--	--	-23656	--	163831a0-3a6c-55bf-b7b0-a14b238ad5b9	not hispanic or latino	female	--	--	white	released	TCGA-ZP-A9D4_demographic	2019-07-31T21:00:23.706809-05:00	Alive	--	1948	--	23656	--	--	--	--	MX	NX	--	T1	7th	--	--	--	--	--	--	--	--	--	--	--	--	--	--	--	--	--
4244912d-8527-410c-a084-a56c55eb1f82	TCGA-ZP-A9D4	TCGA-LIHC	64	--	--	--	--	-23656	--	163831a0-3a6c-55bf-b7b0-a14b238ad5b9	not hispanic or latino	female	--	--	white	released	TCGA-ZP-A9D4_demographic	2019-07-31T21:00:23.706809-05:00	Alive	--	1948	--	23656	--	--	--	--	MX	NX	--	T1	7th	--	--	--	--	--	--	--	--	--	--	--	--	--	--	--	--	--
de302b98-250d-42fe-9945-11e1b2bbd3c6	TCGA-BD-A3EP	TCGA-LIHC	75	--	--	--	--	-27756	--	a6643770-d005-5be6-a1cb-fda458e647cc	not hispanic or latino	female	--	--	black or african american	released	TCGA-BD-A3EP_demographic	2019-07-31T21:11:53.001118-05:00	Alive	--	1935	--	27756	--	--	--	--	M0	N0	Stage I	T1	7th	--	--	--	--	--	--	--	--	--	--	--	--	--	--	--	--	--
de302b98-250d-42fe-9945-11e1b2bbd3c6	TCGA-BD-A3EP	TCGA-LIHC	75	--	--	--	--	-27756	--	a6643770-d005-5be6-a1cb-fda458e647cc	not hispanic or latino	female	--	--	black or african american	released	TCGA-BD-A3EP_demographic	2019-07-31T21:11:53.001118-05:00	Alive	--	1935	--	27756	--	--	--	--	M0	N0	Stage I	T1	7th	--	--	--	--	--	--	--	--	--	--	--	--	--	--	--	--	--
1987b453-f97d-45c7-9c89-b9a33313d645	TCGA-PD-A5DF	TCGA-LIHC	58	--	--	--	--	-21414	639	cd197697-522d-5315-8b7d-cc539c7c3fca	not hispanic or latino	female	--	--	white	released	TCGA-PD-A5DF_demographic	2019-07-31T20:57:02.837478-05:00	Dead	--	1949	2008	21414	--	--	--	--	M0	N0	Stage IIIB	T4	6th	--	--	--	--	--	--	--	--	--	--	--	--	--	--	--	--	--
1987b453-f97d-45c7-9c89-b9a33313d645	TCGA-PD-A5DF	TCGA-LIHC	58	--	--	--	--	-21414	639	cd197697-522d-5315-8b7d-cc539c7c3fca	not hispanic or latino	female	--	--	white	released	TCGA-PD-A5DF_demographic	2019-07-31T20:57:02.837478-05:00	Dead	--	1949	2008	21414	--	--	--	--	M0	N0	Stage IIIB	T4	6th	--	--	--	--	--	--	--	--	--	--	--	--	--	--	--	--	--
32a98b3d-4cbd-4dcc-ac71-428fafc5e1c3	TCGA-RC-A7SH	TCGA-LIHC	42	--	--	--	--	-15560	--	cdcfe3e9-5381-5ce5-8aeb-265dd78dfe04	not hispanic or latino	male	--	--	asian	released	TCGA-RC-A7SH_demographic	2019-07-31T20:58:55.709551-05:00	Alive	--	1970	--	15560	--	--	--	--	M0	N0	Stage II	T2	7th	--	--	--	--	--	--	--	--	--	--	--	--	--	--	--	--	--
32a98b3d-4cbd-4dcc-ac71-428fafc5e1c3	TCGA-RC-A7SH	TCGA-LIHC	42	--	--	--	--	-15560	--	cdcfe3e9-5381-5ce5-8aeb-265dd78dfe04	not hispanic or latino	male	--	--	asian	released	TCGA-RC-A7SH_demographic	2019-07-31T20:58:55.709551-05:00	Alive	--	1970	--	15560	--	--	--	--	M0	N0	Stage II	T2	7th	--	--	--	--	--	--	--	--	--	--	--	--	--	--	--	--	--
3134f7d1-3359-497a-b8be-1f317d8ddaaa	TCGA-K7-A5RF	TCGA-LIHC	64	--	--	--	--	-23557	--	cdd1d8a1-a5fa-51cb-acee-8148388eb19b	not hispanic or latino	male	--	--	white	released	TCGA-K7-A5RF_demographic	2019-07-31T20:58:46.966930-05:00	Alive	--	1948	--	23557	--	--	--	--	MX	NX	Stage I	T1	7th	--	--	--	--	--	--	--	--	--	--	--	--	--	--	--	--	--
3134f7d1-3359-497a-b8be-1f317d8ddaaa	TCGA-K7-A5RF	TCGA-LIHC	64	--	--	--	--	-23557	--	cdd1d8a1-a5fa-51cb-acee-8148388eb19b	not hispanic or latino	male	--	--	white	released	TCGA-K7-A5RF_demographic	2019-07-31T20:58:46.966930-05:00	Alive	--	1948	--	23557	--	--	--	--	MX	NX	Stage I	T1	7th	--	--	--	--	--	--	--	--	--	--	--	--	--	--	--	--	--
e2f6d3aa-b817-4193-a550-8e53265aa336	TCGA-CC-A123	TCGA-LIHC	24	--	--	--	--	-9107	--	cf43dabd-7e9e-52c4-8f26-a59622042222	not hispanic or latino	female	--	--	asian	released	TCGA-CC-A123_demographic	2019-07-31T16:14:01.984813-05:00	Alive	--	1986	--	9107	--	--	--	--	M0	N0	Stage IIIA	T3	6th	--	--	--	--	--	--	--	--	--	--	--	--	--	--	--	--	--
e2f6d3aa-b817-4193-a550-8e53265aa336	TCGA-CC-A123	TCGA-LIHC	24	--	--	--	--	-9107	--	cf43dabd-7e9e-52c4-8f26-a59622042222	not hispanic or latino	female	--	--	asian	released	TCGA-CC-A123_demographic	2019-07-31T16:14:01.984813-05:00	Alive	--	1986	--	9107	--	--	--	--	M0	N0	Stage IIIA	T3	6th	--	--	--	--	--	--	--	--	--	--	--	--	--	--	--	--	--
24259d55-20ac-4359-861f-dcad7ad88cee	TCGA-G3-A5SK	TCGA-LIHC	58	--	--	--	--	-21320	--	f7db4285-14be-55c2-b056-d67ef46d990c	not hispanic or latino	male	--	--	white	released	TCGA-G3-A5SK_demographic	2019-07-31T20:58:02.269004-05:00	Alive	--	1954	--	21320	--	--	--	--	M0	NX	Stage I	T1	7th	--	--	--	--	--	--	--	--	--	--	--	--	--	--	--	--	--
24259d55-20ac-4359-861f-dcad7ad88cee	TCGA-G3-A5SK	TCGA-LIHC	58	--	--	--	--	-21320	--	f7db4285-14be-55c2-b056-d67ef46d990c	not hispanic or latino	male	--	--	white	released	TCGA-G3-A5SK_demographic	2019-07-31T20:58:02.269004-05:00	Alive	--	1954	--	21320	--	--	--	--	M0	NX	Stage I	T1	7th	--	--	--	--	--	--	--	--	--	--	--	--	--	--	--	--	--
5a7706ba-3cea-41eb-b78a-fd69206daa93	TCGA-KR-A7K0	TCGA-LIHC	65	--	--	--	--	-23974	65	12d8ba07-7705-5cb6-905b-a08b475ce67f	not reported	male	--	--	white	released	TCGA-KR-A7K0_demographic	2019-07-31T21:02:30.713707-05:00	Dead	--	1948	2013	23974	--	--	--	--	M0	N0	Stage I	T1	7th	--	--	--	--	--	--	--	--	--	--	--	--	--	--	--	--	--
5a7706ba-3cea-41eb-b78a-fd69206daa93	TCGA-KR-A7K0	TCGA-LIHC	65	--	--	--	--	-23974	65	12d8ba07-7705-5cb6-905b-a08b475ce67f	not reported	male	--	--	white	released	TCGA-KR-A7K0_demographic	2019-07-31T21:02:30.713707-05:00	Dead	--	1948	2013	23974	--	--	--	--	M0	N0	Stage I	T1	7th	--	--	--	--	--	--	--	--	--	--	--	--	--	--	--	--	--
023a1ad1-fb16-437e-9806-5063b47f76bd	TCGA-DD-A11C	TCGA-LIHC	69	--	--	--	--	-25403	--	77c18747-87e6-5d35-8f07-12a2950d7ed6	not hispanic or latino	male	--	--	white	released	TCGA-DD-A11C_demographic	2019-07-31T20:55:07.382493-05:00	Alive	--	1937	--	25403	--	--	--	--	M0	N0	Stage I	T1	6th	--	--	--	--	--	--	--	--	--	--	--	--	--	--	--	--	--
023a1ad1-fb16-437e-9806-5063b47f76bd	TCGA-DD-A11C	TCGA-LIHC	69	--	--	--	--	-25403	--	77c18747-87e6-5d35-8f07-12a2950d7ed6	not hispanic or latino	male	--	--	white	released	TCGA-DD-A11C_demographic	2019-07-31T20:55:07.382493-05:00	Alive	--	1937	--	25403	--	--	--	--	M0	N0	Stage I	T1	6th	--	--	--	--	--	--	--	--	--	--	--	--	--	--	--	--	--
62c02da8-e4b4-4294-9923-8992d187fc7b	TCGA-DD-AADM	TCGA-LIHC	58	--	--	--	--	-21349	12	77e26aa8-0a52-5a54-bdfb-03fad63e7383	not hispanic or latino	male	--	--	asian	released	TCGA-DD-AADM_demographic	2019-07-31T21:03:11.446845-05:00	Dead	--	1954	2012	21349	--	--	--	--	M0	N0	Stage II	T2	7th	--	--	--	--	--	--	--	--	--	--	--	--	--	--	--	--	--
62c02da8-e4b4-4294-9923-8992d187fc7b	TCGA-DD-AADM	TCGA-LIHC	58	--	--	--	--	-21349	12	77e26aa8-0a52-5a54-bdfb-03fad63e7383	not hispanic or latino	male	--	--	asian	released	TCGA-DD-AADM_demographic	2019-07-31T21:03:11.446845-05:00	Dead	--	1954	2012	21349	--	--	--	--	M0	N0	Stage II	T2	7th	--	--	--	--	--	--	--	--	--	--	--	--	--	--	--	--	--
0955d871-5413-4ab2-8fdf-b4feb3aeef5d	TCGA-G3-AAV4	TCGA-LIHC	83	--	--	--	--	-30466	27	c9d32e5a-d846-50fe-a8b6-3ae4b6e0f663	not hispanic or latino	female	--	--	white	released	TCGA-G3-AAV4_demographic	2019-07-31T20:55:43.667304-05:00	Dead	--	1929	2012	30466	--	--	--	--	M0	N0	Stage I	T1	7th	--	--	--	--	--	--	--	--	--	--	--	--	--	--	--	--	--
0955d871-5413-4ab2-8fdf-b4feb3aeef5d	TCGA-G3-AAV4	TCGA-LIHC	83	--	--	--	--	-30466	27	c9d32e5a-d846-50fe-a8b6-3ae4b6e0f663	not hispanic or latino	female	--	--	white	released	TCGA-G3-AAV4_demographic	2019-07-31T20:55:43.667304-05:00	Dead	--	1929	2012	30466	--	--	--	--	M0	N0	Stage I	T1	7th	--	--	--	--	--	--	--	--	--	--	--	--	--	--	--	--	--
3c969bdf-cae8-44f5-839f-5abd4cba0ec8	TCGA-DD-AAE3	TCGA-LIHC	50	--	--	--	--	-18271	--	f9af3d7c-fd82-58ad-9526-0436e6ac57a2	not hispanic or latino	male	--	--	asian	released	TCGA-DD-AAE3_demographic	2019-07-31T20:59:47.921980-05:00	Alive	--	1963	--	18271	--	--	--	--	M0	N0	Stage I	T1	7th	--	--	--	--	--	--	--	--	--	--	--	--	--	--	--	--	--
3c969bdf-cae8-44f5-839f-5abd4cba0ec8	TCGA-DD-AAE3	TCGA-LIHC	50	--	--	--	--	-18271	--	f9af3d7c-fd82-58ad-9526-0436e6ac57a2	not hispanic or latino	male	--	--	asian	released	TCGA-DD-AAE3_demographic	2019-07-31T20:59:47.921980-05:00	Alive	--	1963	--	18271	--	--	--	--	M0	N0	Stage I	T1	7th	--	--	--	--	--	--	--	--	--	--	--	--	--	--	--	--	--
d6c2c6ce-3483-4fe5-aef6-e40419f728cf	TCGA-2Y-A9GX	TCGA-LIHC	68	--	--	--	--	-24963	--	5fa47b6c-82da-561f-be26-b072e4b2c567	not hispanic or latino	male	--	--	white	released	TCGA-2Y-A9GX_demographic	2019-07-31T21:11:35.412092-05:00	Alive	--	1939	--	24963	--	--	--	--	MX	NX	Stage I	T1	6th	--	--	--	--	--	--	--	--	--	--	--	--	--	--	--	--	--
d6c2c6ce-3483-4fe5-aef6-e40419f728cf	TCGA-2Y-A9GX	TCGA-LIHC	68	--	--	--	--	-24963	--	5fa47b6c-82da-561f-be26-b072e4b2c567	not hispanic or latino	male	--	--	white	released	TCGA-2Y-A9GX_demographic	2019-07-31T21:11:35.412092-05:00	Alive	--	1939	--	24963	--	--	--	--	MX	NX	Stage I	T1	6th	--	--	--	--	--	--	--	--	--	--	--	--	--	--	--	--	--
a6af3061-1484-4f6c-bb4b-c8f4626b4161	TCGA-CC-5263	TCGA-LIHC	35	--	--	--	--	-12863	129	9a506434-9ffe-583d-8346-e7099c519682	not hispanic or latino	male	--	--	asian	released	TCGA-CC-5263_demographic	2019-07-31T21:07:59.116946-05:00	Dead	--	1975	2010	12863	--	--	--	--	M0	N0	Stage IIIA	T3	6th	--	--	--	--	--	--	--	--	--	--	--	--	--	--	--	--	--
a6af3061-1484-4f6c-bb4b-c8f4626b4161	TCGA-CC-5263	TCGA-LIHC	35	--	--	--	--	-12863	129	9a506434-9ffe-583d-8346-e7099c519682	not hispanic or latino	male	--	--	asian	released	TCGA-CC-5263_demographic	2019-07-31T21:07:59.116946-05:00	Dead	--	1975	2010	12863	--	--	--	--	M0	N0	Stage IIIA	T3	6th	--	--	--	--	--	--	--	--	--	--	--	--	--	--	--	--	--
a25a714e-c142-482b-91c8-4fea763e0254	TCGA-2Y-A9HA	TCGA-LIHC	70	--	--	--	--	-25892	36	d535f5ef-a463-506d-9440-a869487359b7	not hispanic or latino	male	--	--	white	released	TCGA-2Y-A9HA_demographic	2019-07-31T21:07:30.979365-05:00	Dead	--	1942	2012	25892	--	--	--	--	MX	NX	Stage II	T2	7th	--	--	--	--	--	--	--	--	--	--	--	--	--	--	--	--	--
a25a714e-c142-482b-91c8-4fea763e0254	TCGA-2Y-A9HA	TCGA-LIHC	70	--	--	--	--	-25892	36	d535f5ef-a463-506d-9440-a869487359b7	not hispanic or latino	male	--	--	white	released	TCGA-2Y-A9HA_demographic	2019-07-31T21:07:30.979365-05:00	Dead	--	1942	2012	25892	--	--	--	--	MX	NX	Stage II	T2	7th	--	--	--	--	--	--	--	--	--	--	--	--	--	--	--	--	--
7fe5e2d9-c514-47bc-8387-3f940f7a822d	TCGA-ZS-A9CF	TCGA-LIHC	64	--	--	--	--	-23510	--	1f9fd7d4-23ec-5f95-ab97-0bd3964ada88	not hispanic or latino	male	--	--	white	released	TCGA-ZS-A9CF_demographic	2019-07-31T21:05:10.895528-05:00	Alive	--	1944	--	23510	--	--	--	--	MX	NX	Stage II	T2	7th	--	--	--	--	--	--	--	--	--	--	--	--	--	--	--	--	--
7fe5e2d9-c514-47bc-8387-3f940f7a822d	TCGA-ZS-A9CF	TCGA-LIHC	64	--	--	--	--	-23510	--	1f9fd7d4-23ec-5f95-ab97-0bd3964ada88	not hispanic or latino	male	--	--	white	released	TCGA-ZS-A9CF_demographic	2019-07-31T21:05:10.895528-05:00	Alive	--	1944	--	23510	--	--	--	--	MX	NX	Stage II	T2	7th	--	--	--	--	--	--	--	--	--	--	--	--	--	--	--	--	--
96d42ecc-1157-453a-9661-9248ddf8f273	TCGA-DD-AADP	TCGA-LIHC	45	--	--	--	--	-16760	--	31ffb6f0-cc23-5675-a718-7c7ada1655bb	not hispanic or latino	male	--	--	asian	released	TCGA-DD-AADP_demographic	2019-07-31T21:07:02.885288-05:00	Alive	--	1968	--	16760	--	--	--	--	M0	N0	Stage I	T1	7th	--	--	--	--	--	--	--	--	--	--	--	--	--	--	--	--	--
96d42ecc-1157-453a-9661-9248ddf8f273	TCGA-DD-AADP	TCGA-LIHC	45	--	--	--	--	-16760	--	31ffb6f0-cc23-5675-a718-7c7ada1655bb	not hispanic or latino	male	--	--	asian	released	TCGA-DD-AADP_demographic	2019-07-31T21:07:02.885288-05:00	Alive	--	1968	--	16760	--	--	--	--	M0	N0	Stage I	T1	7th	--	--	--	--	--	--	--	--	--	--	--	--	--	--	--	--	--
0d0a10b4-7b99-4043-a129-89844f258156	TCGA-DD-A39X	TCGA-LIHC	78	--	--	--	--	-28528	1694	14285756-ee92-5321-baf4-7baeb57fcd3d	not hispanic or latino	female	--	--	white	released	TCGA-DD-A39X_demographic	2019-07-31T20:55:55.494064-05:00	Dead	--	1920	2002	28528	--	--	--	--	M0	NX	Stage I	T1	5th	--	--	--	--	--	--	--	--	--	--	--	--	--	--	--	--	--
0d0a10b4-7b99-4043-a129-89844f258156	TCGA-DD-A39X	TCGA-LIHC	78	--	--	--	--	-28528	1694	14285756-ee92-5321-baf4-7baeb57fcd3d	not hispanic or latino	female	--	--	white	released	TCGA-DD-A39X_demographic	2019-07-31T20:55:55.494064-05:00	Dead	--	1920	2002	28528	--	--	--	--	M0	NX	Stage I	T1	5th	--	--	--	--	--	--	--	--	--	--	--	--	--	--	--	--	--
5e4136e4-ddd8-4faf-8a8e-5f836fd97f49	TCGA-DD-AAE0	TCGA-LIHC	45	--	--	--	--	-16732	--	3517cfd9-0068-5d49-b1ac-19fa85b12f74	not hispanic or latino	female	--	--	asian	released	TCGA-DD-AAE0_demographic	2019-07-31T21:02:51.606497-05:00	Alive	--	1968	--	16732	--	--	--	--	M0	N0	Stage IIIA	T3a	7th	--	--	--	--	--	--	--	--	--	--	--	--	--	--	--	--	--
5e4136e4-ddd8-4faf-8a8e-5f836fd97f49	TCGA-DD-AAE0	TCGA-LIHC	45	--	--	--	--	-16732	--	3517cfd9-0068-5d49-b1ac-19fa85b12f74	not hispanic or latino	female	--	--	asian	released	TCGA-DD-AAE0_demographic	2019-07-31T21:02:51.606497-05:00	Alive	--	1968	--	16732	--	--	--	--	M0	N0	Stage IIIA	T3a	7th	--	--	--	--	--	--	--	--	--	--	--	--	--	--	--	--	--
25e893ad-a0fd-45ae-9aa9-9bcd7c2ec8e5	TCGA-MR-A520	TCGA-LIHC	58	--	--	--	--	-21398	--	1e4ee582-0af2-5e5d-9d92-fafda2d5c5b1	not hispanic or latino	male	--	--	white	released	TCGA-MR-A520_demographic	2019-07-31T20:58:08.481278-05:00	Alive	--	1954	--	21398	--	--	--	--	MX	NX	Stage I	T1	7th	--	--	--	--	--	--	--	--	--	--	--	--	--	--	--	--	--
25e893ad-a0fd-45ae-9aa9-9bcd7c2ec8e5	TCGA-MR-A520	TCGA-LIHC	58	--	--	--	--	-21398	--	1e4ee582-0af2-5e5d-9d92-fafda2d5c5b1	not hispanic or latino	male	--	--	white	released	TCGA-MR-A520_demographic	2019-07-31T20:58:08.481278-05:00	Alive	--	1954	--	21398	--	--	--	--	MX	NX	Stage I	T1	7th	--	--	--	--	--	--	--	--	--	--	--	--	--	--	--	--	--
899d8ea5-49dc-4970-8848-ea6ea088a272	TCGA-DD-AADR	TCGA-LIHC	58	--	--	--	--	-21217	--	4306cb20-b0d3-5969-8785-f9401dcc6a46	not hispanic or latino	male	--	--	asian	released	TCGA-DD-AADR_demographic	2019-07-31T21:06:04.769564-05:00	Alive	--	1951	--	21217	--	--	--	--	M0	N0	Stage I	T1	6th	--	--	--	--	--	--	--	--	--	--	--	--	--	--	--	--	--
899d8ea5-49dc-4970-8848-ea6ea088a272	TCGA-DD-AADR	TCGA-LIHC	58	--	--	--	--	-21217	--	4306cb20-b0d3-5969-8785-f9401dcc6a46	not hispanic or latino	male	--	--	asian	released	TCGA-DD-AADR_demographic	2019-07-31T21:06:04.769564-05:00	Alive	--	1951	--	21217	--	--	--	--	M0	N0	Stage I	T1	6th	--	--	--	--	--	--	--	--	--	--	--	--	--	--	--	--	--
17833039-0d7e-47f0-90e6-8cabae94c124	TCGA-FV-A3R2	TCGA-LIHC	75	--	--	--	--	-27530	194	43390a46-18b2-5d41-bbb0-b0fa6c07fae4	not hispanic or latino	male	--	--	white	released	TCGA-FV-A3R2_demographic	2019-07-31T20:56:47.640333-05:00	Dead	--	1930	2005	27530	--	--	--	--	MX	NX	Stage I	T1	6th	--	--	--	--	--	--	--	--	--	--	--	--	--	--	--	--	--
17833039-0d7e-47f0-90e6-8cabae94c124	TCGA-FV-A3R2	TCGA-LIHC	75	--	--	--	--	-27530	194	43390a46-18b2-5d41-bbb0-b0fa6c07fae4	not hispanic or latino	male	--	--	white	released	TCGA-FV-A3R2_demographic	2019-07-31T20:56:47.640333-05:00	Dead	--	1930	2005	27530	--	--	--	--	MX	NX	Stage I	T1	6th	--	--	--	--	--	--	--	--	--	--	--	--	--	--	--	--	--
c4e6527a-8f58-4f6b-93b1-04abb5680ed0	TCGA-CC-A9FV	TCGA-LIHC	57	--	--	--	--	-21044	--	43b242b0-1c9a-55b9-9464-19bf863200bf	not hispanic or latino	male	--	--	asian	released	TCGA-CC-A9FV_demographic	2019-07-31T21:10:17.801674-05:00	Alive	--	1956	--	21044	--	--	--	--	M0	N0	Stage IIIA	T3	6th	--	--	--	--	--	--	--	--	--	--	--	--	--	--	--	--	--
c4e6527a-8f58-4f6b-93b1-04abb5680ed0	TCGA-CC-A9FV	TCGA-LIHC	57	--	--	--	--	-21044	--	43b242b0-1c9a-55b9-9464-19bf863200bf	not hispanic or latino	male	--	--	asian	released	TCGA-CC-A9FV_demographic	2019-07-31T21:10:17.801674-05:00	Alive	--	1956	--	21044	--	--	--	--	M0	N0	Stage IIIA	T3	6th	--	--	--	--	--	--	--	--	--	--	--	--	--	--	--	--	--
66c6f413-b7a8-4d7c-9e1d-c4fb257b9e5c	TCGA-DD-A119	TCGA-LIHC	40	--	--	--	--	-14613	223	44d5eaf0-d376-590c-930b-7ee64a43dfcf	not hispanic or latino	male	--	--	asian	released	TCGA-DD-A119_demographic	2019-07-31T21:03:32.670168-05:00	Dead	--	1963	2003	14613	--	--	--	--	M1	N0	Stage IV	T3a	6th	--	--	--	--	--	--	--	--	--	--	--	--	--	--	--	--	--
66c6f413-b7a8-4d7c-9e1d-c4fb257b9e5c	TCGA-DD-A119	TCGA-LIHC	40	--	--	--	--	-14613	223	44d5eaf0-d376-590c-930b-7ee64a43dfcf	not hispanic or latino	male	--	--	asian	released	TCGA-DD-A119_demographic	2019-07-31T21:03:32.670168-05:00	Dead	--	1963	2003	14613	--	--	--	--	M1	N0	Stage IV	T3a	6th	--	--	--	--	--	--	--	--	--	--	--	--	--	--	--	--	--
427fdbf8-1603-466f-a5c6-963bb2ec3dac	TCGA-DD-AAE7	TCGA-LIHC	72	--	--	--	--	-26568	--	b3576557-2bb2-5917-a3d6-5804efaf14a7	not hispanic or latino	male	--	--	asian	released	TCGA-DD-AAE7_demographic	2019-07-31T21:00:26.645398-05:00	Alive	--	1940	--	26568	--	--	--	--	M0	N0	Stage I	T1	7th	--	--	--	--	--	--	--	--	--	--	--	--	--	--	--	--	--
427fdbf8-1603-466f-a5c6-963bb2ec3dac	TCGA-DD-AAE7	TCGA-LIHC	72	--	--	--	--	-26568	--	b3576557-2bb2-5917-a3d6-5804efaf14a7	not hispanic or latino	male	--	--	asian	released	TCGA-DD-AAE7_demographic	2019-07-31T21:00:26.645398-05:00	Alive	--	1940	--	26568	--	--	--	--	M0	N0	Stage I	T1	7th	--	--	--	--	--	--	--	--	--	--	--	--	--	--	--	--	--
457cca7c-a8b4-414e-a3c0-7fccf0ee2034	TCGA-DD-A3A9	TCGA-LIHC	64	--	--	--	--	-23526	931	b62d0aa3-3e6b-5f76-99cb-e3cfb6629017	not hispanic or latino	female	--	--	white	released	TCGA-DD-A3A9_demographic	2019-07-31T21:00:42.282893-05:00	Dead	--	1937	2003	23526	--	--	--	--	M1	N0	Stage IVB	T4	5th	--	--	--	--	--	--	--	--	--	--	--	--	--	--	--	--	--
457cca7c-a8b4-414e-a3c0-7fccf0ee2034	TCGA-DD-A3A9	TCGA-LIHC	64	--	--	--	--	-23526	931	b62d0aa3-3e6b-5f76-99cb-e3cfb6629017	not hispanic or latino	female	--	--	white	released	TCGA-DD-A3A9_demographic	2019-07-31T21:00:42.282893-05:00	Dead	--	1937	2003	23526	--	--	--	--	M1	N0	Stage IVB	T4	5th	--	--	--	--	--	--	--	--	--	--	--	--	--	--	--	--	--
5b32d3f4-9b88-42de-aaac-22d1d2f5cde0	TCGA-CC-A8HV	TCGA-LIHC	51	--	--	--	--	-18935	279	44edd4aa-05c0-5965-bb44-8b2e1a40cb28	not hispanic or latino	female	--	--	asian	released	TCGA-CC-A8HV_demographic	2019-07-31T21:02:33.663326-05:00	Dead	--	1962	--	18935	--	--	--	--	M0	N0	Stage II	T2	6th	--	--	--	--	--	--	--	--	--	--	--	--	--	--	--	--	--
5b32d3f4-9b88-42de-aaac-22d1d2f5cde0	TCGA-CC-A8HV	TCGA-LIHC	51	--	--	--	--	-18935	279	44edd4aa-05c0-5965-bb44-8b2e1a40cb28	not hispanic or latino	female	--	--	asian	released	TCGA-CC-A8HV_demographic	2019-07-31T21:02:33.663326-05:00	Dead	--	1962	--	18935	--	--	--	--	M0	N0	Stage II	T2	6th	--	--	--	--	--	--	--	--	--	--	--	--	--	--	--	--	--
c95ed407-bcc2-44aa-bc59-bf7549f2d665	TCGA-FV-A23B	TCGA-LIHC	70	--	--	--	--	-25788	1852	476cb668-6754-5233-a801-8a658a9d24f5	not hispanic or latino	female	--	--	white	released	TCGA-FV-A23B_demographic	2019-07-31T21:10:36.012953-05:00	Dead	--	1935	--	25788	--	--	--	--	M0	N0	Stage II	T2	6th	--	--	--	--	--	--	--	--	--	--	--	--	--	--	--	--	--
c95ed407-bcc2-44aa-bc59-bf7549f2d665	TCGA-FV-A23B	TCGA-LIHC	70	--	--	--	--	-25788	1852	476cb668-6754-5233-a801-8a658a9d24f5	not hispanic or latino	female	--	--	white	released	TCGA-FV-A23B_demographic	2019-07-31T21:10:36.012953-05:00	Dead	--	1935	--	25788	--	--	--	--	M0	N0	Stage II	T2	6th	--	--	--	--	--	--	--	--	--	--	--	--	--	--	--	--	--
3a2d7482-c246-411e-841f-71d96e353328	TCGA-G3-A3CH	TCGA-LIHC	53	--	--	--	--	-19473	--	49ab2865-f2f4-5d68-9240-f2e12b628c26	not hispanic or latino	male	--	--	asian	released	TCGA-G3-A3CH_demographic	2019-07-31T20:59:34.772689-05:00	Alive	--	1957	--	19473	--	--	--	--	M0	N0	Stage IIIA	T3a	7th	--	--	--	--	--	--	--	--	--	--	--	--	--	--	--	--	--
3a2d7482-c246-411e-841f-71d96e353328	TCGA-G3-A3CH	TCGA-LIHC	53	--	--	--	--	-19473	--	49ab2865-f2f4-5d68-9240-f2e12b628c26	not hispanic or latino	male	--	--	asian	released	TCGA-G3-A3CH_demographic	2019-07-31T20:59:34.772689-05:00	Alive	--	1957	--	19473	--	--	--	--	M0	N0	Stage IIIA	T3a	7th	--	--	--	--	--	--	--	--	--	--	--	--	--	--	--	--	--
39eb1db0-2722-4af4-8254-d0e10256c64d	TCGA-G3-A3CK	TCGA-LIHC	61	--	--	--	--	-22462	--	eb84ad09-7468-511e-9bcf-977843d8f0d1	not hispanic or latino	male	--	--	asian	released	TCGA-G3-A3CK_demographic	2019-07-31T20:59:31.508142-05:00	Alive	--	1950	--	22462	--	--	--	--	M0	N0	Stage I	T1	7th	--	--	--	--	--	--	--	--	--	--	--	--	--	--	--	--	--
39eb1db0-2722-4af4-8254-d0e10256c64d	TCGA-G3-A3CK	TCGA-LIHC	61	--	--	--	--	-22462	--	eb84ad09-7468-511e-9bcf-977843d8f0d1	not hispanic or latino	male	--	--	asian	released	TCGA-G3-A3CK_demographic	2019-07-31T20:59:31.508142-05:00	Alive	--	1950	--	22462	--	--	--	--	M0	N0	Stage I	T1	7th	--	--	--	--	--	--	--	--	--	--	--	--	--	--	--	--	--
00f209c3-041a-4c6e-8b0f-6383eb3c85fc	TCGA-BC-4073	TCGA-LIHC	73	--	--	--	--	-26795	--	ec073edd-50f5-5e34-a41b-6fe8a7aa06fe	not hispanic or latino	male	--	--	white	released	TCGA-BC-4073_demographic	2019-07-31T20:54:58.500435-05:00	Alive	--	1936	--	26795	--	--	--	--	MX	N0	Stage IIIA	T3	6th	--	--	--	--	--	--	--	--	--	--	--	--	--	--	--	--	--
00f209c3-041a-4c6e-8b0f-6383eb3c85fc	TCGA-BC-4073	TCGA-LIHC	73	--	--	--	--	-26795	--	ec073edd-50f5-5e34-a41b-6fe8a7aa06fe	not hispanic or latino	male	--	--	white	released	TCGA-BC-4073_demographic	2019-07-31T20:54:58.500435-05:00	Alive	--	1936	--	26795	--	--	--	--	MX	N0	Stage IIIA	T3	6th	--	--	--	--	--	--	--	--	--	--	--	--	--	--	--	--	--
93afbfa1-4d03-4105-8dda-b095f0ab308a	TCGA-DD-AACJ	TCGA-LIHC	75	--	--	--	--	-27528	--	2d300209-7018-5866-9ee5-4882e5291614	not hispanic or latino	male	--	--	asian	released	TCGA-DD-AACJ_demographic	2019-07-31T21:06:45.284746-05:00	Alive	--	1933	--	27528	--	--	--	--	M0	N0	Stage II	T2	6th	--	--	--	--	--	--	--	--	--	--	--	--	--	--	--	--	--
93afbfa1-4d03-4105-8dda-b095f0ab308a	TCGA-DD-AACJ	TCGA-LIHC	75	--	--	--	--	-27528	--	2d300209-7018-5866-9ee5-4882e5291614	not hispanic or latino	male	--	--	asian	released	TCGA-DD-AACJ_demographic	2019-07-31T21:06:45.284746-05:00	Alive	--	1933	--	27528	--	--	--	--	M0	N0	Stage II	T2	6th	--	--	--	--	--	--	--	--	--	--	--	--	--	--	--	--	--
51810579-e20d-4f08-93e7-891d645931db	TCGA-2Y-A9H5	TCGA-LIHC	59	--	--	--	--	-21818	555	f5fcd2e7-fcbf-50bb-b85c-1bdfe7f09a6a	not hispanic or latino	female	--	--	white	released	TCGA-2Y-A9H5_demographic	2019-07-31T21:01:39.403163-05:00	Dead	--	1951	2011	21818	--	--	--	--	MX	N0	Stage I	T1	7th	--	--	--	--	--	--	--	--	--	--	--	--	--	--	--	--	--
51810579-e20d-4f08-93e7-891d645931db	TCGA-2Y-A9H5	TCGA-LIHC	59	--	--	--	--	-21818	555	f5fcd2e7-fcbf-50bb-b85c-1bdfe7f09a6a	not hispanic or latino	female	--	--	white	released	TCGA-2Y-A9H5_demographic	2019-07-31T21:01:39.403163-05:00	Dead	--	1951	2011	21818	--	--	--	--	MX	N0	Stage I	T1	7th	--	--	--	--	--	--	--	--	--	--	--	--	--	--	--	--	--
63d475ef-8f26-45ed-ae80-cfa87e68b2f5	TCGA-WJ-A86L	TCGA-LIHC	68	--	--	--	--	-25018	--	322cc545-dec3-5db9-93fc-4203393e4e12	not hispanic or latino	female	--	--	white	released	TCGA-WJ-A86L_demographic	2019-07-31T21:03:20.401572-05:00	Alive	--	1945	--	25018	--	--	--	--	MX	NX	Stage I	T1	7th	--	--	--	--	--	--	--	--	--	--	--	--	--	--	--	--	--
63d475ef-8f26-45ed-ae80-cfa87e68b2f5	TCGA-WJ-A86L	TCGA-LIHC	68	--	--	--	--	-25018	--	322cc545-dec3-5db9-93fc-4203393e4e12	not hispanic or latino	female	--	--	white	released	TCGA-WJ-A86L_demographic	2019-07-31T21:03:20.401572-05:00	Alive	--	1945	--	25018	--	--	--	--	MX	NX	Stage I	T1	7th	--	--	--	--	--	--	--	--	--	--	--	--	--	--	--	--	--
418e79d1-51c7-4cef-a1b6-e291fb13c2a5	TCGA-DD-AAD6	TCGA-LIHC	66	--	--	--	--	-24185	--	d996c17e-7683-5fcc-85a8-92b2aff2b9da	not hispanic or latino	male	--	--	asian	released	TCGA-DD-AAD6_demographic	2019-07-31T21:00:15.082388-05:00	Alive	--	1945	--	24185	--	--	--	--	M0	N0	Stage IIIA	T3a	7th	--	--	--	--	--	--	--	--	--	--	--	--	--	--	--	--	--
418e79d1-51c7-4cef-a1b6-e291fb13c2a5	TCGA-DD-AAD6	TCGA-LIHC	66	--	--	--	--	-24185	--	d996c17e-7683-5fcc-85a8-92b2aff2b9da	not hispanic or latino	male	--	--	asian	released	TCGA-DD-AAD6_demographic	2019-07-31T21:00:15.082388-05:00	Alive	--	1945	--	24185	--	--	--	--	M0	N0	Stage IIIA	T3a	7th	--	--	--	--	--	--	--	--	--	--	--	--	--	--	--	--	--
146c5332-1af5-4c49-b740-9a9edc795f24	TCGA-DD-AAVU	TCGA-LIHC	46	--	--	--	--	-16889	--	db02e4e0-ad65-57d3-86d0-ec6adee5fc04	not hispanic or latino	male	--	--	asian	released	TCGA-DD-AAVU_demographic	2019-07-31T20:56:39.066243-05:00	Alive	--	1962	--	16889	--	--	--	--	M0	N0	Stage II	T2	6th	--	--	--	--	--	--	--	--	--	--	--	--	--	--	--	--	--
146c5332-1af5-4c49-b740-9a9edc795f24	TCGA-DD-AAVU	TCGA-LIHC	46	--	--	--	--	-16889	--	db02e4e0-ad65-57d3-86d0-ec6adee5fc04	not hispanic or latino	male	--	--	asian	released	TCGA-DD-AAVU_demographic	2019-07-31T20:56:39.066243-05:00	Alive	--	1962	--	16889	--	--	--	--	M0	N0	Stage II	T2	6th	--	--	--	--	--	--	--	--	--	--	--	--	--	--	--	--	--
d397e70f-c174-4656-9b7e-5e4c00754410	TCGA-G3-A5SM	TCGA-LIHC	58	--	--	--	--	-21236	--	62ac3ca9-6e62-5613-831e-a3defeb86674	not hispanic or latino	male	--	--	white	released	TCGA-G3-A5SM_demographic	2019-07-31T21:11:14.399885-05:00	Alive	--	1954	--	21236	--	--	--	--	M0	NX	Stage II	T2	7th	--	--	--	--	--	--	--	--	--	--	--	--	--	--	--	--	--
d397e70f-c174-4656-9b7e-5e4c00754410	TCGA-G3-A5SM	TCGA-LIHC	58	--	--	--	--	-21236	--	62ac3ca9-6e62-5613-831e-a3defeb86674	not hispanic or latino	male	--	--	white	released	TCGA-G3-A5SM_demographic	2019-07-31T21:11:14.399885-05:00	Alive	--	1954	--	21236	--	--	--	--	M0	NX	Stage II	T2	7th	--	--	--	--	--	--	--	--	--	--	--	--	--	--	--	--	--
07dd49fc-8a76-41e8-9eb3-107336f68701	TCGA-BC-A3KF	TCGA-LIHC	66	--	--	--	--	-24328	--	1d15a978-201a-5b3d-bf79-1861bbb4a95f	not reported	female	--	--	white	released	TCGA-BC-A3KF_demographic	2019-07-31T15:45:33.074043-05:00	Alive	--	1945	--	24328	--	--	--	--	M0	NX	Stage I	T1	7th	--	--	--	--	--	--	--	--	--	--	--	--	--	--	--	--	--
07dd49fc-8a76-41e8-9eb3-107336f68701	TCGA-BC-A3KF	TCGA-LIHC	66	--	--	--	--	-24328	--	1d15a978-201a-5b3d-bf79-1861bbb4a95f	not reported	female	--	--	white	released	TCGA-BC-A3KF_demographic	2019-07-31T15:45:33.074043-05:00	Alive	--	1945	--	24328	--	--	--	--	M0	NX	Stage I	T1	7th	--	--	--	--	--	--	--	--	--	--	--	--	--	--	--	--	--
61902cb6-b041-48ac-aacc-483a28949865	TCGA-CC-5264	TCGA-LIHC	71	--	--	--	--	-25979	102	6048a0e0-20f0-54ad-9573-51f91e583e2d	not hispanic or latino	male	--	--	asian	released	TCGA-CC-5264_demographic	2019-07-31T21:03:08.786684-05:00	Dead	--	1939	--	25979	--	--	--	--	M0	N0	Stage IIIA	T3	6th	--	--	--	--	--	--	--	--	--	--	--	--	--	--	--	--	--
61902cb6-b041-48ac-aacc-483a28949865	TCGA-CC-5264	TCGA-LIHC	71	--	--	--	--	-25979	102	6048a0e0-20f0-54ad-9573-51f91e583e2d	not hispanic or latino	male	--	--	asian	released	TCGA-CC-5264_demographic	2019-07-31T21:03:08.786684-05:00	Dead	--	1939	--	25979	--	--	--	--	M0	N0	Stage IIIA	T3	6th	--	--	--	--	--	--	--	--	--	--	--	--	--	--	--	--	--
1b326242-4be6-4f05-b5fb-07ed76b49850	TCGA-GJ-A6C0	TCGA-LIHC	75	--	--	--	--	-27626	31	3d95e096-69f9-5e13-9269-9cbdce7a5da8	not hispanic or latino	female	--	--	white	released	TCGA-GJ-A6C0_demographic	2019-07-31T20:57:11.107070-05:00	Dead	--	1937	2012	27626	--	--	--	--	MX	NX	Stage II	T2	7th	--	--	--	--	--	--	--	--	--	--	--	--	--	--	--	--	--
1b326242-4be6-4f05-b5fb-07ed76b49850	TCGA-GJ-A6C0	TCGA-LIHC	75	--	--	--	--	-27626	31	3d95e096-69f9-5e13-9269-9cbdce7a5da8	not hispanic or latino	female	--	--	white	released	TCGA-GJ-A6C0_demographic	2019-07-31T20:57:11.107070-05:00	Dead	--	1937	2012	27626	--	--	--	--	MX	NX	Stage II	T2	7th	--	--	--	--	--	--	--	--	--	--	--	--	--	--	--	--	--
52292ffc-0902-4d97-b461-20723987a177	TCGA-DD-A1EJ	TCGA-LIHC	71	--	--	--	--	-26009	1005	40b9e642-18d5-5633-a7d9-9ccd013a24a2	not hispanic or latino	female	--	--	white	released	TCGA-DD-A1EJ_demographic	2019-07-31T21:01:48.715081-05:00	Dead	--	1937	--	26009	--	--	--	--	M0	N1	Stage IIIC	T1	6th	--	--	--	--	--	--	--	--	--	--	--	--	--	--	--	--	--
52292ffc-0902-4d97-b461-20723987a177	TCGA-DD-A1EJ	TCGA-LIHC	71	--	--	--	--	-26009	1005	40b9e642-18d5-5633-a7d9-9ccd013a24a2	not hispanic or latino	female	--	--	white	released	TCGA-DD-A1EJ_demographic	2019-07-31T21:01:48.715081-05:00	Dead	--	1937	--	26009	--	--	--	--	M0	N1	Stage IIIC	T1	6th	--	--	--	--	--	--	--	--	--	--	--	--	--	--	--	--	--
1d7d5166-6582-4ea1-b242-37c2c3919a3c	TCGA-XR-A8TG	TCGA-LIHC	58	--	--	--	--	-21544	--	42817abc-6823-5ac2-a769-298c088f0e51	hispanic or latino	male	--	--	white	released	TCGA-XR-A8TG_demographic	2019-07-31T20:57:23.121571-05:00	Alive	--	1954	--	21544	--	--	--	--	M0	NX	Stage I	T1	7th	--	--	--	--	--	--	--	--	--	--	--	--	--	--	--	--	--
1d7d5166-6582-4ea1-b242-37c2c3919a3c	TCGA-XR-A8TG	TCGA-LIHC	58	--	--	--	--	-21544	--	42817abc-6823-5ac2-a769-298c088f0e51	hispanic or latino	male	--	--	white	released	TCGA-XR-A8TG_demographic	2019-07-31T20:57:23.121571-05:00	Alive	--	1954	--	21544	--	--	--	--	M0	NX	Stage I	T1	7th	--	--	--	--	--	--	--	--	--	--	--	--	--	--	--	--	--
d680df09-368e-42b5-b540-45c41ed31042	TCGA-FV-A2QQ	TCGA-LIHC	80	--	--	--	--	-29354	--	0bb3449d-c027-5dee-884c-fa21131ed3c8	not hispanic or latino	male	--	--	white	released	TCGA-FV-A2QQ_demographic	2019-07-31T21:11:32.241305-05:00	Alive	--	1931	--	29354	--	--	--	--	MX	N0	Stage I	T1	7th	--	--	--	--	--	--	--	--	--	--	--	--	--	--	--	--	--
d680df09-368e-42b5-b540-45c41ed31042	TCGA-FV-A2QQ	TCGA-LIHC	80	--	--	--	--	-29354	--	0bb3449d-c027-5dee-884c-fa21131ed3c8	not hispanic or latino	male	--	--	white	released	TCGA-FV-A2QQ_demographic	2019-07-31T21:11:32.241305-05:00	Alive	--	1931	--	29354	--	--	--	--	MX	N0	Stage I	T1	7th	--	--	--	--	--	--	--	--	--	--	--	--	--	--	--	--	--
95b97198-1a1b-4f01-90f3-6c66638371d1	TCGA-2Y-A9GS	TCGA-LIHC	58	--	--	--	--	-21318	724	f6d84f3f-e450-5489-ab59-338ed932bc2a	hispanic or latino	male	--	--	white	released	TCGA-2Y-A9GS_demographic	2019-07-31T21:06:59.809221-05:00	Dead	--	1948	2007	21318	--	--	--	--	MX	NX	--	T2	6th	--	--	--	--	--	--	--	--	--	--	--	--	--	--	--	--	--
95b97198-1a1b-4f01-90f3-6c66638371d1	TCGA-2Y-A9GS	TCGA-LIHC	58	--	--	--	--	-21318	724	f6d84f3f-e450-5489-ab59-338ed932bc2a	hispanic or latino	male	--	--	white	released	TCGA-2Y-A9GS_demographic	2019-07-31T21:06:59.809221-05:00	Dead	--	1948	2007	21318	--	--	--	--	MX	NX	--	T2	6th	--	--	--	--	--	--	--	--	--	--	--	--	--	--	--	--	--
d8549d23-37d4-42bd-b472-f49bbebd09b0	TCGA-DD-A3A5	TCGA-LIHC	66	--	--	--	--	-24288	3125	effdef70-549b-5bca-8f66-ef1848127b8e	not hispanic or latino	female	--	--	white	released	TCGA-DD-A3A5_demographic	2019-07-31T21:11:44.260967-05:00	Dead	--	1930	2004	24288	--	--	--	--	M0	N0	Stage III	T3	4th	--	--	--	--	--	--	--	--	--	--	--	--	--	--	--	--	--
d8549d23-37d4-42bd-b472-f49bbebd09b0	TCGA-DD-A3A5	TCGA-LIHC	66	--	--	--	--	-24288	3125	effdef70-549b-5bca-8f66-ef1848127b8e	not hispanic or latino	female	--	--	white	released	TCGA-DD-A3A5_demographic	2019-07-31T21:11:44.260967-05:00	Dead	--	1930	2004	24288	--	--	--	--	M0	N0	Stage III	T3	4th	--	--	--	--	--	--	--	--	--	--	--	--	--	--	--	--	--
728aedb3-551a-4c16-9be3-7733a9539e9e	TCGA-ES-A2HS	TCGA-LIHC	80	--	--	--	--	-29268	688	f096ed9b-394b-562e-a1fd-4c5e5ad12025	not hispanic or latino	male	--	--	white	released	TCGA-ES-A2HS_demographic	2019-07-31T21:04:18.493535-05:00	Dead	--	1928	2009	29268	--	--	--	--	MX	NX	Stage I	T1	6th	--	--	--	--	--	--	--	--	--	--	--	--	--	--	--	--	--
728aedb3-551a-4c16-9be3-7733a9539e9e	TCGA-ES-A2HS	TCGA-LIHC	80	--	--	--	--	-29268	688	f096ed9b-394b-562e-a1fd-4c5e5ad12025	not hispanic or latino	male	--	--	white	released	TCGA-ES-A2HS_demographic	2019-07-31T21:04:18.493535-05:00	Dead	--	1928	2009	29268	--	--	--	--	MX	NX	Stage I	T1	6th	--	--	--	--	--	--	--	--	--	--	--	--	--	--	--	--	--
0d13229a-304a-48a6-a761-12e68e94a4b4	TCGA-DD-AAD3	TCGA-LIHC	43	--	--	--	--	-15706	--	452fae1e-bf14-5590-a5f8-0957a96176cd	not hispanic or latino	male	--	--	asian	released	TCGA-DD-AAD3_demographic	2019-07-31T20:55:58.427147-05:00	Alive	--	1968	--	15706	--	--	--	--	M0	N0	Stage I	T1	7th	--	--	--	--	--	--	--	--	--	--	--	--	--	--	--	--	--
0d13229a-304a-48a6-a761-12e68e94a4b4	TCGA-DD-AAD3	TCGA-LIHC	43	--	--	--	--	-15706	--	452fae1e-bf14-5590-a5f8-0957a96176cd	not hispanic or latino	male	--	--	asian	released	TCGA-DD-AAD3_demographic	2019-07-31T20:55:58.427147-05:00	Alive	--	1968	--	15706	--	--	--	--	M0	N0	Stage I	T1	7th	--	--	--	--	--	--	--	--	--	--	--	--	--	--	--	--	--
485d283a-552c-485a-84fb-3abdb98dc797	TCGA-DD-AADQ	TCGA-LIHC	59	--	--	--	--	-21756	--	8fdb447a-5ad3-5028-8d10-bb3968df1008	not hispanic or latino	male	--	--	asian	released	TCGA-DD-AADQ_demographic	2019-07-31T21:01:04.552384-05:00	Alive	--	1954	--	21756	--	--	--	--	M0	N0	Stage II	T2	7th	--	--	--	--	--	--	--	--	--	--	--	--	--	--	--	--	--
485d283a-552c-485a-84fb-3abdb98dc797	TCGA-DD-AADQ	TCGA-LIHC	59	--	--	--	--	-21756	--	8fdb447a-5ad3-5028-8d10-bb3968df1008	not hispanic or latino	male	--	--	asian	released	TCGA-DD-AADQ_demographic	2019-07-31T21:01:04.552384-05:00	Alive	--	1954	--	21756	--	--	--	--	M0	N0	Stage II	T2	7th	--	--	--	--	--	--	--	--	--	--	--	--	--	--	--	--	--
3bbff405-dae4-4dc9-985a-33e7ac9cb2dd	TCGA-DD-AAE1	TCGA-LIHC	52	--	--	--	--	-19073	--	dd4ea1d4-ebe2-5d93-bad3-86eb7495dd9f	not hispanic or latino	male	--	--	asian	released	TCGA-DD-AAE1_demographic	2019-07-31T20:59:40.815271-05:00	Alive	--	1961	--	19073	--	--	--	--	M0	N0	Stage I	T1	7th	--	--	--	--	--	--	--	--	--	--	--	--	--	--	--	--	--
3bbff405-dae4-4dc9-985a-33e7ac9cb2dd	TCGA-DD-AAE1	TCGA-LIHC	52	--	--	--	--	-19073	--	dd4ea1d4-ebe2-5d93-bad3-86eb7495dd9f	not hispanic or latino	male	--	--	asian	released	TCGA-DD-AAE1_demographic	2019-07-31T20:59:40.815271-05:00	Alive	--	1961	--	19073	--	--	--	--	M0	N0	Stage I	T1	7th	--	--	--	--	--	--	--	--	--	--	--	--	--	--	--	--	--
870c86e7-d6e1-4f9d-bb0b-bd1c66d6bcde	TCGA-DD-A73F	TCGA-LIHC	77	--	--	--	--	-28234	--	6dd80b81-b4bd-5334-934c-dd3456d46d53	not hispanic or latino	female	--	--	white	released	TCGA-DD-A73F_demographic	2019-07-31T21:05:43.712314-05:00	Alive	--	1933	--	28234	--	--	--	--	M0	N0	Stage I	T1	7th	--	--	--	--	--	--	--	--	--	--	--	--	--	--	--	--	--
870c86e7-d6e1-4f9d-bb0b-bd1c66d6bcde	TCGA-DD-A73F	TCGA-LIHC	77	--	--	--	--	-28234	--	6dd80b81-b4bd-5334-934c-dd3456d46d53	not hispanic or latino	female	--	--	white	released	TCGA-DD-A73F_demographic	2019-07-31T21:05:43.712314-05:00	Alive	--	1933	--	28234	--	--	--	--	M0	N0	Stage I	T1	7th	--	--	--	--	--	--	--	--	--	--	--	--	--	--	--	--	--
a5e4412b-0e49-4d86-9cce-71f440a84048	TCGA-DD-A1EK	TCGA-LIHC	64	--	--	--	--	-23437	558	e3291248-4410-5e59-a6da-98387aaabf1d	not hispanic or latino	female	--	--	white	released	TCGA-DD-A1EK_demographic	2019-07-31T21:07:43.524367-05:00	Dead	--	1944	2009	23437	--	--	--	--	M1	N0	Stage IVB	T4	6th	--	--	--	--	--	--	--	--	--	--	--	--	--	--	--	--	--
a5e4412b-0e49-4d86-9cce-71f440a84048	TCGA-DD-A1EK	TCGA-LIHC	64	--	--	--	--	-23437	558	e3291248-4410-5e59-a6da-98387aaabf1d	not hispanic or latino	female	--	--	white	released	TCGA-DD-A1EK_demographic	2019-07-31T21:07:43.524367-05:00	Dead	--	1944	2009	23437	--	--	--	--	M1	N0	Stage IVB	T4	6th	--	--	--	--	--	--	--	--	--	--	--	--	--	--	--	--	--
bc3502bc-bbf6-44f2-a1f4-d1567819aefb	TCGA-2Y-A9H6	TCGA-LIHC	68	--	--	--	--	-24982	--	6f1177a7-46f1-5fc0-8f6d-ef370f7a7339	not hispanic or latino	female	--	--	white	released	TCGA-2Y-A9H6_demographic	2019-07-31T21:09:37.842035-05:00	Alive	--	1943	--	24982	--	--	--	--	MX	NX	Stage I	T1	7th	--	--	--	--	--	--	--	--	--	--	--	--	--	--	--	--	--
bc3502bc-bbf6-44f2-a1f4-d1567819aefb	TCGA-2Y-A9H6	TCGA-LIHC	68	--	--	--	--	-24982	--	6f1177a7-46f1-5fc0-8f6d-ef370f7a7339	not hispanic or latino	female	--	--	white	released	TCGA-2Y-A9H6_demographic	2019-07-31T21:09:37.842035-05:00	Alive	--	1943	--	24982	--	--	--	--	MX	NX	Stage I	T1	7th	--	--	--	--	--	--	--	--	--	--	--	--	--	--	--	--	--
ee63c44b-91f4-4004-8dea-192eab527036	TCGA-BW-A5NO	TCGA-LIHC	50	--	--	--	--	-18510	--	f84a5b56-999f-5805-b25c-257282b045b5	not hispanic or latino	male	--	--	black or african american	released	TCGA-BW-A5NO_demographic	2019-07-31T21:12:33.123400-05:00	Alive	--	1960	--	18510	--	--	--	--	MX	NX	Stage IIIA	T3a	7th	--	--	--	--	--	--	--	--	--	--	--	--	--	--	--	--	--
ee63c44b-91f4-4004-8dea-192eab527036	TCGA-BW-A5NO	TCGA-LIHC	50	--	--	--	--	-18510	--	f84a5b56-999f-5805-b25c-257282b045b5	not hispanic or latino	male	--	--	black or african american	released	TCGA-BW-A5NO_demographic	2019-07-31T21:12:33.123400-05:00	Alive	--	1960	--	18510	--	--	--	--	MX	NX	Stage IIIA	T3a	7th	--	--	--	--	--	--	--	--	--	--	--	--	--	--	--	--	--
8eef926b-f316-4fdb-b84a-262010258feb	TCGA-UB-A7MF	TCGA-LIHC	56	--	--	--	--	-20815	214	04756ffb-84bf-51cf-9253-16d3ba953211	not hispanic or latino	male	--	--	white	released	TCGA-UB-A7MF_demographic	2019-07-31T21:06:30.386671-05:00	Dead	--	1957	2013	20815	--	--	--	--	MX	NX	Stage IIIA	T3a	7th	--	--	--	--	--	--	--	--	--	--	--	--	--	--	--	--	--
8eef926b-f316-4fdb-b84a-262010258feb	TCGA-UB-A7MF	TCGA-LIHC	56	--	--	--	--	-20815	214	04756ffb-84bf-51cf-9253-16d3ba953211	not hispanic or latino	male	--	--	white	released	TCGA-UB-A7MF_demographic	2019-07-31T21:06:30.386671-05:00	Dead	--	1957	2013	20815	--	--	--	--	MX	NX	Stage IIIA	T3a	7th	--	--	--	--	--	--	--	--	--	--	--	--	--	--	--	--	--
8e5ce60b-2eda-482d-b109-210df1321aff	TCGA-DD-A4NV	TCGA-LIHC	61	--	--	--	--	-22438	--	e9c103bd-7f04-5cc1-b7a8-5e6dafbec6a6	not hispanic or latino	male	--	--	white	released	TCGA-DD-A4NV_demographic	2019-07-31T21:06:20.594001-05:00	Alive	--	1946	--	22438	--	--	--	--	M0	N0	Stage IIIA	T3	6th	--	--	--	--	--	--	--	--	--	--	--	--	--	--	--	--	--
8e5ce60b-2eda-482d-b109-210df1321aff	TCGA-DD-A4NV	TCGA-LIHC	61	--	--	--	--	-22438	--	e9c103bd-7f04-5cc1-b7a8-5e6dafbec6a6	not hispanic or latino	male	--	--	white	released	TCGA-DD-A4NV_demographic	2019-07-31T21:06:20.594001-05:00	Alive	--	1946	--	22438	--	--	--	--	M0	N0	Stage IIIA	T3	6th	--	--	--	--	--	--	--	--	--	--	--	--	--	--	--	--	--
34303cdd-c31c-4b95-9965-2a5513dc322d	TCGA-ED-A66Y	TCGA-LIHC	51	--	--	--	--	-18797	296	74ebcf4e-da1c-50f6-8f72-66f220ca6594	not hispanic or latino	female	--	--	asian	released	TCGA-ED-A66Y_demographic	2019-07-31T20:59:01.861586-05:00	Dead	--	1962	--	18797	--	--	--	--	M0	N0	Stage IIIA	T3a	7th	--	--	--	--	--	--	--	--	--	--	--	--	--	--	--	--	--
34303cdd-c31c-4b95-9965-2a5513dc322d	TCGA-ED-A66Y	TCGA-LIHC	51	--	--	--	--	-18797	296	74ebcf4e-da1c-50f6-8f72-66f220ca6594	not hispanic or latino	female	--	--	asian	released	TCGA-ED-A66Y_demographic	2019-07-31T20:59:01.861586-05:00	Dead	--	1962	--	18797	--	--	--	--	M0	N0	Stage IIIA	T3a	7th	--	--	--	--	--	--	--	--	--	--	--	--	--	--	--	--	--
7d914d07-f250-4c7a-8fa2-df14e708936e	TCGA-DD-A118	TCGA-LIHC	77	--	--	--	--	-28406	--	6356c0e9-032b-56fb-bc48-a4084d590520	not hispanic or latino	female	--	--	white	released	TCGA-DD-A118_demographic	2019-07-31T21:04:55.158157-05:00	Alive	--	1926	--	28406	--	--	--	--	M0	N0	Stage II	T2	6th	--	--	--	--	--	--	--	--	--	--	--	--	--	--	--	--	--
7d914d07-f250-4c7a-8fa2-df14e708936e	TCGA-DD-A118	TCGA-LIHC	77	--	--	--	--	-28406	--	6356c0e9-032b-56fb-bc48-a4084d590520	not hispanic or latino	female	--	--	white	released	TCGA-DD-A118_demographic	2019-07-31T21:04:55.158157-05:00	Alive	--	1926	--	28406	--	--	--	--	M0	N0	Stage II	T2	6th	--	--	--	--	--	--	--	--	--	--	--	--	--	--	--	--	--
acfd58eb-c546-49c3-a846-684f22428219	TCGA-RC-A7SK	TCGA-LIHC	59	--	--	--	--	-21814	--	4dc73a79-ac13-54de-bbed-59c23f2ba43e	not hispanic or latino	male	--	--	asian	released	TCGA-RC-A7SK_demographic	2019-07-31T21:08:28.106247-05:00	Alive	--	1954	--	21814	--	--	--	--	M0	N0	Stage I	T1	7th	--	--	--	--	--	--	--	--	--	--	--	--	--	--	--	--	--
acfd58eb-c546-49c3-a846-684f22428219	TCGA-RC-A7SK	TCGA-LIHC	59	--	--	--	--	-21814	--	4dc73a79-ac13-54de-bbed-59c23f2ba43e	not hispanic or latino	male	--	--	asian	released	TCGA-RC-A7SK_demographic	2019-07-31T21:08:28.106247-05:00	Alive	--	1954	--	21814	--	--	--	--	M0	N0	Stage I	T1	7th	--	--	--	--	--	--	--	--	--	--	--	--	--	--	--	--	--
ab35c9f9-3040-424d-a89f-dff3a1365bc6	TCGA-DD-A3A4	TCGA-LIHC	37	--	--	--	--	-13739	612	4dee23bb-3958-531e-8e2d-9cbfb9176343	not hispanic or latino	male	--	--	white	released	TCGA-DD-A3A4_demographic	2019-07-31T21:08:18.771925-05:00	Dead	--	1961	1999	13739	--	--	--	--	M0	N0	Stage IIIA	T3	5th	--	--	--	--	--	--	--	--	--	--	--	--	--	--	--	--	--
ab35c9f9-3040-424d-a89f-dff3a1365bc6	TCGA-DD-A3A4	TCGA-LIHC	37	--	--	--	--	-13739	612	4dee23bb-3958-531e-8e2d-9cbfb9176343	not hispanic or latino	male	--	--	white	released	TCGA-DD-A3A4_demographic	2019-07-31T21:08:18.771925-05:00	Dead	--	1961	1999	13739	--	--	--	--	M0	N0	Stage IIIA	T3	5th	--	--	--	--	--	--	--	--	--	--	--	--	--	--	--	--	--
0ff6364a-e6f4-47ca-a7e7-14705bf0a8df	TCGA-DD-A1ED	TCGA-LIHC	68	--	--	--	--	-25039	--	5396bf88-f4b3-5e28-94cf-31773208a51a	not hispanic or latino	male	--	--	white	released	TCGA-DD-A1ED_demographic	2019-07-31T20:56:11.205063-05:00	Alive	--	1938	--	25039	--	--	--	--	M0	N0	Stage I	T1	6th	--	--	--	--	--	--	--	--	--	--	--	--	--	--	--	--	--
0ff6364a-e6f4-47ca-a7e7-14705bf0a8df	TCGA-DD-A1ED	TCGA-LIHC	68	--	--	--	--	-25039	--	5396bf88-f4b3-5e28-94cf-31773208a51a	not hispanic or latino	male	--	--	white	released	TCGA-DD-A1ED_demographic	2019-07-31T20:56:11.205063-05:00	Alive	--	1938	--	25039	--	--	--	--	M0	N0	Stage I	T1	6th	--	--	--	--	--	--	--	--	--	--	--	--	--	--	--	--	--
10179efc-a091-4119-8ec2-30db6269d674	TCGA-UB-A7MA	TCGA-LIHC	62	--	--	--	--	-22843	--	56fb6457-93fb-5e0b-ac1e-b84482478286	not hispanic or latino	female	--	--	white	released	TCGA-UB-A7MA_demographic	2019-07-31T20:56:14.124880-05:00	Alive	--	1951	--	22843	--	--	--	--	M0	N0	Stage II	T2b	7th	--	--	--	--	--	--	--	--	--	--	--	--	--	--	--	--	--
10179efc-a091-4119-8ec2-30db6269d674	TCGA-UB-A7MA	TCGA-LIHC	62	--	--	--	--	-22843	--	56fb6457-93fb-5e0b-ac1e-b84482478286	not hispanic or latino	female	--	--	white	released	TCGA-UB-A7MA_demographic	2019-07-31T20:56:14.124880-05:00	Alive	--	1951	--	22843	--	--	--	--	M0	N0	Stage II	T2b	7th	--	--	--	--	--	--	--	--	--	--	--	--	--	--	--	--	--
5b8d04b2-ef40-4216-a3bb-42520efbe863	TCGA-DD-A4NK	TCGA-LIHC	80	--	--	--	--	-29244	1210	d1b8456b-76b9-5cf9-871f-bd152662c7bd	not hispanic or latino	female	--	--	white	released	TCGA-DD-A4NK_demographic	2019-07-31T21:02:36.681107-05:00	Dead	--	1924	2007	29244	--	--	--	--	M0	N0	Stage IIIA	T3	6th	--	--	--	--	--	--	--	--	--	--	--	--	--	--	--	--	--
5b8d04b2-ef40-4216-a3bb-42520efbe863	TCGA-DD-A4NK	TCGA-LIHC	80	--	--	--	--	-29244	1210	d1b8456b-76b9-5cf9-871f-bd152662c7bd	not hispanic or latino	female	--	--	white	released	TCGA-DD-A4NK_demographic	2019-07-31T21:02:36.681107-05:00	Dead	--	1924	2007	29244	--	--	--	--	M0	N0	Stage IIIA	T3	6th	--	--	--	--	--	--	--	--	--	--	--	--	--	--	--	--	--
d18cd259-267e-47b5-9353-ad3454e048a0	TCGA-CC-A8HS	TCGA-LIHC	18	--	--	--	--	-6617	300	58062257-4213-5eeb-aeb8-6698aa48b917	not hispanic or latino	male	--	--	asian	released	TCGA-CC-A8HS_demographic	2019-07-31T21:11:08.311811-05:00	Dead	--	1995	--	6617	--	--	--	--	M0	N1	Stage IIIC	T3	6th	--	--	--	--	--	--	--	--	--	--	--	--	--	--	--	--	--
d18cd259-267e-47b5-9353-ad3454e048a0	TCGA-CC-A8HS	TCGA-LIHC	18	--	--	--	--	-6617	300	58062257-4213-5eeb-aeb8-6698aa48b917	not hispanic or latino	male	--	--	asian	released	TCGA-CC-A8HS_demographic	2019-07-31T21:11:08.311811-05:00	Dead	--	1995	--	6617	--	--	--	--	M0	N1	Stage IIIC	T3	6th	--	--	--	--	--	--	--	--	--	--	--	--	--	--	--	--	--
56403463-1727-4c23-a709-de5f168c4073	TCGA-ED-A459	TCGA-LIHC	47	--	--	--	--	-17402	--	8160488a-d2ef-599e-a5df-f709bfefa6cc	not hispanic or latino	male	--	--	asian	released	TCGA-ED-A459_demographic	2019-07-31T21:02:09.402059-05:00	Alive	--	1965	--	17402	--	--	--	--	M0	N0	Stage II	T2	7th	--	--	--	--	--	--	--	--	--	--	--	--	--	--	--	--	--
56403463-1727-4c23-a709-de5f168c4073	TCGA-ED-A459	TCGA-LIHC	47	--	--	--	--	-17402	--	8160488a-d2ef-599e-a5df-f709bfefa6cc	not hispanic or latino	male	--	--	asian	released	TCGA-ED-A459_demographic	2019-07-31T21:02:09.402059-05:00	Alive	--	1965	--	17402	--	--	--	--	M0	N0	Stage II	T2	7th	--	--	--	--	--	--	--	--	--	--	--	--	--	--	--	--	--
7dd3bda9-3a0a-46fa-b052-a6d24b847804	TCGA-ES-A2HT	TCGA-LIHC	54	--	--	--	--	-20023	438	5f516eb8-c408-54f1-b582-80c275f8a8f7	not hispanic or latino	male	--	--	black or african american	released	TCGA-ES-A2HT_demographic	2019-07-31T21:04:58.088352-05:00	Dead	--	1953	2008	20023	--	--	--	--	MX	NX	Stage I	T1	6th	--	--	--	--	--	--	--	--	--	--	--	--	--	--	--	--	--
7dd3bda9-3a0a-46fa-b052-a6d24b847804	TCGA-ES-A2HT	TCGA-LIHC	54	--	--	--	--	-20023	438	5f516eb8-c408-54f1-b582-80c275f8a8f7	not hispanic or latino	male	--	--	black or african american	released	TCGA-ES-A2HT_demographic	2019-07-31T21:04:58.088352-05:00	Dead	--	1953	2008	20023	--	--	--	--	MX	NX	Stage I	T1	6th	--	--	--	--	--	--	--	--	--	--	--	--	--	--	--	--	--
2c53d48d-e3bc-49f3-bbe0-2eee24252b4c	TCGA-CC-A3MB	TCGA-LIHC	36	--	--	--	--	-13255	315	a88283d9-97ac-5553-9859-893f0fba8ba6	not hispanic or latino	male	--	--	asian	released	TCGA-CC-A3MB_demographic	2019-07-31T20:58:31.515378-05:00	Dead	--	1975	--	13255	--	--	--	--	M0	N0	Stage IIIA	T3	7th	--	--	--	--	--	--	--	--	--	--	--	--	--	--	--	--	--
2c53d48d-e3bc-49f3-bbe0-2eee24252b4c	TCGA-CC-A3MB	TCGA-LIHC	36	--	--	--	--	-13255	315	a88283d9-97ac-5553-9859-893f0fba8ba6	not hispanic or latino	male	--	--	asian	released	TCGA-CC-A3MB_demographic	2019-07-31T20:58:31.515378-05:00	Dead	--	1975	--	13255	--	--	--	--	M0	N0	Stage IIIA	T3	7th	--	--	--	--	--	--	--	--	--	--	--	--	--	--	--	--	--
87750e70-3af7-452a-9aa5-375acd3843ea	TCGA-ED-A7PZ	TCGA-LIHC	61	--	--	--	--	-22601	--	d4fad37d-93bb-5b1b-a523-242fa1efdf19	not hispanic or latino	male	--	--	asian	released	TCGA-ED-A7PZ_demographic	2019-07-31T21:05:46.828768-05:00	Alive	--	1952	--	22601	--	--	--	--	M0	NX	Stage II	T2	7th	--	--	--	--	--	--	--	--	--	--	--	--	--	--	--	--	--
87750e70-3af7-452a-9aa5-375acd3843ea	TCGA-ED-A7PZ	TCGA-LIHC	61	--	--	--	--	-22601	--	d4fad37d-93bb-5b1b-a523-242fa1efdf19	not hispanic or latino	male	--	--	asian	released	TCGA-ED-A7PZ_demographic	2019-07-31T21:05:46.828768-05:00	Alive	--	1952	--	22601	--	--	--	--	M0	NX	Stage II	T2	7th	--	--	--	--	--	--	--	--	--	--	--	--	--	--	--	--	--
470d52b8-3d74-4789-b714-b9869a96657b	TCGA-ED-A7PX	TCGA-LIHC	48	--	--	--	--	-17638	--	adaa279c-dbb6-556b-86d9-6c9e43721540	not hispanic or latino	female	--	--	asian	released	TCGA-ED-A7PX_demographic	2019-07-31T21:00:55.078979-05:00	Alive	--	1965	--	17638	--	--	--	--	M0	NX	Stage II	T2	7th	--	--	--	--	--	--	--	--	--	--	--	--	--	--	--	--	--
470d52b8-3d74-4789-b714-b9869a96657b	TCGA-ED-A7PX	TCGA-LIHC	48	--	--	--	--	-17638	--	adaa279c-dbb6-556b-86d9-6c9e43721540	not hispanic or latino	female	--	--	asian	released	TCGA-ED-A7PX_demographic	2019-07-31T21:00:55.078979-05:00	Alive	--	1965	--	17638	--	--	--	--	M0	NX	Stage II	T2	7th	--	--	--	--	--	--	--	--	--	--	--	--	--	--	--	--	--
c797d6ad-05d4-4322-bad2-29801a986b4e	TCGA-DD-AAE4	TCGA-LIHC	49	--	--	--	--	-18009	--	b04a00d7-decc-56fd-ada9-9085aea2bd96	not hispanic or latino	female	--	--	asian	released	TCGA-DD-AAE4_demographic	2019-07-31T21:10:29.853150-05:00	Alive	--	1964	--	18009	--	--	--	--	M0	N0	Stage I	T1	7th	--	--	--	--	--	--	--	--	--	--	--	--	--	--	--	--	--
c797d6ad-05d4-4322-bad2-29801a986b4e	TCGA-DD-AAE4	TCGA-LIHC	49	--	--	--	--	-18009	--	b04a00d7-decc-56fd-ada9-9085aea2bd96	not hispanic or latino	female	--	--	asian	released	TCGA-DD-AAE4_demographic	2019-07-31T21:10:29.853150-05:00	Alive	--	1964	--	18009	--	--	--	--	M0	N0	Stage I	T1	7th	--	--	--	--	--	--	--	--	--	--	--	--	--	--	--	--	--
b5bef77a-f46c-406c-9aa8-55f7a61aa885	TCGA-DD-AACG	TCGA-LIHC	52	--	--	--	--	-19174	469	7ebf2159-9c90-52d1-9226-c9a0debc5835	not hispanic or latino	male	--	--	asian	released	TCGA-DD-AACG_demographic	2019-07-31T21:09:10.319924-05:00	Dead	--	1956	2009	19174	--	--	--	--	M0	N0	Stage II	T2	6th	--	--	--	--	--	--	--	--	--	--	--	--	--	--	--	--	--
b5bef77a-f46c-406c-9aa8-55f7a61aa885	TCGA-DD-AACG	TCGA-LIHC	52	--	--	--	--	-19174	469	7ebf2159-9c90-52d1-9226-c9a0debc5835	not hispanic or latino	male	--	--	asian	released	TCGA-DD-AACG_demographic	2019-07-31T21:09:10.319924-05:00	Dead	--	1956	2009	19174	--	--	--	--	M0	N0	Stage II	T2	6th	--	--	--	--	--	--	--	--	--	--	--	--	--	--	--	--	--
8e938868-d992-47c4-becb-93b0f7fffe07	TCGA-CC-A3M9	TCGA-LIHC	45	--	--	--	--	-16460	300	25c0d739-c234-5239-9c1d-135d64e9a191	not hispanic or latino	male	--	--	asian	released	TCGA-CC-A3M9_demographic	2019-07-31T21:06:26.999495-05:00	Dead	--	1966	--	16460	--	--	--	--	M0	N0	Stage IIIA	T3	7th	--	--	--	--	--	--	--	--	--	--	--	--	--	--	--	--	--
8e938868-d992-47c4-becb-93b0f7fffe07	TCGA-CC-A3M9	TCGA-LIHC	45	--	--	--	--	-16460	300	25c0d739-c234-5239-9c1d-135d64e9a191	not hispanic or latino	male	--	--	asian	released	TCGA-CC-A3M9_demographic	2019-07-31T21:06:26.999495-05:00	Dead	--	1966	--	16460	--	--	--	--	M0	N0	Stage IIIA	T3	7th	--	--	--	--	--	--	--	--	--	--	--	--	--	--	--	--	--
2c8a1e74-33de-453f-8d1e-e226185e52fc	TCGA-G3-A5SJ	TCGA-LIHC	59	--	--	--	--	-21848	--	25de6eeb-ee54-52f4-8d69-f988f2dcad25	not hispanic or latino	male	--	--	white	released	TCGA-G3-A5SJ_demographic	2019-07-31T20:58:34.584983-05:00	Alive	--	1953	--	21848	--	--	--	--	M0	NX	Stage I	T1	7th	--	--	--	--	--	--	--	--	--	--	--	--	--	--	--	--	--
2c8a1e74-33de-453f-8d1e-e226185e52fc	TCGA-G3-A5SJ	TCGA-LIHC	59	--	--	--	--	-21848	--	25de6eeb-ee54-52f4-8d69-f988f2dcad25	not hispanic or latino	male	--	--	white	released	TCGA-G3-A5SJ_demographic	2019-07-31T20:58:34.584983-05:00	Alive	--	1953	--	21848	--	--	--	--	M0	NX	Stage I	T1	7th	--	--	--	--	--	--	--	--	--	--	--	--	--	--	--	--	--
a7f7e313-4636-4c54-b2b7-f5928a8368e4	TCGA-DD-AADL	TCGA-LIHC	58	--	--	--	--	-21512	--	9d4a0347-6ca3-579e-8cc8-d057f8bac565	not hispanic or latino	male	--	--	asian	released	TCGA-DD-AADL_demographic	2019-07-31T21:08:05.005204-05:00	Alive	--	1954	--	21512	--	--	--	--	M0	N0	Stage I	T1	7th	--	--	--	--	--	--	--	--	--	--	--	--	--	--	--	--	--
a7f7e313-4636-4c54-b2b7-f5928a8368e4	TCGA-DD-AADL	TCGA-LIHC	58	--	--	--	--	-21512	--	9d4a0347-6ca3-579e-8cc8-d057f8bac565	not hispanic or latino	male	--	--	asian	released	TCGA-DD-AADL_demographic	2019-07-31T21:08:05.005204-05:00	Alive	--	1954	--	21512	--	--	--	--	M0	N0	Stage I	T1	7th	--	--	--	--	--	--	--	--	--	--	--	--	--	--	--	--	--
815dffb0-0c22-4e05-868c-26e6c553980a	TCGA-DD-A4NJ	TCGA-LIHC	54	--	--	--	--	-19964	--	182fc894-02c6-59d3-887b-3cc27fae47c4	not hispanic or latino	female	--	--	white	released	TCGA-DD-A4NJ_demographic	2019-07-31T21:05:25.704480-05:00	Alive	--	1957	--	19964	--	--	--	--	M0	N0	Stage II	T2	7th	--	--	--	--	--	--	--	--	--	--	--	--	--	--	--	--	--
815dffb0-0c22-4e05-868c-26e6c553980a	TCGA-DD-A4NJ	TCGA-LIHC	54	--	--	--	--	-19964	--	182fc894-02c6-59d3-887b-3cc27fae47c4	not hispanic or latino	female	--	--	white	released	TCGA-DD-A4NJ_demographic	2019-07-31T21:05:25.704480-05:00	Alive	--	1957	--	19964	--	--	--	--	M0	N0	Stage II	T2	7th	--	--	--	--	--	--	--	--	--	--	--	--	--	--	--	--	--
dd056692-4e2a-4e45-a4d0-357af9754f0e	TCGA-DD-A39V	TCGA-LIHC	77	--	--	--	--	-28254	643	282e3807-6835-52db-bb8d-f9b4b7857335	not hispanic or latino	male	--	--	white	released	TCGA-DD-A39V_demographic	2019-07-31T21:11:50.195507-05:00	Dead	--	1923	2001	28254	--	--	--	--	M0	NX	Stage II	T2	5th	--	--	--	--	--	--	--	--	--	--	--	--	--	--	--	--	--
dd056692-4e2a-4e45-a4d0-357af9754f0e	TCGA-DD-A39V	TCGA-LIHC	77	--	--	--	--	-28254	643	282e3807-6835-52db-bb8d-f9b4b7857335	not hispanic or latino	male	--	--	white	released	TCGA-DD-A39V_demographic	2019-07-31T21:11:50.195507-05:00	Dead	--	1923	2001	28254	--	--	--	--	M0	NX	Stage II	T2	5th	--	--	--	--	--	--	--	--	--	--	--	--	--	--	--	--	--
9f056388-7529-4fd1-af11-c82cc350f51c	TCGA-DD-AADO	TCGA-LIHC	55	--	--	--	--	-20139	--	dbd3d712-b89a-56da-b280-647f98a0f07d	not hispanic or latino	male	--	--	asian	released	TCGA-DD-AADO_demographic	2019-07-31T21:07:22.261159-05:00	Alive	--	1958	--	20139	--	--	--	--	M0	N0	Stage I	T1	7th	--	--	--	--	--	--	--	--	--	--	--	--	--	--	--	--	--
9f056388-7529-4fd1-af11-c82cc350f51c	TCGA-DD-AADO	TCGA-LIHC	55	--	--	--	--	-20139	--	dbd3d712-b89a-56da-b280-647f98a0f07d	not hispanic or latino	male	--	--	asian	released	TCGA-DD-AADO_demographic	2019-07-31T21:07:22.261159-05:00	Alive	--	1958	--	20139	--	--	--	--	M0	N0	Stage I	T1	7th	--	--	--	--	--	--	--	--	--	--	--	--	--	--	--	--	--
52a7f734-da07-49c5-861d-c70da37ff959	TCGA-DD-A4NR	TCGA-LIHC	85	--	--	--	--	-31386	9	29e47b05-4fd9-57ae-ad1c-065db21ab6c6	not hispanic or latino	female	--	--	white	released	TCGA-DD-A4NR_demographic	2019-07-31T21:01:54.544116-05:00	Dead	--	1920	2005	31386	--	--	--	--	M0	N0	Stage I	T1	6th	--	--	--	--	--	--	--	--	--	--	--	--	--	--	--	--	--
52a7f734-da07-49c5-861d-c70da37ff959	TCGA-DD-A4NR	TCGA-LIHC	85	--	--	--	--	-31386	9	29e47b05-4fd9-57ae-ad1c-065db21ab6c6	not hispanic or latino	female	--	--	white	released	TCGA-DD-A4NR_demographic	2019-07-31T21:01:54.544116-05:00	Dead	--	1920	2005	31386	--	--	--	--	M0	N0	Stage I	T1	6th	--	--	--	--	--	--	--	--	--	--	--	--	--	--	--	--	--
027322f0-d720-41f8-897c-a10e5c1424c5	TCGA-CC-A9FW	TCGA-LIHC	68	--	--	--	--	-24891	--	2b571b77-cc4f-5c1c-b0b1-b07dea2e94cd	not hispanic or latino	male	--	--	asian	released	TCGA-CC-A9FW_demographic	2019-07-31T20:55:10.295481-05:00	Alive	--	1945	--	24891	--	--	--	--	M0	N0	Stage IIIA	T3	6th	--	--	--	--	--	--	--	--	--	--	--	--	--	--	--	--	--
027322f0-d720-41f8-897c-a10e5c1424c5	TCGA-CC-A9FW	TCGA-LIHC	68	--	--	--	--	-24891	--	2b571b77-cc4f-5c1c-b0b1-b07dea2e94cd	not hispanic or latino	male	--	--	asian	released	TCGA-CC-A9FW_demographic	2019-07-31T20:55:10.295481-05:00	Alive	--	1945	--	24891	--	--	--	--	M0	N0	Stage IIIA	T3	6th	--	--	--	--	--	--	--	--	--	--	--	--	--	--	--	--	--
3f6a6891-c6d5-447b-ad32-325fd46ec32b	TCGA-ZS-A9CG	TCGA-LIHC	55	--	--	--	--	-20100	--	e7105e6a-3e03-54cd-baff-5de5334987cf	not hispanic or latino	male	--	--	white	released	TCGA-ZS-A9CG_demographic	2019-07-31T21:00:03.108035-05:00	Alive	--	1958	--	20100	--	--	--	--	MX	NX	Stage II	T2	7th	--	--	--	--	--	--	--	--	--	--	--	--	--	--	--	--	--
3f6a6891-c6d5-447b-ad32-325fd46ec32b	TCGA-ZS-A9CG	TCGA-LIHC	55	--	--	--	--	-20100	--	e7105e6a-3e03-54cd-baff-5de5334987cf	not hispanic or latino	male	--	--	white	released	TCGA-ZS-A9CG_demographic	2019-07-31T21:00:03.108035-05:00	Alive	--	1958	--	20100	--	--	--	--	MX	NX	Stage II	T2	7th	--	--	--	--	--	--	--	--	--	--	--	--	--	--	--	--	--
42cb60f0-1a9e-4f59-8e2e-50c25e85cb98	TCGA-DD-A39Z	TCGA-LIHC	43	--	--	--	--	-15930	601	2531e8c6-27c2-5a38-928e-144065b40fdd	not reported	female	--	--	not reported	released	TCGA-DD-A39Z_demographic	2019-07-31T21:00:29.952409-05:00	Dead	--	1953	1997	15930	--	--	--	--	M0	NX	Stage II	T2	4th	--	--	--	--	--	--	--	--	--	--	--	--	--	--	--	--	--
42cb60f0-1a9e-4f59-8e2e-50c25e85cb98	TCGA-DD-A39Z	TCGA-LIHC	43	--	--	--	--	-15930	601	2531e8c6-27c2-5a38-928e-144065b40fdd	not reported	female	--	--	not reported	released	TCGA-DD-A39Z_demographic	2019-07-31T21:00:29.952409-05:00	Dead	--	1953	1997	15930	--	--	--	--	M0	NX	Stage II	T2	4th	--	--	--	--	--	--	--	--	--	--	--	--	--	--	--	--	--
ae8d4b34-d40a-482d-9d45-23242843df00	TCGA-UB-AA0U	TCGA-LIHC	60	--	--	--	--	-21985	--	93208168-cbd2-5570-b9d5-2c76375534bd	not hispanic or latino	male	--	--	white	released	TCGA-UB-AA0U_demographic	2019-07-31T21:08:33.839792-05:00	Alive	--	1953	--	21985	--	--	--	--	MX	NX	Stage II	T2	7th	--	--	--	--	--	--	--	--	--	--	--	--	--	--	--	--	--
ae8d4b34-d40a-482d-9d45-23242843df00	TCGA-UB-AA0U	TCGA-LIHC	60	--	--	--	--	-21985	--	93208168-cbd2-5570-b9d5-2c76375534bd	not hispanic or latino	male	--	--	white	released	TCGA-UB-AA0U_demographic	2019-07-31T21:08:33.839792-05:00	Alive	--	1953	--	21985	--	--	--	--	MX	NX	Stage II	T2	7th	--	--	--	--	--	--	--	--	--	--	--	--	--	--	--	--	--
6bb5d506-8fca-43f3-90a6-03c915d7ede2	TCGA-BC-A5W4	TCGA-LIHC	69	--	--	--	--	-25503	547	d29e4448-0546-5e4d-b7ea-f11d1cd3e200	not hispanic or latino	male	--	--	white	released	TCGA-BC-A5W4_demographic	2019-07-31T21:03:53.971068-05:00	Dead	--	1943	--	25503	--	--	--	--	M0	NX	Stage IIIA	T3a	7th	--	--	--	--	--	--	--	--	--	--	--	--	--	--	--	--	--
6bb5d506-8fca-43f3-90a6-03c915d7ede2	TCGA-BC-A5W4	TCGA-LIHC	69	--	--	--	--	-25503	547	d29e4448-0546-5e4d-b7ea-f11d1cd3e200	not hispanic or latino	male	--	--	white	released	TCGA-BC-A5W4_demographic	2019-07-31T21:03:53.971068-05:00	Dead	--	1943	--	25503	--	--	--	--	M0	NX	Stage IIIA	T3a	7th	--	--	--	--	--	--	--	--	--	--	--	--	--	--	--	--	--
8a9cde9a-c38c-423e-bc14-354ee26468c9	TCGA-BC-A10T	TCGA-LIHC	76	--	--	--	--	-27944	837	0b978cda-7e4f-54df-89d4-77b304ea1d0f	not hispanic or latino	male	--	--	white	released	TCGA-BC-A10T_demographic	2019-07-31T21:06:17.655580-05:00	Dead	--	1924	2002	27944	--	--	--	--	MX	NX	--	T4	5th	--	--	--	--	--	--	--	--	--	--	--	--	--	--	--	--	--
8a9cde9a-c38c-423e-bc14-354ee26468c9	TCGA-BC-A10T	TCGA-LIHC	76	--	--	--	--	-27944	837	0b978cda-7e4f-54df-89d4-77b304ea1d0f	not hispanic or latino	male	--	--	white	released	TCGA-BC-A10T_demographic	2019-07-31T21:06:17.655580-05:00	Dead	--	1924	2002	27944	--	--	--	--	MX	NX	--	T4	5th	--	--	--	--	--	--	--	--	--	--	--	--	--	--	--	--	--
520a709a-87f6-4f3d-b2a2-9192e3b65c5b	TCGA-DD-A1EC	TCGA-LIHC	20	--	--	--	--	-7363	--	e2768e76-8431-5e60-98e3-c6cbbf0f0084	not hispanic or latino	female	--	--	white	released	TCGA-DD-A1EC_demographic	2019-07-31T21:01:45.685993-05:00	Alive	--	1984	--	7363	--	--	--	--	M0	N0	Stage I	T1	6th	--	--	--	--	--	--	--	--	--	--	--	--	--	--	--	--	--
520a709a-87f6-4f3d-b2a2-9192e3b65c5b	TCGA-DD-A1EC	TCGA-LIHC	20	--	--	--	--	-7363	--	e2768e76-8431-5e60-98e3-c6cbbf0f0084	not hispanic or latino	female	--	--	white	released	TCGA-DD-A1EC_demographic	2019-07-31T21:01:45.685993-05:00	Alive	--	1984	--	7363	--	--	--	--	M0	N0	Stage I	T1	6th	--	--	--	--	--	--	--	--	--	--	--	--	--	--	--	--	--
c36f9ffe-515b-4895-b82a-aadc49fe3016	TCGA-DD-AAVY	TCGA-LIHC	56	--	--	--	--	-20709	--	184a84c8-1183-56e3-bd67-1d58227a6bfd	not hispanic or latino	male	--	--	asian	released	TCGA-DD-AAVY_demographic	2019-07-31T21:10:07.986954-05:00	Alive	--	1953	--	20709	--	--	--	--	M0	N0	Stage IIIA	T3	6th	--	--	--	--	--	--	--	--	--	--	--	--	--	--	--	--	--
c36f9ffe-515b-4895-b82a-aadc49fe3016	TCGA-DD-AAVY	TCGA-LIHC	56	--	--	--	--	-20709	--	184a84c8-1183-56e3-bd67-1d58227a6bfd	not hispanic or latino	male	--	--	asian	released	TCGA-DD-AAVY_demographic	2019-07-31T21:10:07.986954-05:00	Alive	--	1953	--	20709	--	--	--	--	M0	N0	Stage IIIA	T3	6th	--	--	--	--	--	--	--	--	--	--	--	--	--	--	--	--	--
bd48fa5e-0152-46f0-a4fa-8cf723ff2dcd	TCGA-FV-A495	TCGA-LIHC	51	--	--	--	--	-18740	--	89d758b6-b3b5-59a8-a771-d151e4e0239a	not hispanic or latino	female	--	--	white	released	TCGA-FV-A495_demographic	2019-07-31T21:09:43.519037-05:00	Alive	--	1961	--	18740	--	--	--	--	M0	NX	Stage II	T2	7th	--	--	--	--	--	--	--	--	--	--	--	--	--	--	--	--	--
bd48fa5e-0152-46f0-a4fa-8cf723ff2dcd	TCGA-FV-A495	TCGA-LIHC	51	--	--	--	--	-18740	--	89d758b6-b3b5-59a8-a771-d151e4e0239a	not hispanic or latino	female	--	--	white	released	TCGA-FV-A495_demographic	2019-07-31T21:09:43.519037-05:00	Alive	--	1961	--	18740	--	--	--	--	M0	NX	Stage II	T2	7th	--	--	--	--	--	--	--	--	--	--	--	--	--	--	--	--	--
55e53229-c58f-4922-8869-0f5e2f6c2d7d	TCGA-MI-A75I	TCGA-LIHC	61	--	--	--	--	-22341	--	9686c98c-994f-56a1-a2e5-a659ea6f9d9a	not hispanic or latino	male	--	--	black or african american	released	TCGA-MI-A75I_demographic	2019-07-31T21:02:06.432888-05:00	Alive	--	1950	--	22341	--	--	--	--	MX	NX	--	T2	7th	--	--	--	--	--	--	--	--	--	--	--	--	--	--	--	--	--
55e53229-c58f-4922-8869-0f5e2f6c2d7d	TCGA-MI-A75I	TCGA-LIHC	61	--	--	--	--	-22341	--	9686c98c-994f-56a1-a2e5-a659ea6f9d9a	not hispanic or latino	male	--	--	black or african american	released	TCGA-MI-A75I_demographic	2019-07-31T21:02:06.432888-05:00	Alive	--	1950	--	22341	--	--	--	--	MX	NX	--	T2	7th	--	--	--	--	--	--	--	--	--	--	--	--	--	--	--	--	--
88b6181c-1086-42df-8bb9-1069ec2dc675	TCGA-DD-AACU	TCGA-LIHC	59	--	--	--	--	-21606	--	1cc09bb2-b498-53bf-9fce-6000e18e74ac	not hispanic or latino	male	--	--	asian	released	TCGA-DD-AACU_demographic	2019-07-31T21:05:58.902029-05:00	Alive	--	1951	--	21606	--	--	--	--	M0	N0	Stage I	T1	7th	--	--	--	--	--	--	--	--	--	--	--	--	--	--	--	--	--
88b6181c-1086-42df-8bb9-1069ec2dc675	TCGA-DD-AACU	TCGA-LIHC	59	--	--	--	--	-21606	--	1cc09bb2-b498-53bf-9fce-6000e18e74ac	not hispanic or latino	male	--	--	asian	released	TCGA-DD-AACU_demographic	2019-07-31T21:05:58.902029-05:00	Alive	--	1951	--	21606	--	--	--	--	M0	N0	Stage I	T1	7th	--	--	--	--	--	--	--	--	--	--	--	--	--	--	--	--	--
75f78c38-6854-4390-ad11-789b4e549d63	TCGA-DD-A4NO	TCGA-LIHC	65	--	--	--	--	-24090	--	fd3d3e66-f884-5164-b348-c62eb71ac1cd	not hispanic or latino	male	--	--	white	released	TCGA-DD-A4NO_demographic	2019-07-31T21:04:30.427841-05:00	Alive	--	1942	--	24090	--	--	--	--	M0	N0	Stage I	T1	6th	--	--	--	--	--	--	--	--	--	--	--	--	--	--	--	--	--
75f78c38-6854-4390-ad11-789b4e549d63	TCGA-DD-A4NO	TCGA-LIHC	65	--	--	--	--	-24090	--	fd3d3e66-f884-5164-b348-c62eb71ac1cd	not hispanic or latino	male	--	--	white	released	TCGA-DD-A4NO_demographic	2019-07-31T21:04:30.427841-05:00	Alive	--	1942	--	24090	--	--	--	--	M0	N0	Stage I	T1	6th	--	--	--	--	--	--	--	--	--	--	--	--	--	--	--	--	--
5c08008d-5ed4-4480-bd00-c8a2d8c787dc	TCGA-FV-A4ZP	TCGA-LIHC	78	--	--	--	--	-28771	2486	fc5b1ccd-59f2-5faf-8054-97bc28e3dcdf	not hispanic or latino	male	--	--	white	released	TCGA-FV-A4ZP_demographic	2019-07-31T21:02:39.530001-05:00	Dead	--	1927	--	28771	--	--	--	--	M0	NX	Stage IIIA	T3	6th	--	--	--	--	--	--	--	--	--	--	--	--	--	--	--	--	--
5c08008d-5ed4-4480-bd00-c8a2d8c787dc	TCGA-FV-A4ZP	TCGA-LIHC	78	--	--	--	--	-28771	2486	fc5b1ccd-59f2-5faf-8054-97bc28e3dcdf	not hispanic or latino	male	--	--	white	released	TCGA-FV-A4ZP_demographic	2019-07-31T21:02:39.530001-05:00	Dead	--	1927	--	28771	--	--	--	--	M0	NX	Stage IIIA	T3	6th	--	--	--	--	--	--	--	--	--	--	--	--	--	--	--	--	--
7e589ee1-ffcc-448a-a275-829ca26a597e	TCGA-CC-A5UC	TCGA-LIHC	63	--	--	--	--	-23156	347	fc93633a-5607-53f2-8163-40d05b49dc90	not hispanic or latino	male	--	--	asian	released	TCGA-CC-A5UC_demographic	2019-07-31T21:05:01.056042-05:00	Dead	--	1949	--	23156	--	--	--	--	M0	N0	Stage IIIA	T3	6th	--	--	--	--	--	--	--	--	--	--	--	--	--	--	--	--	--
7e589ee1-ffcc-448a-a275-829ca26a597e	TCGA-CC-A5UC	TCGA-LIHC	63	--	--	--	--	-23156	347	fc93633a-5607-53f2-8163-40d05b49dc90	not hispanic or latino	male	--	--	asian	released	TCGA-CC-A5UC_demographic	2019-07-31T21:05:01.056042-05:00	Dead	--	1949	--	23156	--	--	--	--	M0	N0	Stage IIIA	T3	6th	--	--	--	--	--	--	--	--	--	--	--	--	--	--	--	--	--
cf028bce-d20d-42b8-8507-1ec94a391e85	TCGA-BC-A110	TCGA-LIHC	51	--	--	--	--	-18951	2116	11acc0ec-455a-5ef3-b1da-8cf71a8f6b45	not hispanic or latino	female	--	--	black or african american	released	TCGA-BC-A110_demographic	2019-07-31T21:10:59.610501-05:00	Dead	--	1952	2008	18951	--	--	--	--	MX	NX	--	T1	6th	--	--	--	--	--	--	--	--	--	--	--	--	--	--	--	--	--
cf028bce-d20d-42b8-8507-1ec94a391e85	TCGA-BC-A110	TCGA-LIHC	51	--	--	--	--	-18951	2116	11acc0ec-455a-5ef3-b1da-8cf71a8f6b45	not hispanic or latino	female	--	--	black or african american	released	TCGA-BC-A110_demographic	2019-07-31T21:10:59.610501-05:00	Dead	--	1952	2008	18951	--	--	--	--	MX	NX	--	T1	6th	--	--	--	--	--	--	--	--	--	--	--	--	--	--	--	--	--
4fd3ed02-7b66-47bf-8b92-31fee1093a87	TCGA-K7-A5RG	TCGA-LIHC	66	--	--	--	--	-24218	--	f925a76e-02b8-5c46-814f-d300af31f5cd	not hispanic or latino	male	--	--	black or african american	released	TCGA-K7-A5RG_demographic	2019-07-31T21:01:33.392122-05:00	Alive	--	1946	--	24218	--	--	--	--	MX	NX	Stage I	T1	7th	--	--	--	--	--	--	--	--	--	--	--	--	--	--	--	--	--
4fd3ed02-7b66-47bf-8b92-31fee1093a87	TCGA-K7-A5RG	TCGA-LIHC	66	--	--	--	--	-24218	--	f925a76e-02b8-5c46-814f-d300af31f5cd	not hispanic or latino	male	--	--	black or african american	released	TCGA-K7-A5RG_demographic	2019-07-31T21:01:33.392122-05:00	Alive	--	1946	--	24218	--	--	--	--	MX	NX	Stage I	T1	7th	--	--	--	--	--	--	--	--	--	--	--	--	--	--	--	--	--
7ba3d8f1-0c26-4c49-8d6b-0f2875b58daf	TCGA-KR-A7K7	TCGA-LIHC	61	--	--	--	--	-22587	--	e6188120-bc91-5104-bb02-38b972b7b678	not reported	female	--	--	white	released	TCGA-KR-A7K7_demographic	2019-07-31T21:04:49.065503-05:00	Alive	--	1951	--	22587	--	--	--	--	M0	N0	Stage II	T2	7th	--	--	--	--	--	--	--	--	--	--	--	--	--	--	--	--	--
7ba3d8f1-0c26-4c49-8d6b-0f2875b58daf	TCGA-KR-A7K7	TCGA-LIHC	61	--	--	--	--	-22587	--	e6188120-bc91-5104-bb02-38b972b7b678	not reported	female	--	--	white	released	TCGA-KR-A7K7_demographic	2019-07-31T21:04:49.065503-05:00	Alive	--	1951	--	22587	--	--	--	--	M0	N0	Stage II	T2	7th	--	--	--	--	--	--	--	--	--	--	--	--	--	--	--	--	--
e610a644-0504-445a-bba1-4bae360de4c1	TCGA-CC-A7IJ	TCGA-LIHC	56	--	--	--	--	-20751	--	381fe31b-90d1-569d-bfbc-3966f56d2df0	not hispanic or latino	male	--	--	asian	released	TCGA-CC-A7IJ_demographic	2019-07-31T21:12:17.880178-05:00	Alive	--	1957	--	20751	--	--	--	--	M0	N0	Stage II	T2	6th	--	--	--	--	--	--	--	--	--	--	--	--	--	--	--	--	--
e610a644-0504-445a-bba1-4bae360de4c1	TCGA-CC-A7IJ	TCGA-LIHC	56	--	--	--	--	-20751	--	381fe31b-90d1-569d-bfbc-3966f56d2df0	not hispanic or latino	male	--	--	asian	released	TCGA-CC-A7IJ_demographic	2019-07-31T21:12:17.880178-05:00	Alive	--	1957	--	20751	--	--	--	--	M0	N0	Stage II	T2	6th	--	--	--	--	--	--	--	--	--	--	--	--	--	--	--	--	--
cbb89556-d783-4e70-8db4-ef53e9a45922	TCGA-ZP-A9D2	TCGA-LIHC	51	--	--	--	--	-18717	765	a97bbe8b-c6b5-5b97-9c6e-074c06bebcce	not hispanic or latino	male	--	--	white	released	TCGA-ZP-A9D2_demographic	2019-07-31T21:10:47.467734-05:00	Dead	--	1961	--	18717	--	--	--	--	MX	NX	--	T2	7th	--	--	--	--	--	--	--	--	--	--	--	--	--	--	--	--	--
cbb89556-d783-4e70-8db4-ef53e9a45922	TCGA-ZP-A9D2	TCGA-LIHC	51	--	--	--	--	-18717	765	a97bbe8b-c6b5-5b97-9c6e-074c06bebcce	not hispanic or latino	male	--	--	white	released	TCGA-ZP-A9D2_demographic	2019-07-31T21:10:47.467734-05:00	Dead	--	1961	--	18717	--	--	--	--	MX	NX	--	T2	7th	--	--	--	--	--	--	--	--	--	--	--	--	--	--	--	--	--
d884561b-5828-4c47-acd7-3f02e181b596	TCGA-DD-AACY	TCGA-LIHC	61	--	--	--	--	-22332	--	da13e505-2415-559f-a172-850857b8b7b2	not hispanic or latino	male	--	--	asian	released	TCGA-DD-AACY_demographic	2019-07-31T21:11:47.252877-05:00	Alive	--	1949	--	22332	--	--	--	--	M0	N0	Stage I	T1	7th	--	--	--	--	--	--	--	--	--	--	--	--	--	--	--	--	--
d884561b-5828-4c47-acd7-3f02e181b596	TCGA-DD-AACY	TCGA-LIHC	61	--	--	--	--	-22332	--	da13e505-2415-559f-a172-850857b8b7b2	not hispanic or latino	male	--	--	asian	released	TCGA-DD-AACY_demographic	2019-07-31T21:11:47.252877-05:00	Alive	--	1949	--	22332	--	--	--	--	M0	N0	Stage I	T1	7th	--	--	--	--	--	--	--	--	--	--	--	--	--	--	--	--	--
32e39c1d-b8e8-4efe-b451-8efb112d3518	TCGA-DD-AADN	TCGA-LIHC	59	--	--	--	--	-21632	--	cdb1a0a9-2b5b-5b4b-806e-12c816d34296	not hispanic or latino	male	--	--	asian	released	TCGA-DD-AADN_demographic	2019-07-31T20:58:58.811966-05:00	Alive	--	1953	--	21632	--	--	--	--	MX	NX	Stage I	T1	7th	--	--	--	--	--	--	--	--	--	--	--	--	--	--	--	--	--
32e39c1d-b8e8-4efe-b451-8efb112d3518	TCGA-DD-AADN	TCGA-LIHC	59	--	--	--	--	-21632	--	cdb1a0a9-2b5b-5b4b-806e-12c816d34296	not hispanic or latino	male	--	--	asian	released	TCGA-DD-AADN_demographic	2019-07-31T20:58:58.811966-05:00	Alive	--	1953	--	21632	--	--	--	--	MX	NX	Stage I	T1	7th	--	--	--	--	--	--	--	--	--	--	--	--	--	--	--	--	--
60fcd491-0170-46c0-ab14-d71f88267a14	TCGA-5C-A9VH	TCGA-LIHC	70	--	--	--	--	-25608	--	3c3dbd03-7acd-5b16-b034-c95d9f0596e3	not hispanic or latino	male	--	--	white	released	TCGA-5C-A9VH_demographic	2019-07-31T21:03:00.321601-05:00	Alive	--	1943	--	25608	--	--	--	--	M0	N0	Stage I	T1	7th	--	--	--	--	--	--	--	--	--	--	--	--	--	--	--	--	--
60fcd491-0170-46c0-ab14-d71f88267a14	TCGA-5C-A9VH	TCGA-LIHC	70	--	--	--	--	-25608	--	3c3dbd03-7acd-5b16-b034-c95d9f0596e3	not hispanic or latino	male	--	--	white	released	TCGA-5C-A9VH_demographic	2019-07-31T21:03:00.321601-05:00	Alive	--	1943	--	25608	--	--	--	--	M0	N0	Stage I	T1	7th	--	--	--	--	--	--	--	--	--	--	--	--	--	--	--	--	--
3ea084c5-3783-4fde-b341-5914d2edb977	TCGA-DD-AACT	TCGA-LIHC	69	--	--	--	--	-25292	--	79a7ef0f-e470-5f20-a540-6e60afb3d0b3	not hispanic or latino	female	--	--	asian	released	TCGA-DD-AACT_demographic	2019-07-31T21:00:00.198401-05:00	Alive	--	1941	--	25292	--	--	--	--	M0	N0	Stage I	T1	7th	--	--	--	--	--	--	--	--	--	--	--	--	--	--	--	--	--
3ea084c5-3783-4fde-b341-5914d2edb977	TCGA-DD-AACT	TCGA-LIHC	69	--	--	--	--	-25292	--	79a7ef0f-e470-5f20-a540-6e60afb3d0b3	not hispanic or latino	female	--	--	asian	released	TCGA-DD-AACT_demographic	2019-07-31T21:00:00.198401-05:00	Alive	--	1941	--	25292	--	--	--	--	M0	N0	Stage I	T1	7th	--	--	--	--	--	--	--	--	--	--	--	--	--	--	--	--	--
592ef526-176a-42e0-bbeb-fb62d369a343	TCGA-BC-A10S	TCGA-LIHC	81	--	--	--	--	-29842	1423	a61c2196-449e-53bb-97b9-32843ea4bb98	not hispanic or latino	male	--	--	white	released	TCGA-BC-A10S_demographic	2019-07-31T16:13:53.103181-05:00	Dead	--	1918	2002	29842	--	--	--	--	MX	NX	--	T3	5th	--	--	--	--	--	--	--	--	--	--	--	--	--	--	--	--	--
592ef526-176a-42e0-bbeb-fb62d369a343	TCGA-BC-A10S	TCGA-LIHC	81	--	--	--	--	-29842	1423	a61c2196-449e-53bb-97b9-32843ea4bb98	not hispanic or latino	male	--	--	white	released	TCGA-BC-A10S_demographic	2019-07-31T16:13:53.103181-05:00	Dead	--	1918	2002	29842	--	--	--	--	MX	NX	--	T3	5th	--	--	--	--	--	--	--	--	--	--	--	--	--	--	--	--	--
3d048a45-3d5d-4563-acc8-3c662861f18a	TCGA-G3-A7M7	TCGA-LIHC	65	--	--	--	--	-24002	--	c5af7d07-b7b7-5959-b58c-802a81477c2a	not hispanic or latino	male	--	--	white	released	TCGA-G3-A7M7_demographic	2019-07-31T20:59:51.048157-05:00	Alive	--	1948	--	24002	--	--	--	--	MX	NX	Stage I	T1	7th	--	--	--	--	--	--	--	--	--	--	--	--	--	--	--	--	--
3d048a45-3d5d-4563-acc8-3c662861f18a	TCGA-G3-A7M7	TCGA-LIHC	65	--	--	--	--	-24002	--	c5af7d07-b7b7-5959-b58c-802a81477c2a	not hispanic or latino	male	--	--	white	released	TCGA-G3-A7M7_demographic	2019-07-31T20:59:51.048157-05:00	Alive	--	1948	--	24002	--	--	--	--	MX	NX	Stage I	T1	7th	--	--	--	--	--	--	--	--	--	--	--	--	--	--	--	--	--
477affb9-7c8b-4895-a4f3-6cc6ef8ec5e4	TCGA-5R-AAAM	TCGA-LIHC	65	--	--	--	--	-24020	46	c85b6cc0-77da-54c2-95a0-aa995b0f4d6c	not hispanic or latino	female	--	--	white	released	TCGA-5R-AAAM_demographic	2019-07-31T21:01:00.915076-05:00	Dead	--	1948	2013	24020	--	--	--	--	M0	N0	Stage II	T2	7th	--	--	--	--	--	--	--	--	--	--	--	--	--	--	--	--	--
477affb9-7c8b-4895-a4f3-6cc6ef8ec5e4	TCGA-5R-AAAM	TCGA-LIHC	65	--	--	--	--	-24020	46	c85b6cc0-77da-54c2-95a0-aa995b0f4d6c	not hispanic or latino	female	--	--	white	released	TCGA-5R-AAAM_demographic	2019-07-31T21:01:00.915076-05:00	Dead	--	1948	2013	24020	--	--	--	--	M0	N0	Stage II	T2	7th	--	--	--	--	--	--	--	--	--	--	--	--	--	--	--	--	--
994347ba-3045-4ade-926f-06420fbd906c	TCGA-DD-A116	TCGA-LIHC	68	--	--	--	--	-24934	1622	d7402e34-87fe-536a-9b38-8b1c06018a3f	not hispanic or latino	male	--	--	asian	released	TCGA-DD-A116_demographic	2019-07-31T21:07:08.601248-05:00	Dead	--	1934	2006	24934	--	--	--	--	M0	N0	Stage IIIA	T3	5th	--	--	--	--	--	--	--	--	--	--	--	--	--	--	--	--	--
994347ba-3045-4ade-926f-06420fbd906c	TCGA-DD-A116	TCGA-LIHC	68	--	--	--	--	-24934	1622	d7402e34-87fe-536a-9b38-8b1c06018a3f	not hispanic or latino	male	--	--	asian	released	TCGA-DD-A116_demographic	2019-07-31T21:07:08.601248-05:00	Dead	--	1934	2006	24934	--	--	--	--	M0	N0	Stage IIIA	T3	5th	--	--	--	--	--	--	--	--	--	--	--	--	--	--	--	--	--
1724c96a-2aa3-43d4-992a-08af948c0f45	TCGA-G3-AAV2	TCGA-LIHC	50	--	--	--	--	-18363	--	9d3b9929-aca3-5a3d-9258-68f4582c3397	not hispanic or latino	male	--	--	white	released	TCGA-G3-AAV2_demographic	2019-07-31T20:56:41.958737-05:00	Alive	--	1963	--	18363	--	--	--	--	M0	N0	Stage I	T1	7th	--	--	--	--	--	--	--	--	--	--	--	--	--	--	--	--	--
1724c96a-2aa3-43d4-992a-08af948c0f45	TCGA-G3-AAV2	TCGA-LIHC	50	--	--	--	--	-18363	--	9d3b9929-aca3-5a3d-9258-68f4582c3397	not hispanic or latino	male	--	--	white	released	TCGA-G3-AAV2_demographic	2019-07-31T20:56:41.958737-05:00	Alive	--	1963	--	18363	--	--	--	--	M0	N0	Stage I	T1	7th	--	--	--	--	--	--	--	--	--	--	--	--	--	--	--	--	--
a96b67ba-6180-4b80-8792-877860421ca0	TCGA-ED-A82E	TCGA-LIHC	60	--	--	--	--	-22234	--	27bd99c2-8b82-5b2a-b17a-778d5faceb20	not hispanic or latino	female	--	--	asian	released	TCGA-ED-A82E_demographic	2019-07-31T21:08:10.864104-05:00	Alive	--	1953	--	22234	--	--	--	--	M0	N0	Stage IIIA	T3a	7th	--	--	--	--	--	--	--	--	--	--	--	--	--	--	--	--	--
a96b67ba-6180-4b80-8792-877860421ca0	TCGA-ED-A82E	TCGA-LIHC	60	--	--	--	--	-22234	--	27bd99c2-8b82-5b2a-b17a-778d5faceb20	not hispanic or latino	female	--	--	asian	released	TCGA-ED-A82E_demographic	2019-07-31T21:08:10.864104-05:00	Alive	--	1953	--	22234	--	--	--	--	M0	N0	Stage IIIA	T3a	7th	--	--	--	--	--	--	--	--	--	--	--	--	--	--	--	--	--
010d5817-9a3f-4a06-8643-653116c044ff	TCGA-MI-A75E	TCGA-LIHC	61	--	--	--	--	-22457	--	27e342a5-79cf-5ea9-bf17-9b6b9eac6ab8	not hispanic or latino	male	--	--	white	released	TCGA-MI-A75E_demographic	2019-07-31T20:55:01.442696-05:00	Alive	--	1952	--	22457	--	--	--	--	M0	N0	Stage IIIC	T4	7th	--	--	--	--	--	--	--	--	--	--	--	--	--	--	--	--	--
010d5817-9a3f-4a06-8643-653116c044ff	TCGA-MI-A75E	TCGA-LIHC	61	--	--	--	--	-22457	--	27e342a5-79cf-5ea9-bf17-9b6b9eac6ab8	not hispanic or latino	male	--	--	white	released	TCGA-MI-A75E_demographic	2019-07-31T20:55:01.442696-05:00	Alive	--	1952	--	22457	--	--	--	--	M0	N0	Stage IIIC	T4	7th	--	--	--	--	--	--	--	--	--	--	--	--	--	--	--	--	--
ac6a1e0c-dba0-4b21-b12b-a501ed796bec	TCGA-DD-AAC9	TCGA-LIHC	51	--	--	--	--	-18911	--	138c0d42-3dcb-52a0-957a-7e1bfb169160	not hispanic or latino	male	--	--	asian	released	TCGA-DD-AAC9_demographic	2019-07-31T21:08:25.176505-05:00	Alive	--	1957	--	18911	--	--	--	--	M0	N0	Stage I	T1	6th	--	--	--	--	--	--	--	--	--	--	--	--	--	--	--	--	--
ac6a1e0c-dba0-4b21-b12b-a501ed796bec	TCGA-DD-AAC9	TCGA-LIHC	51	--	--	--	--	-18911	--	138c0d42-3dcb-52a0-957a-7e1bfb169160	not hispanic or latino	male	--	--	asian	released	TCGA-DD-AAC9_demographic	2019-07-31T21:08:25.176505-05:00	Alive	--	1957	--	18911	--	--	--	--	M0	N0	Stage I	T1	6th	--	--	--	--	--	--	--	--	--	--	--	--	--	--	--	--	--
48d33449-b969-423a-b4e7-541809109617	TCGA-DD-A39W	TCGA-LIHC	29	--	--	--	--	-10699	827	107e3c21-1a10-5ed0-9f2e-a85bb371ef6e	not hispanic or latino	female	--	--	white	released	TCGA-DD-A39W_demographic	2019-07-31T21:01:07.518428-05:00	Dead	--	1966	1997	10699	--	--	--	--	M0	N0	Stage III	T3	4th	--	--	--	--	--	--	--	--	--	--	--	--	--	--	--	--	--
48d33449-b969-423a-b4e7-541809109617	TCGA-DD-A39W	TCGA-LIHC	29	--	--	--	--	-10699	827	107e3c21-1a10-5ed0-9f2e-a85bb371ef6e	not hispanic or latino	female	--	--	white	released	TCGA-DD-A39W_demographic	2019-07-31T21:01:07.518428-05:00	Dead	--	1966	1997	10699	--	--	--	--	M0	N0	Stage III	T3	4th	--	--	--	--	--	--	--	--	--	--	--	--	--	--	--	--	--
c49b41bf-0025-4682-966b-cfe8fb2b2546	TCGA-UB-A7MD	TCGA-LIHC	67	--	--	--	--	-24717	52	e79911fd-8be2-5a55-958b-678cd8962e93	not hispanic or latino	male	--	--	black or african american	released	TCGA-UB-A7MD_demographic	2019-07-31T21:10:11.781498-05:00	Dead	--	1946	2013	24717	--	--	--	--	MX	N0	Stage I	T1	7th	--	--	--	--	--	--	--	--	--	--	--	--	--	--	--	--	--
c49b41bf-0025-4682-966b-cfe8fb2b2546	TCGA-UB-A7MD	TCGA-LIHC	67	--	--	--	--	-24717	52	e79911fd-8be2-5a55-958b-678cd8962e93	not hispanic or latino	male	--	--	black or african american	released	TCGA-UB-A7MD_demographic	2019-07-31T21:10:11.781498-05:00	Dead	--	1946	2013	24717	--	--	--	--	MX	N0	Stage I	T1	7th	--	--	--	--	--	--	--	--	--	--	--	--	--	--	--	--	--
31c7d56b-4af7-4fdb-ba83-63bf615fcc3d	TCGA-DD-AAW1	TCGA-LIHC	55	--	--	--	--	-20288	--	006a089f-5049-5ff3-bae9-48cb33003dae	not hispanic or latino	male	--	--	asian	released	TCGA-DD-AAW1_demographic	2019-07-31T20:58:52.670205-05:00	Alive	--	1954	--	20288	--	--	--	--	M0	N0	Stage IIIA	T3	6th	--	--	--	--	--	--	--	--	--	--	--	--	--	--	--	--	--
31c7d56b-4af7-4fdb-ba83-63bf615fcc3d	TCGA-DD-AAW1	TCGA-LIHC	55	--	--	--	--	-20288	--	006a089f-5049-5ff3-bae9-48cb33003dae	not hispanic or latino	male	--	--	asian	released	TCGA-DD-AAW1_demographic	2019-07-31T20:58:52.670205-05:00	Alive	--	1954	--	20288	--	--	--	--	M0	N0	Stage IIIA	T3	6th	--	--	--	--	--	--	--	--	--	--	--	--	--	--	--	--	--
8a14d153-bbf7-4512-a067-976edfb65f91	TCGA-G3-A3CG	TCGA-LIHC	80	--	--	--	--	-29432	--	65e2e281-1edc-52b1-8402-2f498e658f8e	not hispanic or latino	male	--	--	white	released	TCGA-G3-A3CG_demographic	2019-07-31T21:06:11.348184-05:00	Alive	--	1931	--	29432	--	--	--	--	M0	N0	Stage I	T1	7th	--	--	--	--	--	--	--	--	--	--	--	--	--	--	--	--	--
8a14d153-bbf7-4512-a067-976edfb65f91	TCGA-G3-A3CG	TCGA-LIHC	80	--	--	--	--	-29432	--	65e2e281-1edc-52b1-8402-2f498e658f8e	not hispanic or latino	male	--	--	white	released	TCGA-G3-A3CG_demographic	2019-07-31T21:06:11.348184-05:00	Alive	--	1931	--	29432	--	--	--	--	M0	N0	Stage I	T1	7th	--	--	--	--	--	--	--	--	--	--	--	--	--	--	--	--	--
cca827ca-0066-497d-83dc-477f3b08ea6d	TCGA-ED-A7XP	TCGA-LIHC	53	--	--	--	--	-19504	--	68319de6-9ad3-5bda-87c6-fee3650492f0	not hispanic or latino	female	--	--	asian	released	TCGA-ED-A7XP_demographic	2019-07-31T21:10:50.215536-05:00	Alive	--	1960	--	19504	--	--	--	--	M0	N0	Stage II	T2	7th	--	--	--	--	--	--	--	--	--	--	--	--	--	--	--	--	--
cca827ca-0066-497d-83dc-477f3b08ea6d	TCGA-ED-A7XP	TCGA-LIHC	53	--	--	--	--	-19504	--	68319de6-9ad3-5bda-87c6-fee3650492f0	not hispanic or latino	female	--	--	asian	released	TCGA-ED-A7XP_demographic	2019-07-31T21:10:50.215536-05:00	Alive	--	1960	--	19504	--	--	--	--	M0	N0	Stage II	T2	7th	--	--	--	--	--	--	--	--	--	--	--	--	--	--	--	--	--
915f531b-8448-41c7-9dfb-9c83062b906e	TCGA-DD-AAVV	TCGA-LIHC	56	--	--	--	--	-20751	--	c01dd726-4fab-5ae4-bfff-895f0a481bcb	not hispanic or latino	male	--	--	asian	released	TCGA-DD-AAVV_demographic	2019-07-31T21:06:33.380628-05:00	Alive	--	1951	--	20751	--	--	--	--	M0	N0	Stage II	T2	6th	--	--	--	--	--	--	--	--	--	--	--	--	--	--	--	--	--
915f531b-8448-41c7-9dfb-9c83062b906e	TCGA-DD-AAVV	TCGA-LIHC	56	--	--	--	--	-20751	--	c01dd726-4fab-5ae4-bfff-895f0a481bcb	not hispanic or latino	male	--	--	asian	released	TCGA-DD-AAVV_demographic	2019-07-31T21:06:33.380628-05:00	Alive	--	1951	--	20751	--	--	--	--	M0	N0	Stage II	T2	6th	--	--	--	--	--	--	--	--	--	--	--	--	--	--	--	--	--
bed1d731-e382-4b80-9604-e6dd68d9c0ab	TCGA-DD-A39Y	TCGA-LIHC	67	--	--	--	--	-24769	171	6b2dee40-d785-5ff1-896c-75b38c1b25eb	not hispanic or latino	male	--	--	asian	released	TCGA-DD-A39Y_demographic	2019-07-31T21:09:52.264126-05:00	Dead	--	1935	2002	24769	--	--	--	--	M0	NX	Stage I	T1	5th	--	--	--	--	--	--	--	--	--	--	--	--	--	--	--	--	--
bed1d731-e382-4b80-9604-e6dd68d9c0ab	TCGA-DD-A39Y	TCGA-LIHC	67	--	--	--	--	-24769	171	6b2dee40-d785-5ff1-896c-75b38c1b25eb	not hispanic or latino	male	--	--	asian	released	TCGA-DD-A39Y_demographic	2019-07-31T21:09:52.264126-05:00	Dead	--	1935	2002	24769	--	--	--	--	M0	NX	Stage I	T1	5th	--	--	--	--	--	--	--	--	--	--	--	--	--	--	--	--	--
2bea076b-c923-4a91-a37b-c6615fec021c	TCGA-ED-A8O5	TCGA-LIHC	59	--	--	--	--	-21648	--	6b6114d3-25b4-5713-a697-1fc11b1e42a9	not hispanic or latino	female	--	--	asian	released	TCGA-ED-A8O5_demographic	2019-07-31T20:58:25.558790-05:00	Alive	--	1954	--	21648	--	--	--	--	M0	N0	Stage IIIA	T3a	7th	--	--	--	--	--	--	--	--	--	--	--	--	--	--	--	--	--
2bea076b-c923-4a91-a37b-c6615fec021c	TCGA-ED-A8O5	TCGA-LIHC	59	--	--	--	--	-21648	--	6b6114d3-25b4-5713-a697-1fc11b1e42a9	not hispanic or latino	female	--	--	asian	released	TCGA-ED-A8O5_demographic	2019-07-31T20:58:25.558790-05:00	Alive	--	1954	--	21648	--	--	--	--	M0	N0	Stage IIIA	T3a	7th	--	--	--	--	--	--	--	--	--	--	--	--	--	--	--	--	--
6312d5b5-68ad-4d4f-a0a9-03d895ae30f9	TCGA-DD-AAD5	TCGA-LIHC	54	--	--	--	--	-19748	--	6d963b88-8833-57b0-ac20-4cc911da8c7c	not hispanic or latino	male	--	--	asian	released	TCGA-DD-AAD5_demographic	2019-07-31T21:03:14.087455-05:00	Alive	--	1957	--	19748	--	--	--	--	M0	N0	Stage I	T1	7th	--	--	--	--	--	--	--	--	--	--	--	--	--	--	--	--	--
6312d5b5-68ad-4d4f-a0a9-03d895ae30f9	TCGA-DD-AAD5	TCGA-LIHC	54	--	--	--	--	-19748	--	6d963b88-8833-57b0-ac20-4cc911da8c7c	not hispanic or latino	male	--	--	asian	released	TCGA-DD-AAD5_demographic	2019-07-31T21:03:14.087455-05:00	Alive	--	1957	--	19748	--	--	--	--	M0	N0	Stage I	T1	7th	--	--	--	--	--	--	--	--	--	--	--	--	--	--	--	--	--
40f30ffb-51de-4786-a88f-16c170aac207	TCGA-DD-AADK	TCGA-LIHC	68	--	--	--	--	-25046	--	6db3588f-68b4-57b5-bb53-030434f640a3	not hispanic or latino	female	--	--	asian	released	TCGA-DD-AADK_demographic	2019-07-31T21:00:08.933891-05:00	Alive	--	1943	--	25046	--	--	--	--	M0	N0	Stage II	T2	7th	--	--	--	--	--	--	--	--	--	--	--	--	--	--	--	--	--
40f30ffb-51de-4786-a88f-16c170aac207	TCGA-DD-AADK	TCGA-LIHC	68	--	--	--	--	-25046	--	6db3588f-68b4-57b5-bb53-030434f640a3	not hispanic or latino	female	--	--	asian	released	TCGA-DD-AADK_demographic	2019-07-31T21:00:08.933891-05:00	Alive	--	1943	--	25046	--	--	--	--	M0	N0	Stage II	T2	7th	--	--	--	--	--	--	--	--	--	--	--	--	--	--	--	--	--
5eaaf7ae-36af-4fb4-8940-e0861983ceb0	TCGA-DD-AADB	TCGA-LIHC	51	--	--	--	--	-18728	--	12757fe9-8298-5558-9008-ee5b858aa432	not hispanic or latino	male	--	--	asian	released	TCGA-DD-AADB_demographic	2019-07-31T21:02:54.516725-05:00	Alive	--	1960	--	18728	--	--	--	--	M0	N0	Stage I	T1	7th	--	--	--	--	--	--	--	--	--	--	--	--	--	--	--	--	--
5eaaf7ae-36af-4fb4-8940-e0861983ceb0	TCGA-DD-AADB	TCGA-LIHC	51	--	--	--	--	-18728	--	12757fe9-8298-5558-9008-ee5b858aa432	not hispanic or latino	male	--	--	asian	released	TCGA-DD-AADB_demographic	2019-07-31T21:02:54.516725-05:00	Alive	--	1960	--	18728	--	--	--	--	M0	N0	Stage I	T1	7th	--	--	--	--	--	--	--	--	--	--	--	--	--	--	--	--	--
5436fafb-bc16-4450-ac8b-568e1e5ee5fe	TCGA-WX-AA44	TCGA-LIHC	64	--	--	--	--	-23654	--	73f2b5ba-e762-5551-b43d-0d47e8a16ef7	hispanic or latino	female	--	--	white	released	TCGA-WX-AA44_demographic	2019-07-31T21:02:00.777009-05:00	Alive	--	1947	--	23654	--	--	--	--	MX	NX	Stage I	T1	7th	--	--	--	--	--	--	--	--	--	--	--	--	--	--	--	--	--
5436fafb-bc16-4450-ac8b-568e1e5ee5fe	TCGA-WX-AA44	TCGA-LIHC	64	--	--	--	--	-23654	--	73f2b5ba-e762-5551-b43d-0d47e8a16ef7	hispanic or latino	female	--	--	white	released	TCGA-WX-AA44_demographic	2019-07-31T21:02:00.777009-05:00	Alive	--	1947	--	23654	--	--	--	--	MX	NX	Stage I	T1	7th	--	--	--	--	--	--	--	--	--	--	--	--	--	--	--	--	--
635aad0b-9c47-4564-821f-c00ddb280d53	TCGA-DD-AACF	TCGA-LIHC	68	--	--	--	--	-25172	365	ee71561f-fa60-59d8-8d23-4ec0ff4c4308	not hispanic or latino	male	--	--	asian	released	TCGA-DD-AACF_demographic	2019-07-31T21:03:17.058609-05:00	Dead	--	1940	2009	25172	--	--	--	--	M0	N0	Stage I	T1	6th	--	--	--	--	--	--	--	--	--	--	--	--	--	--	--	--	--
635aad0b-9c47-4564-821f-c00ddb280d53	TCGA-DD-AACF	TCGA-LIHC	68	--	--	--	--	-25172	365	ee71561f-fa60-59d8-8d23-4ec0ff4c4308	not hispanic or latino	male	--	--	asian	released	TCGA-DD-AACF_demographic	2019-07-31T21:03:17.058609-05:00	Dead	--	1940	2009	25172	--	--	--	--	M0	N0	Stage I	T1	6th	--	--	--	--	--	--	--	--	--	--	--	--	--	--	--	--	--
69d6881b-9e9a-407b-8b02-bad5fc2455bf	TCGA-DD-A3A8	TCGA-LIHC	75	--	--	--	--	-27524	11	51c453f9-b377-5077-af3c-640cf955f317	not hispanic or latino	male	--	--	white	released	TCGA-DD-A3A8_demographic	2019-07-31T21:03:44.769801-05:00	Dead	--	1926	2001	27524	--	--	--	--	M0	N0	Stage II	T2	5th	--	--	--	--	--	--	--	--	--	--	--	--	--	--	--	--	--
69d6881b-9e9a-407b-8b02-bad5fc2455bf	TCGA-DD-A3A8	TCGA-LIHC	75	--	--	--	--	-27524	11	51c453f9-b377-5077-af3c-640cf955f317	not hispanic or latino	male	--	--	white	released	TCGA-DD-A3A8_demographic	2019-07-31T21:03:44.769801-05:00	Dead	--	1926	2001	27524	--	--	--	--	M0	N0	Stage II	T2	5th	--	--	--	--	--	--	--	--	--	--	--	--	--	--	--	--	--
34413807-07be-4204-b095-5e1dd1ed87dc	TCGA-DD-AACO	TCGA-LIHC	40	--	--	--	--	-14796	--	3e7f9709-dbef-532c-97cb-ec89fcdf6ca5	not hispanic or latino	male	--	--	asian	released	TCGA-DD-AACO_demographic	2019-07-31T20:59:04.783517-05:00	Alive	--	1969	--	14796	--	--	--	--	M0	N0	Stage I	T1	6th	--	--	--	--	--	--	--	--	--	--	--	--	--	--	--	--	--
34413807-07be-4204-b095-5e1dd1ed87dc	TCGA-DD-AACO	TCGA-LIHC	40	--	--	--	--	-14796	--	3e7f9709-dbef-532c-97cb-ec89fcdf6ca5	not hispanic or latino	male	--	--	asian	released	TCGA-DD-AACO_demographic	2019-07-31T20:59:04.783517-05:00	Alive	--	1969	--	14796	--	--	--	--	M0	N0	Stage I	T1	6th	--	--	--	--	--	--	--	--	--	--	--	--	--	--	--	--	--
a61f823b-9164-4bd6-92f4-0a8d8ff0f55e	TCGA-DD-AAE6	TCGA-LIHC	59	--	--	--	--	-21764	--	3e9c5cb1-e56f-5d81-be8b-44cde4793c8f	not hispanic or latino	female	--	--	asian	released	TCGA-DD-AAE6_demographic	2019-07-31T21:07:46.929102-05:00	Alive	--	1953	--	21764	--	--	--	--	M0	N0	Stage I	T1	7th	--	--	--	--	--	--	--	--	--	--	--	--	--	--	--	--	--
a61f823b-9164-4bd6-92f4-0a8d8ff0f55e	TCGA-DD-AAE6	TCGA-LIHC	59	--	--	--	--	-21764	--	3e9c5cb1-e56f-5d81-be8b-44cde4793c8f	not hispanic or latino	female	--	--	asian	released	TCGA-DD-AAE6_demographic	2019-07-31T21:07:46.929102-05:00	Alive	--	1953	--	21764	--	--	--	--	M0	N0	Stage I	T1	7th	--	--	--	--	--	--	--	--	--	--	--	--	--	--	--	--	--
ea214f79-0f6b-403f-8693-c844bf4b77cb	TCGA-UB-AA0V	TCGA-LIHC	69	--	--	--	--	-25340	--	403c4f79-e963-58ef-a156-4462a071e004	not hispanic or latino	female	--	--	white	released	TCGA-UB-AA0V_demographic	2019-07-31T21:12:20.739084-05:00	Alive	--	1944	--	25340	--	--	--	--	MX	NX	Stage I	--	7th	--	--	--	--	--	--	--	--	--	--	--	--	--	--	--	--	--
ea214f79-0f6b-403f-8693-c844bf4b77cb	TCGA-UB-AA0V	TCGA-LIHC	69	--	--	--	--	-25340	--	403c4f79-e963-58ef-a156-4462a071e004	not hispanic or latino	female	--	--	white	released	TCGA-UB-AA0V_demographic	2019-07-31T21:12:20.739084-05:00	Alive	--	1944	--	25340	--	--	--	--	MX	NX	Stage I	--	7th	--	--	--	--	--	--	--	--	--	--	--	--	--	--	--	--	--
6e657705-8579-433b-af7a-b6155b599518	TCGA-G3-AAV0	TCGA-LIHC	58	--	--	--	--	-21249	--	40ebac27-81fe-5276-8695-9b45caea8305	not hispanic or latino	male	--	--	asian	released	TCGA-G3-AAV0_demographic	2019-07-31T15:58:31.161786-05:00	Alive	--	1955	--	21249	--	--	--	--	M0	N0	Stage I	T1	7th	--	--	--	--	--	--	--	--	--	--	--	--	--	--	--	--	--
6e657705-8579-433b-af7a-b6155b599518	TCGA-G3-AAV0	TCGA-LIHC	58	--	--	--	--	-21249	--	40ebac27-81fe-5276-8695-9b45caea8305	not hispanic or latino	male	--	--	asian	released	TCGA-G3-AAV0_demographic	2019-07-31T15:58:31.161786-05:00	Alive	--	1955	--	21249	--	--	--	--	M0	N0	Stage I	T1	7th	--	--	--	--	--	--	--	--	--	--	--	--	--	--	--	--	--
614c0ecf-6a84-4c86-8706-79be5bb00991	TCGA-DD-A3A7	TCGA-LIHC	67	--	--	--	--	-24599	419	5ae53073-0b92-553a-a768-b7d287731aac	not reported	male	--	--	not reported	released	TCGA-DD-A3A7_demographic	2019-07-31T21:03:06.268769-05:00	Dead	--	1931	1999	24599	--	--	--	--	M0	N0	Stage IIIB	T3b	7th	--	--	--	--	--	--	--	--	--	--	--	--	--	--	--	--	--
614c0ecf-6a84-4c86-8706-79be5bb00991	TCGA-DD-A3A7	TCGA-LIHC	67	--	--	--	--	-24599	419	5ae53073-0b92-553a-a768-b7d287731aac	not reported	male	--	--	not reported	released	TCGA-DD-A3A7_demographic	2019-07-31T21:03:06.268769-05:00	Dead	--	1931	1999	24599	--	--	--	--	M0	N0	Stage IIIB	T3b	7th	--	--	--	--	--	--	--	--	--	--	--	--	--	--	--	--	--
d7cd045a-0be2-4b6d-aefd-5d75e57bc6f6	TCGA-DD-AACK	TCGA-LIHC	70	--	--	--	--	-25796	--	b6d828ea-2412-520e-8b9c-c3a693d575c3	not hispanic or latino	male	--	--	asian	released	TCGA-DD-AACK_demographic	2019-07-31T21:11:41.436122-05:00	Alive	--	1938	--	25796	--	--	--	--	M0	N0	Stage I	T1	6th	--	--	--	--	--	--	--	--	--	--	--	--	--	--	--	--	--
d7cd045a-0be2-4b6d-aefd-5d75e57bc6f6	TCGA-DD-AACK	TCGA-LIHC	70	--	--	--	--	-25796	--	b6d828ea-2412-520e-8b9c-c3a693d575c3	not hispanic or latino	male	--	--	asian	released	TCGA-DD-AACK_demographic	2019-07-31T21:11:41.436122-05:00	Alive	--	1938	--	25796	--	--	--	--	M0	N0	Stage I	T1	6th	--	--	--	--	--	--	--	--	--	--	--	--	--	--	--	--	--
39e147c9-2acb-4ba8-a991-e43e1719b2d8	TCGA-WX-AA47	TCGA-LIHC	33	--	--	--	--	-12056	556	4947348d-9bac-5121-b4a8-ae52df695be9	not hispanic or latino	female	--	--	white	released	TCGA-WX-AA47_demographic	2019-07-31T20:59:28.309000-05:00	Dead	--	1979	2013	12056	--	--	--	--	MX	NX	Stage IIIA	T3a	7th	--	--	--	--	--	--	--	--	--	--	--	--	--	--	--	--	--
39e147c9-2acb-4ba8-a991-e43e1719b2d8	TCGA-WX-AA47	TCGA-LIHC	33	--	--	--	--	-12056	556	4947348d-9bac-5121-b4a8-ae52df695be9	not hispanic or latino	female	--	--	white	released	TCGA-WX-AA47_demographic	2019-07-31T20:59:28.309000-05:00	Dead	--	1979	2013	12056	--	--	--	--	MX	NX	Stage IIIA	T3a	7th	--	--	--	--	--	--	--	--	--	--	--	--	--	--	--	--	--
6533648f-1353-4253-b65b-d472aacf5751	TCGA-BC-A10Y	TCGA-LIHC	76	--	--	--	--	-28049	711	49a85814-36a4-5600-bc82-7674afbf7007	not hispanic or latino	male	--	--	white	released	TCGA-BC-A10Y_demographic	2019-07-31T21:03:23.552576-05:00	Dead	--	1926	2003	28049	--	--	--	--	MX	NX	--	T4	5th	--	--	--	--	--	--	--	--	--	--	--	--	--	--	--	--	--
6533648f-1353-4253-b65b-d472aacf5751	TCGA-BC-A10Y	TCGA-LIHC	76	--	--	--	--	-28049	711	49a85814-36a4-5600-bc82-7674afbf7007	not hispanic or latino	male	--	--	white	released	TCGA-BC-A10Y_demographic	2019-07-31T21:03:23.552576-05:00	Dead	--	1926	2003	28049	--	--	--	--	MX	NX	--	T4	5th	--	--	--	--	--	--	--	--	--	--	--	--	--	--	--	--	--
08cbbb39-d05a-48b0-a966-5212c5923c8b	TCGA-RG-A7D4	TCGA-LIHC	69	--	--	--	--	-25302	--	ebf70d7c-a94a-56c0-beec-d0522f50c165	not hispanic or latino	male	--	--	black or african american	released	TCGA-RG-A7D4_demographic	2019-07-31T20:55:37.291887-05:00	Alive	--	1943	--	25302	--	--	--	--	M0	N0	Stage II	T2	7th	--	--	--	--	--	--	--	--	--	--	--	--	--	--	--	--	--
08cbbb39-d05a-48b0-a966-5212c5923c8b	TCGA-RG-A7D4	TCGA-LIHC	69	--	--	--	--	-25302	--	ebf70d7c-a94a-56c0-beec-d0522f50c165	not hispanic or latino	male	--	--	black or african american	released	TCGA-RG-A7D4_demographic	2019-07-31T20:55:37.291887-05:00	Alive	--	1943	--	25302	--	--	--	--	M0	N0	Stage II	T2	7th	--	--	--	--	--	--	--	--	--	--	--	--	--	--	--	--	--
834cff01-3c12-42fa-abbe-ae0ae168c568	TCGA-DD-AAVR	TCGA-LIHC	44	--	--	--	--	-16157	--	ed27408d-ba2d-5eea-ac08-bbe45b7d431f	not hispanic or latino	male	--	--	asian	released	TCGA-DD-AAVR_demographic	2019-07-31T21:05:34.377867-05:00	Alive	--	1963	--	16157	--	--	--	--	M0	N0	Stage I	T1	6th	--	--	--	--	--	--	--	--	--	--	--	--	--	--	--	--	--
834cff01-3c12-42fa-abbe-ae0ae168c568	TCGA-DD-AAVR	TCGA-LIHC	44	--	--	--	--	-16157	--	ed27408d-ba2d-5eea-ac08-bbe45b7d431f	not hispanic or latino	male	--	--	asian	released	TCGA-DD-AAVR_demographic	2019-07-31T21:05:34.377867-05:00	Alive	--	1963	--	16157	--	--	--	--	M0	N0	Stage I	T1	6th	--	--	--	--	--	--	--	--	--	--	--	--	--	--	--	--	--
23103931-cc29-4f89-ae9c-79d53401ecea	TCGA-BC-A10U	TCGA-LIHC	69	--	--	--	--	-25305	837	9d5bb55c-9078-5fe7-9b62-e181bcae6a52	not hispanic or latino	male	--	--	white	released	TCGA-BC-A10U_demographic	2019-07-31T15:16:01.493889-05:00	Dead	--	1931	2002	25305	--	--	--	--	MX	NX	--	T2	5th	--	--	--	--	--	--	--	--	--	--	--	--	--	--	--	--	--
23103931-cc29-4f89-ae9c-79d53401ecea	TCGA-BC-A10U	TCGA-LIHC	69	--	--	--	--	-25305	837	9d5bb55c-9078-5fe7-9b62-e181bcae6a52	not hispanic or latino	male	--	--	white	released	TCGA-BC-A10U_demographic	2019-07-31T15:16:01.493889-05:00	Dead	--	1931	2002	25305	--	--	--	--	MX	NX	--	T2	5th	--	--	--	--	--	--	--	--	--	--	--	--	--	--	--	--	--
613ddb95-14d7-4941-b374-fb5cd344d1bb	TCGA-CC-A3MA	TCGA-LIHC	61	--	--	--	--	-22375	303	c086678d-23f7-5bdc-aaed-a04203dda6e5	not hispanic or latino	male	--	--	asian	released	TCGA-CC-A3MA_demographic	2019-07-31T21:03:03.239694-05:00	Dead	--	1950	--	22375	--	--	--	--	M0	N0	Stage IIIA	T3	7th	--	--	--	--	--	--	--	--	--	--	--	--	--	--	--	--	--
613ddb95-14d7-4941-b374-fb5cd344d1bb	TCGA-CC-A3MA	TCGA-LIHC	61	--	--	--	--	-22375	303	c086678d-23f7-5bdc-aaed-a04203dda6e5	not hispanic or latino	male	--	--	asian	released	TCGA-CC-A3MA_demographic	2019-07-31T21:03:03.239694-05:00	Dead	--	1950	--	22375	--	--	--	--	M0	N0	Stage IIIA	T3	7th	--	--	--	--	--	--	--	--	--	--	--	--	--	--	--	--	--
76cc9c06-0827-465e-bab3-5f4115295ebe	TCGA-O8-A75V	TCGA-LIHC	54	--	--	--	--	-19850	--	9eacd8b9-c914-5700-be05-5f5c3370186a	hispanic or latino	male	--	--	not reported	released	TCGA-O8-A75V_demographic	2019-07-31T21:04:33.491842-05:00	Alive	--	1959	--	19850	--	--	--	--	MX	NX	Stage I	T1	7th	--	--	--	--	--	--	--	--	--	--	--	--	--	--	--	--	--
76cc9c06-0827-465e-bab3-5f4115295ebe	TCGA-O8-A75V	TCGA-LIHC	54	--	--	--	--	-19850	--	9eacd8b9-c914-5700-be05-5f5c3370186a	hispanic or latino	male	--	--	not reported	released	TCGA-O8-A75V_demographic	2019-07-31T21:04:33.491842-05:00	Alive	--	1959	--	19850	--	--	--	--	MX	NX	Stage I	T1	7th	--	--	--	--	--	--	--	--	--	--	--	--	--	--	--	--	--
67a00f5f-c753-48f9-bc24-8287f50ec776	TCGA-DD-AACW	TCGA-LIHC	43	--	--	--	--	-15872	--	af3376bc-f990-5594-abe6-0efb9c839d33	not hispanic or latino	male	--	--	asian	released	TCGA-DD-AACW_demographic	2019-07-31T21:03:38.445979-05:00	Alive	--	1967	--	15872	--	--	--	--	M0	N0	Stage I	T1	7th	--	--	--	--	--	--	--	--	--	--	--	--	--	--	--	--	--
67a00f5f-c753-48f9-bc24-8287f50ec776	TCGA-DD-AACW	TCGA-LIHC	43	--	--	--	--	-15872	--	af3376bc-f990-5594-abe6-0efb9c839d33	not hispanic or latino	male	--	--	asian	released	TCGA-DD-AACW_demographic	2019-07-31T21:03:38.445979-05:00	Alive	--	1967	--	15872	--	--	--	--	M0	N0	Stage I	T1	7th	--	--	--	--	--	--	--	--	--	--	--	--	--	--	--	--	--
ed8c0d53-5db0-4b77-95ec-15971926e313	TCGA-DD-AACC	TCGA-LIHC	61	--	--	--	--	-22499	1685	7e162531-a8d4-5240-a01c-fa5698a32cdd	not hispanic or latino	male	--	--	asian	released	TCGA-DD-AACC_demographic	2019-07-31T21:12:29.807925-05:00	Dead	--	1947	2012	22499	--	--	--	--	M0	N0	Stage I	T1	6th	--	--	--	--	--	--	--	--	--	--	--	--	--	--	--	--	--
ed8c0d53-5db0-4b77-95ec-15971926e313	TCGA-DD-AACC	TCGA-LIHC	61	--	--	--	--	-22499	1685	7e162531-a8d4-5240-a01c-fa5698a32cdd	not hispanic or latino	male	--	--	asian	released	TCGA-DD-AACC_demographic	2019-07-31T21:12:29.807925-05:00	Dead	--	1947	2012	22499	--	--	--	--	M0	N0	Stage I	T1	6th	--	--	--	--	--	--	--	--	--	--	--	--	--	--	--	--	--
b96b7620-5506-4def-aff2-5e888eaf3ea5	TCGA-DD-A4NN	TCGA-LIHC	56	--	--	--	--	-20548	899	3d1d7c7e-cd89-5fb6-b52f-c4d9f4563ebc	not hispanic or latino	female	--	--	white	released	TCGA-DD-A4NN_demographic	2019-07-31T21:09:28.742728-05:00	Dead	--	1948	2006	20548	--	--	--	--	M0	N0	Stage I	T1	6th	--	--	--	--	--	--	--	--	--	--	--	--	--	--	--	--	--
b96b7620-5506-4def-aff2-5e888eaf3ea5	TCGA-DD-A4NN	TCGA-LIHC	56	--	--	--	--	-20548	899	3d1d7c7e-cd89-5fb6-b52f-c4d9f4563ebc	not hispanic or latino	female	--	--	white	released	TCGA-DD-A4NN_demographic	2019-07-31T21:09:28.742728-05:00	Dead	--	1948	2006	20548	--	--	--	--	M0	N0	Stage I	T1	6th	--	--	--	--	--	--	--	--	--	--	--	--	--	--	--	--	--
bd627786-31a8-46d9-b3e2-7f489d50f608	TCGA-DD-AAEG	TCGA-LIHC	59	--	--	--	--	-21853	--	a55fbe11-4113-52ae-b17f-206a4df5c78c	not hispanic or latino	female	--	--	asian	released	TCGA-DD-AAEG_demographic	2019-07-31T21:09:46.405628-05:00	Alive	--	1953	--	21853	--	--	--	--	M0	N0	Stage I	T1	7th	--	--	--	--	--	--	--	--	--	--	--	--	--	--	--	--	--
bd627786-31a8-46d9-b3e2-7f489d50f608	TCGA-DD-AAEG	TCGA-LIHC	59	--	--	--	--	-21853	--	a55fbe11-4113-52ae-b17f-206a4df5c78c	not hispanic or latino	female	--	--	asian	released	TCGA-DD-AAEG_demographic	2019-07-31T21:09:46.405628-05:00	Alive	--	1953	--	21853	--	--	--	--	M0	N0	Stage I	T1	7th	--	--	--	--	--	--	--	--	--	--	--	--	--	--	--	--	--
fbb0e4bc-5398-4a7e-963c-86ea1108a2de	TCGA-DD-AAEH	TCGA-LIHC	73	--	--	--	--	-26894	--	e53929b4-30ee-5de8-bc06-056cf529212a	not hispanic or latino	male	--	--	asian	released	TCGA-DD-AAEH_demographic	2019-07-31T21:13:13.164558-05:00	Alive	--	1939	--	26894	--	--	--	--	M0	N0	Stage I	T1	7th	--	--	--	--	--	--	--	--	--	--	--	--	--	--	--	--	--
fbb0e4bc-5398-4a7e-963c-86ea1108a2de	TCGA-DD-AAEH	TCGA-LIHC	73	--	--	--	--	-26894	--	e53929b4-30ee-5de8-bc06-056cf529212a	not hispanic or latino	male	--	--	asian	released	TCGA-DD-AAEH_demographic	2019-07-31T21:13:13.164558-05:00	Alive	--	1939	--	26894	--	--	--	--	M0	N0	Stage I	T1	7th	--	--	--	--	--	--	--	--	--	--	--	--	--	--	--	--	--
18c08546-bed3-4ed9-b223-479afe633c8e	TCGA-EP-A2KB	TCGA-LIHC	46	--	--	--	--	-16835	596	1e163eb2-4bc1-5d78-b48f-9513316d15ab	not hispanic or latino	female	--	--	white	released	TCGA-EP-A2KB_demographic	2019-07-31T20:56:53.722032-05:00	Dead	--	1965	--	16835	--	--	--	--	MX	NX	Stage I	T1	7th	--	--	--	--	--	--	--	--	--	--	--	--	--	--	--	--	--
18c08546-bed3-4ed9-b223-479afe633c8e	TCGA-EP-A2KB	TCGA-LIHC	46	--	--	--	--	-16835	596	1e163eb2-4bc1-5d78-b48f-9513316d15ab	not hispanic or latino	female	--	--	white	released	TCGA-EP-A2KB_demographic	2019-07-31T20:56:53.722032-05:00	Dead	--	1965	--	16835	--	--	--	--	MX	NX	Stage I	T1	7th	--	--	--	--	--	--	--	--	--	--	--	--	--	--	--	--	--
3dd7c93d-8194-44ee-8014-10dd81ef6441	TCGA-FV-A3R3	TCGA-LIHC	38	--	--	--	--	-14231	366	2318dec3-951a-5b77-81f2-c9450a2597e7	not hispanic or latino	female	--	--	white	released	TCGA-FV-A3R3_demographic	2019-07-31T20:59:53.893388-05:00	Dead	--	1974	--	14231	--	--	--	--	MX	NX	Stage I	T1	7th	--	--	--	--	--	--	--	--	--	--	--	--	--	--	--	--	--
3dd7c93d-8194-44ee-8014-10dd81ef6441	TCGA-FV-A3R3	TCGA-LIHC	38	--	--	--	--	-14231	366	2318dec3-951a-5b77-81f2-c9450a2597e7	not hispanic or latino	female	--	--	white	released	TCGA-FV-A3R3_demographic	2019-07-31T20:59:53.893388-05:00	Dead	--	1974	--	14231	--	--	--	--	MX	NX	Stage I	T1	7th	--	--	--	--	--	--	--	--	--	--	--	--	--	--	--	--	--
5e2a99a1-41c1-49ca-97d6-69f9b9938d24	TCGA-CC-A9FU	TCGA-LIHC	52	--	--	--	--	-19326	--	239aedb6-3595-5a05-a005-7fb31231ec52	not hispanic or latino	female	--	--	asian	released	TCGA-CC-A9FU_demographic	2019-07-31T21:02:48.784792-05:00	Alive	--	1961	--	19326	--	--	--	--	M0	N0	Stage IIIA	T3a	7th	--	--	--	--	--	--	--	--	--	--	--	--	--	--	--	--	--
5e2a99a1-41c1-49ca-97d6-69f9b9938d24	TCGA-CC-A9FU	TCGA-LIHC	52	--	--	--	--	-19326	--	239aedb6-3595-5a05-a005-7fb31231ec52	not hispanic or latino	female	--	--	asian	released	TCGA-CC-A9FU_demographic	2019-07-31T21:02:48.784792-05:00	Alive	--	1961	--	19326	--	--	--	--	M0	N0	Stage IIIA	T3a	7th	--	--	--	--	--	--	--	--	--	--	--	--	--	--	--	--	--
d5471a2b-f14c-44de-9142-5a5fb07b6fc2	TCGA-WQ-AB4B	TCGA-LIHC	62	--	--	--	--	-22769	--	245fd052-daa2-57a6-a1a2-d40a66918e7d	not hispanic or latino	male	--	--	white	released	TCGA-WQ-AB4B_demographic	2019-07-31T21:11:26.338346-05:00	Alive	--	1951	--	22769	--	--	--	--	M0	NX	Stage II	T2	7th	--	--	--	--	--	--	--	--	--	--	--	--	--	--	--	--	--
d5471a2b-f14c-44de-9142-5a5fb07b6fc2	TCGA-WQ-AB4B	TCGA-LIHC	62	--	--	--	--	-22769	--	245fd052-daa2-57a6-a1a2-d40a66918e7d	not hispanic or latino	male	--	--	white	released	TCGA-WQ-AB4B_demographic	2019-07-31T21:11:26.338346-05:00	Alive	--	1951	--	22769	--	--	--	--	M0	NX	Stage II	T2	7th	--	--	--	--	--	--	--	--	--	--	--	--	--	--	--	--	--
8574d285-e02a-4d2b-931b-73556a9fda02	TCGA-MR-A8JO	TCGA-LIHC	34	--	--	--	--	-12669	--	d6ead212-02a9-5251-8310-02fde92b80a3	not reported	male	--	--	white	released	TCGA-MR-A8JO_demographic	2019-07-31T21:05:37.638154-05:00	Alive	--	1979	--	12669	--	--	--	--	MX	N0	Stage I	T1	7th	--	--	--	--	--	--	--	--	--	--	--	--	--	--	--	--	--
8574d285-e02a-4d2b-931b-73556a9fda02	TCGA-MR-A8JO	TCGA-LIHC	34	--	--	--	--	-12669	--	d6ead212-02a9-5251-8310-02fde92b80a3	not reported	male	--	--	white	released	TCGA-MR-A8JO_demographic	2019-07-31T21:05:37.638154-05:00	Alive	--	1979	--	12669	--	--	--	--	MX	N0	Stage I	T1	7th	--	--	--	--	--	--	--	--	--	--	--	--	--	--	--	--	--
f435ec00-0db8-46b4-96bf-890a9d931df3	TCGA-G3-A25V	TCGA-LIHC	68	--	--	--	--	-25144	--	fed6db5e-680e-5f55-a22c-3567859b0ebc	not hispanic or latino	male	--	--	white	released	TCGA-G3-A25V_demographic	2019-07-31T21:12:54.556941-05:00	Alive	--	1942	--	25144	--	--	--	--	M0	N0	Stage I	T1	7th	--	--	--	--	--	--	--	--	--	--	--	--	--	--	--	--	--
f435ec00-0db8-46b4-96bf-890a9d931df3	TCGA-G3-A25V	TCGA-LIHC	68	--	--	--	--	-25144	--	fed6db5e-680e-5f55-a22c-3567859b0ebc	not hispanic or latino	male	--	--	white	released	TCGA-G3-A25V_demographic	2019-07-31T21:12:54.556941-05:00	Alive	--	1942	--	25144	--	--	--	--	M0	N0	Stage I	T1	7th	--	--	--	--	--	--	--	--	--	--	--	--	--	--	--	--	--
65e430e1-0c9a-4045-83a9-653b7cff811d	TCGA-FV-A4ZQ	TCGA-LIHC	52	--	--	--	--	-19090	--	247999d1-55f2-5450-893b-e8fa9ea05eb7	not hispanic or latino	male	--	--	white	released	TCGA-FV-A4ZQ_demographic	2019-07-31T21:03:29.527685-05:00	Alive	--	1960	--	19090	--	--	--	--	M0	NX	Stage I	T1	7th	--	--	--	--	--	--	--	--	--	--	--	--	--	--	--	--	--
65e430e1-0c9a-4045-83a9-653b7cff811d	TCGA-FV-A4ZQ	TCGA-LIHC	52	--	--	--	--	-19090	--	247999d1-55f2-5450-893b-e8fa9ea05eb7	not hispanic or latino	male	--	--	white	released	TCGA-FV-A4ZQ_demographic	2019-07-31T21:03:29.527685-05:00	Alive	--	1960	--	19090	--	--	--	--	M0	NX	Stage I	T1	7th	--	--	--	--	--	--	--	--	--	--	--	--	--	--	--	--	--
491a3734-dcb8-4779-b098-0b5567f13f87	TCGA-WQ-A9G7	TCGA-LIHC	71	--	--	--	--	--	--	fd83f686-1b43-5fc8-8228-17b35cd72dbd	not hispanic or latino	female	--	--	white	released	TCGA-WQ-A9G7_demographic	2019-07-31T21:01:10.323396-05:00	Alive	--	1942	--	--	--	--	--	--	M0	NX	--	T3a	7th	--	--	--	--	--	--	--	--	--	--	--	--	--	--	--	--	--
491a3734-dcb8-4779-b098-0b5567f13f87	TCGA-WQ-A9G7	TCGA-LIHC	71	--	--	--	--	--	--	fd83f686-1b43-5fc8-8228-17b35cd72dbd	not hispanic or latino	female	--	--	white	released	TCGA-WQ-A9G7_demographic	2019-07-31T21:01:10.323396-05:00	Alive	--	1942	--	--	--	--	--	--	M0	NX	--	T3a	7th	--	--	--	--	--	--	--	--	--	--	--	--	--	--	--	--	--
0ef95351-0133-4f34-a59c-90934fb161f8	TCGA-DD-A11D	TCGA-LIHC	57	--	--	--	--	-21003	1560	37da8f10-1df1-5744-9241-3da1b200392f	not hispanic or latino	female	--	--	white	released	TCGA-DD-A11D_demographic	2019-07-31T20:56:05.447417-05:00	Dead	--	1949	2010	21003	--	--	--	--	M0	N0	Stage I	T1	6th	--	--	--	--	--	--	--	--	--	--	--	--	--	--	--	--	--
0ef95351-0133-4f34-a59c-90934fb161f8	TCGA-DD-A11D	TCGA-LIHC	57	--	--	--	--	-21003	1560	37da8f10-1df1-5744-9241-3da1b200392f	not hispanic or latino	female	--	--	white	released	TCGA-DD-A11D_demographic	2019-07-31T20:56:05.447417-05:00	Dead	--	1949	2010	21003	--	--	--	--	M0	N0	Stage I	T1	6th	--	--	--	--	--	--	--	--	--	--	--	--	--	--	--	--	--
02c41e28-cf14-42e2-9e15-f43248ae16e0	TCGA-WX-AA46	TCGA-LIHC	61	--	--	--	--	-22639	--	8a4d36ff-b609-5195-870c-62f8ce57ffe2	not hispanic or latino	male	--	--	white	released	TCGA-WX-AA46_demographic	2019-07-31T20:55:19.146623-05:00	Alive	--	1951	--	22639	--	--	--	--	MX	NX	Stage II	T2	7th	--	--	--	--	--	--	--	--	--	--	--	--	--	--	--	--	--
02c41e28-cf14-42e2-9e15-f43248ae16e0	TCGA-WX-AA46	TCGA-LIHC	61	--	--	--	--	-22639	--	8a4d36ff-b609-5195-870c-62f8ce57ffe2	not hispanic or latino	male	--	--	white	released	TCGA-WX-AA46_demographic	2019-07-31T20:55:19.146623-05:00	Alive	--	1951	--	22639	--	--	--	--	MX	NX	Stage II	T2	7th	--	--	--	--	--	--	--	--	--	--	--	--	--	--	--	--	--
20bb3855-66e2-46d4-b189-006b4b254c2e	TCGA-ED-A7XO	TCGA-LIHC	29	--	--	--	--	-10828	--	e8871f2b-e212-5e8e-89d6-cd6ea7c25e3e	not hispanic or latino	male	--	--	asian	released	TCGA-ED-A7XO_demographic	2019-07-31T20:57:38.315179-05:00	Alive	--	1984	--	10828	--	--	--	--	M0	N0	Stage IIIA	T3a	7th	--	--	--	--	--	--	--	--	--	--	--	--	--	--	--	--	--
20bb3855-66e2-46d4-b189-006b4b254c2e	TCGA-ED-A7XO	TCGA-LIHC	29	--	--	--	--	-10828	--	e8871f2b-e212-5e8e-89d6-cd6ea7c25e3e	not hispanic or latino	male	--	--	asian	released	TCGA-ED-A7XO_demographic	2019-07-31T20:57:38.315179-05:00	Alive	--	1984	--	10828	--	--	--	--	M0	N0	Stage IIIA	T3a	7th	--	--	--	--	--	--	--	--	--	--	--	--	--	--	--	--	--
3528dd91-1a6d-4d41-a3ee-829c857cc904	TCGA-2Y-A9H8	TCGA-LIHC	85	--	--	--	--	-31322	633	f9889e9b-ddbf-5a7c-a171-359707340f6f	not hispanic or latino	female	--	--	white	released	TCGA-2Y-A9H8_demographic	2019-07-31T20:59:13.482789-05:00	Dead	--	1926	2012	31322	--	--	--	--	MX	NX	--	T1	7th	--	--	--	--	--	--	--	--	--	--	--	--	--	--	--	--	--
3528dd91-1a6d-4d41-a3ee-829c857cc904	TCGA-2Y-A9H8	TCGA-LIHC	85	--	--	--	--	-31322	633	f9889e9b-ddbf-5a7c-a171-359707340f6f	not hispanic or latino	female	--	--	white	released	TCGA-2Y-A9H8_demographic	2019-07-31T20:59:13.482789-05:00	Dead	--	1926	2012	31322	--	--	--	--	MX	NX	--	T1	7th	--	--	--	--	--	--	--	--	--	--	--	--	--	--	--	--	--
564b4f4d-3c18-40d5-9d95-916774df600c	TCGA-DD-AAW3	TCGA-LIHC	69	--	--	--	--	-25254	--	903f5e59-d587-5e6f-84f3-55704a5e628a	not hispanic or latino	male	--	--	asian	released	TCGA-DD-AAW3_demographic	2019-07-31T21:02:15.119961-05:00	Alive	--	1940	--	25254	--	--	--	--	M0	N0	Stage I	T1	6th	--	--	--	--	--	--	--	--	--	--	--	--	--	--	--	--	--
564b4f4d-3c18-40d5-9d95-916774df600c	TCGA-DD-AAW3	TCGA-LIHC	69	--	--	--	--	-25254	--	903f5e59-d587-5e6f-84f3-55704a5e628a	not hispanic or latino	male	--	--	asian	released	TCGA-DD-AAW3_demographic	2019-07-31T21:02:15.119961-05:00	Alive	--	1940	--	25254	--	--	--	--	M0	N0	Stage I	T1	6th	--	--	--	--	--	--	--	--	--	--	--	--	--	--	--	--	--
e0067280-2722-46f2-a5a8-352c77b47e38	TCGA-DD-A4NL	TCGA-LIHC	46	--	--	--	--	-16874	--	0a333dc8-fcb8-59a0-a98b-0f455116f627	not hispanic or latino	male	--	--	white	released	TCGA-DD-A4NL_demographic	2019-07-31T21:11:59.114796-05:00	Alive	--	1961	--	16874	--	--	--	--	M0	N0	Stage I	T1	6th	--	--	--	--	--	--	--	--	--	--	--	--	--	--	--	--	--
e0067280-2722-46f2-a5a8-352c77b47e38	TCGA-DD-A4NL	TCGA-LIHC	46	--	--	--	--	-16874	--	0a333dc8-fcb8-59a0-a98b-0f455116f627	not hispanic or latino	male	--	--	white	released	TCGA-DD-A4NL_demographic	2019-07-31T21:11:59.114796-05:00	Alive	--	1961	--	16874	--	--	--	--	M0	N0	Stage I	T1	6th	--	--	--	--	--	--	--	--	--	--	--	--	--	--	--	--	--
f6e5979d-d6a9-4408-bd1b-1b37d1064e83	TCGA-G3-A25T	TCGA-LIHC	45	--	--	--	--	-16461	--	f3cd6dcb-f8d7-52ca-a4de-a5f809edd587	not hispanic or latino	female	--	--	white	released	TCGA-G3-A25T_demographic	2019-07-31T21:13:03.598079-05:00	Alive	--	1962	--	16461	--	--	--	--	M0	N0	Stage IIIA	T3	6th	--	--	--	--	--	--	--	--	--	--	--	--	--	--	--	--	--
f6e5979d-d6a9-4408-bd1b-1b37d1064e83	TCGA-G3-A25T	TCGA-LIHC	45	--	--	--	--	-16461	--	f3cd6dcb-f8d7-52ca-a4de-a5f809edd587	not hispanic or latino	female	--	--	white	released	TCGA-G3-A25T_demographic	2019-07-31T21:13:03.598079-05:00	Alive	--	1962	--	16461	--	--	--	--	M0	N0	Stage IIIA	T3	6th	--	--	--	--	--	--	--	--	--	--	--	--	--	--	--	--	--
2c041473-eaaa-4b7c-9b2e-b9da3543ad18	TCGA-2V-A95S	TCGA-LIHC	--	--	--	--	--	--	--	f561d034-67b3-5563-a2a3-e4497a5df2cd	not hispanic or latino	male	--	--	asian	released	TCGA-2V-A95S_demographic	2019-07-31T20:58:28.373210-05:00	Alive	--	--	--	--	--	--	--	--	MX	NX	Stage II	T2	7th	--	--	--	--	--	--	--	--	--	--	--	--	--	--	--	--	--
2c041473-eaaa-4b7c-9b2e-b9da3543ad18	TCGA-2V-A95S	TCGA-LIHC	--	--	--	--	--	--	--	f561d034-67b3-5563-a2a3-e4497a5df2cd	not hispanic or latino	male	--	--	asian	released	TCGA-2V-A95S_demographic	2019-07-31T20:58:28.373210-05:00	Alive	--	--	--	--	--	--	--	--	MX	NX	Stage II	T2	7th	--	--	--	--	--	--	--	--	--	--	--	--	--	--	--	--	--
9b69d7f9-38eb-48e1-bdc0-a092a53bc709	TCGA-2Y-A9H3	TCGA-LIHC	45	--	--	--	--	-16443	--	8bc31039-d1df-5913-89d3-785c410e20be	hispanic or latino	male	--	--	white	released	TCGA-2Y-A9H3_demographic	2019-07-31T21:07:16.661299-05:00	Alive	--	1965	--	16443	--	--	--	--	MX	NX	Stage II	T2	7th	--	--	--	--	--	--	--	--	--	--	--	--	--	--	--	--	--
9b69d7f9-38eb-48e1-bdc0-a092a53bc709	TCGA-2Y-A9H3	TCGA-LIHC	45	--	--	--	--	-16443	--	8bc31039-d1df-5913-89d3-785c410e20be	hispanic or latino	male	--	--	white	released	TCGA-2Y-A9H3_demographic	2019-07-31T21:07:16.661299-05:00	Alive	--	1965	--	16443	--	--	--	--	MX	NX	Stage II	T2	7th	--	--	--	--	--	--	--	--	--	--	--	--	--	--	--	--	--
948a9bbc-60b0-4fb7-a707-76bc41294217	TCGA-LG-A9QD	TCGA-LIHC	68	--	--	--	--	-24969	--	0aac631c-1931-5ee8-ac95-e3d4cfcf1b89	hispanic or latino	male	--	--	white	released	TCGA-LG-A9QD_demographic	2019-07-31T16:14:20.959836-05:00	Alive	--	1945	--	24969	--	--	--	--	M0	N0	Stage IIIA	T3a	7th	--	--	--	--	--	--	--	--	--	--	--	--	--	--	--	--	--
948a9bbc-60b0-4fb7-a707-76bc41294217	TCGA-LG-A9QD	TCGA-LIHC	68	--	--	--	--	-24969	--	0aac631c-1931-5ee8-ac95-e3d4cfcf1b89	hispanic or latino	male	--	--	white	released	TCGA-LG-A9QD_demographic	2019-07-31T16:14:20.959836-05:00	Alive	--	1945	--	24969	--	--	--	--	M0	N0	Stage IIIA	T3a	7th	--	--	--	--	--	--	--	--	--	--	--	--	--	--	--	--	--
afcb9708-92b3-4727-9c0d-63e7ff22d87b	TCGA-DD-AAVX	TCGA-LIHC	38	--	--	--	--	-14016	--	c482969f-3019-5ef1-a48e-d7b719061d51	not hispanic or latino	male	--	--	asian	released	TCGA-DD-AAVX_demographic	2019-07-31T21:08:49.311726-05:00	Alive	--	1970	--	14016	--	--	--	--	M0	N0	Stage II	T2	6th	--	--	--	--	--	--	--	--	--	--	--	--	--	--	--	--	--
afcb9708-92b3-4727-9c0d-63e7ff22d87b	TCGA-DD-AAVX	TCGA-LIHC	38	--	--	--	--	-14016	--	c482969f-3019-5ef1-a48e-d7b719061d51	not hispanic or latino	male	--	--	asian	released	TCGA-DD-AAVX_demographic	2019-07-31T21:08:49.311726-05:00	Alive	--	1970	--	14016	--	--	--	--	M0	N0	Stage II	T2	6th	--	--	--	--	--	--	--	--	--	--	--	--	--	--	--	--	--
efc3e5e4-0d8e-4bef-a259-29f8ed21684f	TCGA-2Y-A9H9	TCGA-LIHC	70	--	--	--	--	-25670	--	88020936-8e46-5821-9268-50599a85b42f	not hispanic or latino	male	--	--	white	released	TCGA-2Y-A9H9_demographic	2019-07-31T21:12:39.591733-05:00	Alive	--	1941	--	25670	--	--	--	--	MX	N0	Stage I	T1	7th	--	--	--	--	--	--	--	--	--	--	--	--	--	--	--	--	--
efc3e5e4-0d8e-4bef-a259-29f8ed21684f	TCGA-2Y-A9H9	TCGA-LIHC	70	--	--	--	--	-25670	--	88020936-8e46-5821-9268-50599a85b42f	not hispanic or latino	male	--	--	white	released	TCGA-2Y-A9H9_demographic	2019-07-31T21:12:39.591733-05:00	Alive	--	1941	--	25670	--	--	--	--	MX	N0	Stage I	T1	7th	--	--	--	--	--	--	--	--	--	--	--	--	--	--	--	--	--
5c9a21a3-d471-401a-9568-59dc84245d28	TCGA-BC-4072	TCGA-LIHC	74	--	--	--	--	-27162	1490	dcd6c8ef-dfd9-5b6e-a299-ba0ece4318c0	not hispanic or latino	female	--	--	white	released	TCGA-BC-4072_demographic	2019-07-31T21:02:42.806478-05:00	Dead	--	1931	2009	27162	--	--	--	--	M0	N0	Stage IIIA	T3	6th	--	--	--	--	--	--	--	--	--	--	--	--	--	--	--	--	--
5c9a21a3-d471-401a-9568-59dc84245d28	TCGA-BC-4072	TCGA-LIHC	74	--	--	--	--	-27162	1490	dcd6c8ef-dfd9-5b6e-a299-ba0ece4318c0	not hispanic or latino	female	--	--	white	released	TCGA-BC-4072_demographic	2019-07-31T21:02:42.806478-05:00	Dead	--	1931	2009	27162	--	--	--	--	M0	N0	Stage IIIA	T3	6th	--	--	--	--	--	--	--	--	--	--	--	--	--	--	--	--	--
518aa9cc-71cf-4734-9d55-b435da99d300	TCGA-DD-A4NI	TCGA-LIHC	67	--	--	--	--	-24516	--	cab47aea-0419-5fdb-b522-1e18d521c17b	not hispanic or latino	male	--	--	white	released	TCGA-DD-A4NI_demographic	2019-07-31T21:01:42.848088-05:00	Alive	--	1944	--	24516	--	--	--	--	M0	NX	Stage II	T2	7th	--	--	--	--	--	--	--	--	--	--	--	--	--	--	--	--	--
518aa9cc-71cf-4734-9d55-b435da99d300	TCGA-DD-A4NI	TCGA-LIHC	67	--	--	--	--	-24516	--	cab47aea-0419-5fdb-b522-1e18d521c17b	not hispanic or latino	male	--	--	white	released	TCGA-DD-A4NI_demographic	2019-07-31T21:01:42.848088-05:00	Alive	--	1944	--	24516	--	--	--	--	M0	NX	Stage II	T2	7th	--	--	--	--	--	--	--	--	--	--	--	--	--	--	--	--	--
cebdafee-8ffd-4ee2-8dd1-9225e06623c2	TCGA-ED-A5KG	TCGA-LIHC	60	--	--	--	--	-22258	--	ce28c953-29d2-5bf2-8d95-f8ecfa88c4b3	not hispanic or latino	female	--	--	asian	released	TCGA-ED-A5KG_demographic	2019-07-31T21:10:56.050177-05:00	Alive	--	1952	--	22258	--	--	--	--	M0	N0	Stage II	T2	7th	--	--	--	--	--	--	--	--	--	--	--	--	--	--	--	--	--
cebdafee-8ffd-4ee2-8dd1-9225e06623c2	TCGA-ED-A5KG	TCGA-LIHC	60	--	--	--	--	-22258	--	ce28c953-29d2-5bf2-8d95-f8ecfa88c4b3	not hispanic or latino	female	--	--	asian	released	TCGA-ED-A5KG_demographic	2019-07-31T21:10:56.050177-05:00	Alive	--	1952	--	22258	--	--	--	--	M0	N0	Stage II	T2	7th	--	--	--	--	--	--	--	--	--	--	--	--	--	--	--	--	--
ca8afb2c-be3d-41e8-8dbc-19fe7ab6154b	TCGA-CC-5260	TCGA-LIHC	61	--	--	--	--	-22345	87	cf498496-b1a7-577a-9baf-02268cb90e1e	not hispanic or latino	female	--	--	asian	released	TCGA-CC-5260_demographic	2019-07-31T21:10:38.981908-05:00	Dead	--	1949	--	22345	--	--	--	--	M0	N0	Stage IIIC	T4	7th	--	--	--	--	--	--	--	--	--	--	--	--	--	--	--	--	--
ca8afb2c-be3d-41e8-8dbc-19fe7ab6154b	TCGA-CC-5260	TCGA-LIHC	61	--	--	--	--	-22345	87	cf498496-b1a7-577a-9baf-02268cb90e1e	not hispanic or latino	female	--	--	asian	released	TCGA-CC-5260_demographic	2019-07-31T21:10:38.981908-05:00	Dead	--	1949	--	22345	--	--	--	--	M0	N0	Stage IIIC	T4	7th	--	--	--	--	--	--	--	--	--	--	--	--	--	--	--	--	--
c05720fe-19c1-4cff-819b-6806b26fc312	TCGA-DD-A4NQ	TCGA-LIHC	60	--	--	--	--	-22111	373	f77358eb-e564-5beb-888b-7799e6026ae8	hispanic or latino	male	--	--	white	released	TCGA-DD-A4NQ_demographic	2019-07-31T21:10:02.012420-05:00	Dead	--	1947	2008	22111	--	--	--	--	M0	N0	Stage II	T2	6th	--	--	--	--	--	--	--	--	--	--	--	--	--	--	--	--	--
c05720fe-19c1-4cff-819b-6806b26fc312	TCGA-DD-A4NQ	TCGA-LIHC	60	--	--	--	--	-22111	373	f77358eb-e564-5beb-888b-7799e6026ae8	hispanic or latino	male	--	--	white	released	TCGA-DD-A4NQ_demographic	2019-07-31T21:10:02.012420-05:00	Dead	--	1947	2008	22111	--	--	--	--	M0	N0	Stage II	T2	6th	--	--	--	--	--	--	--	--	--	--	--	--	--	--	--	--	--
41fb30aa-63b4-4cc6-a275-b77048612fa0	TCGA-DD-AACD	TCGA-LIHC	48	--	--	--	--	-17828	381	fd0541d0-0fcd-5f3c-a973-d6e27531a397	not hispanic or latino	male	--	--	asian	released	TCGA-DD-AACD_demographic	2019-07-31T21:00:17.994248-05:00	Dead	--	1960	2009	17828	--	--	--	--	M0	N0	Stage I	T1	6th	--	--	--	--	--	--	--	--	--	--	--	--	--	--	--	--	--
41fb30aa-63b4-4cc6-a275-b77048612fa0	TCGA-DD-AACD	TCGA-LIHC	48	--	--	--	--	-17828	381	fd0541d0-0fcd-5f3c-a973-d6e27531a397	not hispanic or latino	male	--	--	asian	released	TCGA-DD-AACD_demographic	2019-07-31T21:00:17.994248-05:00	Dead	--	1960	2009	17828	--	--	--	--	M0	N0	Stage I	T1	6th	--	--	--	--	--	--	--	--	--	--	--	--	--	--	--	--	--
4b0e544c-4090-4ebb-b3e5-2623aa91356c	TCGA-KR-A7K8	TCGA-LIHC	57	--	--	--	--	-20914	--	5406aa28-ca22-5b48-a1ae-8d25c1b8d1d0	not reported	male	--	--	not reported	released	TCGA-KR-A7K8_demographic	2019-07-31T21:01:16.225989-05:00	Alive	--	1955	--	20914	--	--	--	--	M0	N0	Stage I	T1	7th	--	--	--	--	--	--	--	--	--	--	--	--	--	--	--	--	--
4b0e544c-4090-4ebb-b3e5-2623aa91356c	TCGA-KR-A7K8	TCGA-LIHC	57	--	--	--	--	-20914	--	5406aa28-ca22-5b48-a1ae-8d25c1b8d1d0	not reported	male	--	--	not reported	released	TCGA-KR-A7K8_demographic	2019-07-31T21:01:16.225989-05:00	Alive	--	1955	--	20914	--	--	--	--	M0	N0	Stage I	T1	7th	--	--	--	--	--	--	--	--	--	--	--	--	--	--	--	--	--
c0bf9278-9cbb-4361-b4d8-ab172b67e276	TCGA-DD-A4ND	TCGA-LIHC	56	--	--	--	--	-20782	--	558fa8f5-53b3-5466-b48f-1b65cc077fdf	not hispanic or latino	female	--	--	white	released	TCGA-DD-A4ND_demographic	2019-07-31T21:10:05.074149-05:00	Alive	--	1951	--	20782	--	--	--	--	M0	N0	Stage I	T1	6th	--	--	--	--	--	--	--	--	--	--	--	--	--	--	--	--	--
c0bf9278-9cbb-4361-b4d8-ab172b67e276	TCGA-DD-A4ND	TCGA-LIHC	56	--	--	--	--	-20782	--	558fa8f5-53b3-5466-b48f-1b65cc077fdf	not hispanic or latino	female	--	--	white	released	TCGA-DD-A4ND_demographic	2019-07-31T21:10:05.074149-05:00	Alive	--	1951	--	20782	--	--	--	--	M0	N0	Stage I	T1	6th	--	--	--	--	--	--	--	--	--	--	--	--	--	--	--	--	--
1bcf1762-7926-45f6-a367-d45fc3af7bc3	TCGA-DD-AADW	TCGA-LIHC	48	--	--	--	--	-17781	--	b8155630-1e4c-5069-9d1a-6acb8904f279	not hispanic or latino	male	--	--	asian	released	TCGA-DD-AADW_demographic	2019-07-31T20:57:17.378936-05:00	Alive	--	1965	--	17781	--	--	--	--	M0	N0	Stage I	T1	7th	--	--	--	--	--	--	--	--	--	--	--	--	--	--	--	--	--
1bcf1762-7926-45f6-a367-d45fc3af7bc3	TCGA-DD-AADW	TCGA-LIHC	48	--	--	--	--	-17781	--	b8155630-1e4c-5069-9d1a-6acb8904f279	not hispanic or latino	male	--	--	asian	released	TCGA-DD-AADW_demographic	2019-07-31T20:57:17.378936-05:00	Alive	--	1965	--	17781	--	--	--	--	M0	N0	Stage I	T1	7th	--	--	--	--	--	--	--	--	--	--	--	--	--	--	--	--	--
801b1d2c-eb6f-4eef-a00b-83da939d755a	TCGA-2Y-A9H4	TCGA-LIHC	68	--	--	--	--	-25096	--	b76fbb0a-cea0-5c73-acd8-77f71f3c8cdf	not hispanic or latino	male	--	--	black or african american	released	TCGA-2Y-A9H4_demographic	2019-07-31T21:05:13.793070-05:00	Alive	--	1942	--	25096	--	--	--	--	MX	N0	Stage I	T1	7th	--	--	--	--	--	--	--	--	--	--	--	--	--	--	--	--	--
801b1d2c-eb6f-4eef-a00b-83da939d755a	TCGA-2Y-A9H4	TCGA-LIHC	68	--	--	--	--	-25096	--	b76fbb0a-cea0-5c73-acd8-77f71f3c8cdf	not hispanic or latino	male	--	--	black or african american	released	TCGA-2Y-A9H4_demographic	2019-07-31T21:05:13.793070-05:00	Alive	--	1942	--	25096	--	--	--	--	MX	N0	Stage I	T1	7th	--	--	--	--	--	--	--	--	--	--	--	--	--	--	--	--	--
22dd3876-1f2c-4ddd-8fae-f5fb820993ba	TCGA-MI-A75G	TCGA-LIHC	63	--	--	--	--	-23284	--	b7b1e785-bf8f-506a-b7fa-f512d90c296f	not hispanic or latino	male	--	--	white	released	TCGA-MI-A75G_demographic	2019-07-31T20:57:50.254905-05:00	Alive	--	1949	--	23284	--	--	--	--	M0	N0	Stage II	T2	7th	--	--	--	--	--	--	--	--	--	--	--	--	--	--	--	--	--
22dd3876-1f2c-4ddd-8fae-f5fb820993ba	TCGA-MI-A75G	TCGA-LIHC	63	--	--	--	--	-23284	--	b7b1e785-bf8f-506a-b7fa-f512d90c296f	not hispanic or latino	male	--	--	white	released	TCGA-MI-A75G_demographic	2019-07-31T20:57:50.254905-05:00	Alive	--	1949	--	23284	--	--	--	--	M0	N0	Stage II	T2	7th	--	--	--	--	--	--	--	--	--	--	--	--	--	--	--	--	--
fbb398fe-2ba8-4845-8083-6533ecb4a52e	TCGA-KR-A7K2	TCGA-LIHC	64	--	--	--	--	-23699	--	e8751753-fb55-5c60-8144-da0b8977bfa2	not reported	male	--	--	white	released	TCGA-KR-A7K2_demographic	2019-07-31T21:13:16.604718-05:00	Alive	--	1949	--	23699	--	--	--	--	M0	N0	Stage I	T1	7th	--	--	--	--	--	--	--	--	--	--	--	--	--	--	--	--	--
fbb398fe-2ba8-4845-8083-6533ecb4a52e	TCGA-KR-A7K2	TCGA-LIHC	64	--	--	--	--	-23699	--	e8751753-fb55-5c60-8144-da0b8977bfa2	not reported	male	--	--	white	released	TCGA-KR-A7K2_demographic	2019-07-31T21:13:16.604718-05:00	Alive	--	1949	--	23699	--	--	--	--	M0	N0	Stage I	T1	7th	--	--	--	--	--	--	--	--	--	--	--	--	--	--	--	--	--
cab5b264-abab-4bdb-816e-9d2c0ac30629	TCGA-DD-A1EH	TCGA-LIHC	23	--	--	--	--	-8499	--	4afbc555-5b5f-52ef-8a2f-2e72d0458722	not hispanic or latino	male	--	--	white	released	TCGA-DD-A1EH_demographic	2019-07-31T21:10:41.939955-05:00	Alive	--	1985	--	8499	--	--	--	--	M0	N0	Stage III	T3	6th	--	--	--	--	--	--	--	--	--	--	--	--	--	--	--	--	--
cab5b264-abab-4bdb-816e-9d2c0ac30629	TCGA-DD-A1EH	TCGA-LIHC	23	--	--	--	--	-8499	--	4afbc555-5b5f-52ef-8a2f-2e72d0458722	not hispanic or latino	male	--	--	white	released	TCGA-DD-A1EH_demographic	2019-07-31T21:10:41.939955-05:00	Alive	--	1985	--	8499	--	--	--	--	M0	N0	Stage III	T3	6th	--	--	--	--	--	--	--	--	--	--	--	--	--	--	--	--	--
1b1b1af0-b19b-4086-b1b7-669fa0b88235	TCGA-DD-A11B	TCGA-LIHC	73	--	--	--	--	-26857	14	4d670fdc-dd3a-5042-b450-b0ef565ab00c	not hispanic or latino	male	--	--	white	released	TCGA-DD-A11B_demographic	2019-07-31T20:57:08.301969-05:00	Dead	--	1932	2005	26857	--	--	--	--	M0	N0	Stage I	T1	6th	--	--	--	--	--	--	--	--	--	--	--	--	--	--	--	--	--
1b1b1af0-b19b-4086-b1b7-669fa0b88235	TCGA-DD-A11B	TCGA-LIHC	73	--	--	--	--	-26857	14	4d670fdc-dd3a-5042-b450-b0ef565ab00c	not hispanic or latino	male	--	--	white	released	TCGA-DD-A11B_demographic	2019-07-31T20:57:08.301969-05:00	Dead	--	1932	2005	26857	--	--	--	--	M0	N0	Stage I	T1	6th	--	--	--	--	--	--	--	--	--	--	--	--	--	--	--	--	--
fb2abc2a-ecf1-4184-912f-26a649f861ff	TCGA-GJ-A3OU	TCGA-LIHC	59	--	--	--	--	-21671	--	7cf4a96a-e0cb-5b28-9738-6c5f9aa5640f	not hispanic or latino	male	--	--	white	released	TCGA-GJ-A3OU_demographic	2019-07-31T21:13:10.158131-05:00	Alive	--	1952	--	21671	--	--	--	--	MX	NX	Stage I	T1	7th	--	--	--	--	--	--	--	--	--	--	--	--	--	--	--	--	--
fb2abc2a-ecf1-4184-912f-26a649f861ff	TCGA-GJ-A3OU	TCGA-LIHC	59	--	--	--	--	-21671	--	7cf4a96a-e0cb-5b28-9738-6c5f9aa5640f	not hispanic or latino	male	--	--	white	released	TCGA-GJ-A3OU_demographic	2019-07-31T21:13:10.158131-05:00	Alive	--	1952	--	21671	--	--	--	--	MX	NX	Stage I	T1	7th	--	--	--	--	--	--	--	--	--	--	--	--	--	--	--	--	--
a6733fa1-030a-45ed-9c24-0e64164d4998	TCGA-G3-AAV6	TCGA-LIHC	53	--	--	--	--	-19556	65	7e57cab6-6cf5-5369-b49d-61e6baecd0fb	not hispanic or latino	female	--	--	white	released	TCGA-G3-AAV6_demographic	2019-07-31T21:07:52.739927-05:00	Dead	--	1960	2013	19556	--	--	--	--	M0	N0	Stage IIIA	T3a	7th	--	--	--	--	--	--	--	--	--	--	--	--	--	--	--	--	--
a6733fa1-030a-45ed-9c24-0e64164d4998	TCGA-G3-AAV6	TCGA-LIHC	53	--	--	--	--	-19556	65	7e57cab6-6cf5-5369-b49d-61e6baecd0fb	not hispanic or latino	female	--	--	white	released	TCGA-G3-AAV6_demographic	2019-07-31T21:07:52.739927-05:00	Dead	--	1960	2013	19556	--	--	--	--	M0	N0	Stage IIIA	T3a	7th	--	--	--	--	--	--	--	--	--	--	--	--	--	--	--	--	--
bfd20d71-18a5-4f01-8d56-84378ad92359	TCGA-FV-A3I1	TCGA-LIHC	81	--	--	--	--	--	247	7ffd44cb-63d0-5336-b9a5-c39043864110	not hispanic or latino	female	--	--	white	released	TCGA-FV-A3I1_demographic	2019-07-31T21:09:58.681084-05:00	Dead	--	1930	--	--	--	--	--	--	MX	N0	Stage II	T2	7th	--	--	--	--	--	--	--	--	--	--	--	--	--	--	--	--	--
bfd20d71-18a5-4f01-8d56-84378ad92359	TCGA-FV-A3I1	TCGA-LIHC	81	--	--	--	--	--	247	7ffd44cb-63d0-5336-b9a5-c39043864110	not hispanic or latino	female	--	--	white	released	TCGA-FV-A3I1_demographic	2019-07-31T21:09:58.681084-05:00	Dead	--	1930	--	--	--	--	--	--	MX	N0	Stage II	T2	7th	--	--	--	--	--	--	--	--	--	--	--	--	--	--	--	--	--
45b566d7-f120-471c-a94a-be7936889f2d	TCGA-DD-A115	TCGA-LIHC	53	--	--	--	--	-19697	2542	80481ba2-cad9-5415-b92d-327c0c6b2429	not reported	male	--	--	white	released	TCGA-DD-A115_demographic	2019-07-31T21:00:45.382589-05:00	Dead	--	1949	2008	19697	--	--	--	--	M0	N0	Stage IIIA	T3	5th	--	--	--	--	--	--	--	--	--	--	--	--	--	--	--	--	--
45b566d7-f120-471c-a94a-be7936889f2d	TCGA-DD-A115	TCGA-LIHC	53	--	--	--	--	-19697	2542	80481ba2-cad9-5415-b92d-327c0c6b2429	not reported	male	--	--	white	released	TCGA-DD-A115_demographic	2019-07-31T21:00:45.382589-05:00	Dead	--	1949	2008	19697	--	--	--	--	M0	N0	Stage IIIA	T3	5th	--	--	--	--	--	--	--	--	--	--	--	--	--	--	--	--	--
3c51fee0-da54-40e9-a954-dfe30f6f075c	TCGA-DD-AAEE	TCGA-LIHC	55	--	--	--	--	-20396	--	0b63d5fa-7cd3-52d9-9b91-c4233217b640	not hispanic or latino	male	--	--	asian	released	TCGA-DD-AAEE_demographic	2019-07-31T20:59:43.841663-05:00	Alive	--	1957	--	20396	--	--	--	--	M0	N0	Stage I	T1	7th	--	--	--	--	--	--	--	--	--	--	--	--	--	--	--	--	--
3c51fee0-da54-40e9-a954-dfe30f6f075c	TCGA-DD-AAEE	TCGA-LIHC	55	--	--	--	--	-20396	--	0b63d5fa-7cd3-52d9-9b91-c4233217b640	not hispanic or latino	male	--	--	asian	released	TCGA-DD-AAEE_demographic	2019-07-31T20:59:43.841663-05:00	Alive	--	1957	--	20396	--	--	--	--	M0	N0	Stage I	T1	7th	--	--	--	--	--	--	--	--	--	--	--	--	--	--	--	--	--
75030b63-59af-4705-86e7-3a431b7cf65a	TCGA-2Y-A9GY	TCGA-LIHC	64	--	--	--	--	-23435	757	c5e4ec82-2342-5eed-a751-2cf22030a7b0	not hispanic or latino	female	--	--	white	released	TCGA-2Y-A9GY_demographic	2019-07-31T21:04:24.660158-05:00	Dead	--	1943	2009	23435	--	--	--	--	MX	NX	Stage II	T2	6th	--	--	--	--	--	--	--	--	--	--	--	--	--	--	--	--	--
75030b63-59af-4705-86e7-3a431b7cf65a	TCGA-2Y-A9GY	TCGA-LIHC	64	--	--	--	--	-23435	757	c5e4ec82-2342-5eed-a751-2cf22030a7b0	not hispanic or latino	female	--	--	white	released	TCGA-2Y-A9GY_demographic	2019-07-31T21:04:24.660158-05:00	Dead	--	1943	2009	23435	--	--	--	--	MX	NX	Stage II	T2	6th	--	--	--	--	--	--	--	--	--	--	--	--	--	--	--	--	--
e6fa354e-ada7-41e0-8c8b-38520a5e6601	TCGA-DD-AACI	TCGA-LIHC	69	--	--	--	--	-25236	--	c9add189-907b-5bc3-b4a4-19a86495a579	not hispanic or latino	male	--	--	asian	released	TCGA-DD-AACI_demographic	2019-07-31T16:14:11.319247-05:00	Alive	--	1939	--	25236	--	--	--	--	M0	N0	Stage II	T2	6th	--	--	--	--	--	--	--	--	--	--	--	--	--	--	--	--	--
e6fa354e-ada7-41e0-8c8b-38520a5e6601	TCGA-DD-AACI	TCGA-LIHC	69	--	--	--	--	-25236	--	c9add189-907b-5bc3-b4a4-19a86495a579	not hispanic or latino	male	--	--	asian	released	TCGA-DD-AACI_demographic	2019-07-31T16:14:11.319247-05:00	Alive	--	1939	--	25236	--	--	--	--	M0	N0	Stage II	T2	6th	--	--	--	--	--	--	--	--	--	--	--	--	--	--	--	--	--
3acf7438-fd65-442c-8a30-68b6714537f3	TCGA-DD-A1EI	TCGA-LIHC	46	--	--	--	--	-17097	--	dfaafadc-03ba-5380-83ca-4a21f7a03254	not hispanic or latino	male	--	--	asian	released	TCGA-DD-A1EI_demographic	2019-07-31T20:59:37.735041-05:00	Alive	--	1962	--	17097	--	--	--	--	M0	N0	Stage I	T1	6th	--	--	--	--	--	--	--	--	--	--	--	--	--	--	--	--	--
3acf7438-fd65-442c-8a30-68b6714537f3	TCGA-DD-A1EI	TCGA-LIHC	46	--	--	--	--	-17097	--	dfaafadc-03ba-5380-83ca-4a21f7a03254	not hispanic or latino	male	--	--	asian	released	TCGA-DD-A1EI_demographic	2019-07-31T20:59:37.735041-05:00	Alive	--	1962	--	17097	--	--	--	--	M0	N0	Stage I	T1	6th	--	--	--	--	--	--	--	--	--	--	--	--	--	--	--	--	--
1043bc90-72c9-48c9-ae24-f617d0485e78	TCGA-DD-A4NF	TCGA-LIHC	72	--	--	--	--	-26330	--	b7216171-78d3-5ee6-a888-e09201f64e04	not hispanic or latino	male	--	--	white	released	TCGA-DD-A4NF_demographic	2019-07-31T20:56:17.207174-05:00	Alive	--	1939	--	26330	--	--	--	--	M0	N0	Stage I	T1	7th	--	--	--	--	--	--	--	--	--	--	--	--	--	--	--	--	--
1043bc90-72c9-48c9-ae24-f617d0485e78	TCGA-DD-A4NF	TCGA-LIHC	72	--	--	--	--	-26330	--	b7216171-78d3-5ee6-a888-e09201f64e04	not hispanic or latino	male	--	--	white	released	TCGA-DD-A4NF_demographic	2019-07-31T20:56:17.207174-05:00	Alive	--	1939	--	26330	--	--	--	--	M0	N0	Stage I	T1	7th	--	--	--	--	--	--	--	--	--	--	--	--	--	--	--	--	--
95408571-9d4e-412b-8ee8-7992e0270b0f	TCGA-CC-A8HT	TCGA-LIHC	74	--	--	--	--	-27334	140	ead11d33-3b95-5370-8d54-633d0674c335	not hispanic or latino	male	--	--	asian	released	TCGA-CC-A8HT_demographic	2019-07-31T21:06:53.997373-05:00	Dead	--	1939	--	27334	--	--	--	--	M0	N0	Stage IIIA	T3	6th	--	--	--	--	--	--	--	--	--	--	--	--	--	--	--	--	--
95408571-9d4e-412b-8ee8-7992e0270b0f	TCGA-CC-A8HT	TCGA-LIHC	74	--	--	--	--	-27334	140	ead11d33-3b95-5370-8d54-633d0674c335	not hispanic or latino	male	--	--	asian	released	TCGA-CC-A8HT_demographic	2019-07-31T21:06:53.997373-05:00	Dead	--	1939	--	27334	--	--	--	--	M0	N0	Stage IIIA	T3	6th	--	--	--	--	--	--	--	--	--	--	--	--	--	--	--	--	--
1f482810-433a-4d46-b81b-f7909fff8c09	TCGA-DD-AAD1	TCGA-LIHC	51	--	--	--	--	-18794	--	f15ce944-83d8-507b-ba1a-06bda29fc550	not hispanic or latino	female	--	--	asian	released	TCGA-DD-AAD1_demographic	2019-07-31T20:57:35.147459-05:00	Alive	--	1959	--	18794	--	--	--	--	M0	N0	Stage I	T1	7th	--	--	--	--	--	--	--	--	--	--	--	--	--	--	--	--	--
1f482810-433a-4d46-b81b-f7909fff8c09	TCGA-DD-AAD1	TCGA-LIHC	51	--	--	--	--	-18794	--	f15ce944-83d8-507b-ba1a-06bda29fc550	not hispanic or latino	female	--	--	asian	released	TCGA-DD-AAD1_demographic	2019-07-31T20:57:35.147459-05:00	Alive	--	1959	--	18794	--	--	--	--	M0	N0	Stage I	T1	7th	--	--	--	--	--	--	--	--	--	--	--	--	--	--	--	--	--
e50edba1-8ec4-47e7-a01e-9f1b2cd75fd7	TCGA-DD-AADA	TCGA-LIHC	66	--	--	--	--	-24288	--	638e9962-ec28-5bbd-bb7d-b10b27853fda	not hispanic or latino	female	--	--	asian	released	TCGA-DD-AADA_demographic	2019-07-31T21:12:14.812764-05:00	Alive	--	1945	--	24288	--	--	--	--	M0	N0	Stage I	T1	7th	--	--	--	--	--	--	--	--	--	--	--	--	--	--	--	--	--
e50edba1-8ec4-47e7-a01e-9f1b2cd75fd7	TCGA-DD-AADA	TCGA-LIHC	66	--	--	--	--	-24288	--	638e9962-ec28-5bbd-bb7d-b10b27853fda	not hispanic or latino	female	--	--	asian	released	TCGA-DD-AADA_demographic	2019-07-31T21:12:14.812764-05:00	Alive	--	1945	--	24288	--	--	--	--	M0	N0	Stage I	T1	7th	--	--	--	--	--	--	--	--	--	--	--	--	--	--	--	--	--
79f9331c-9e00-4277-a9d1-7c848e132134	TCGA-DD-A73C	TCGA-LIHC	65	--	--	--	--	-23782	--	649c1255-bdfe-5868-9849-9de62923b992	not hispanic or latino	female	--	--	white	released	TCGA-DD-A73C_demographic	2019-07-31T21:04:39.208735-05:00	Alive	--	1947	--	23782	--	--	--	--	M0	N0	Stage IIIA	T3a	7th	--	--	--	--	--	--	--	--	--	--	--	--	--	--	--	--	--
79f9331c-9e00-4277-a9d1-7c848e132134	TCGA-DD-A73C	TCGA-LIHC	65	--	--	--	--	-23782	--	649c1255-bdfe-5868-9849-9de62923b992	not hispanic or latino	female	--	--	white	released	TCGA-DD-A73C_demographic	2019-07-31T21:04:39.208735-05:00	Alive	--	1947	--	23782	--	--	--	--	M0	N0	Stage IIIA	T3a	7th	--	--	--	--	--	--	--	--	--	--	--	--	--	--	--	--	--
68015cc7-d3a1-4c90-b8fb-5d14143d9960	TCGA-DD-A1EB	TCGA-LIHC	72	--	--	--	--	-26471	--	6562249e-de78-5013-9410-2e96a0249796	not reported	female	--	--	not reported	released	TCGA-DD-A1EB_demographic	2019-07-31T21:03:41.407668-05:00	Alive	--	1929	--	26471	--	--	--	--	M0	N0	Stage I	T1	5th	--	--	--	--	--	--	--	--	--	--	--	--	--	--	--	--	--
68015cc7-d3a1-4c90-b8fb-5d14143d9960	TCGA-DD-A1EB	TCGA-LIHC	72	--	--	--	--	-26471	--	6562249e-de78-5013-9410-2e96a0249796	not reported	female	--	--	not reported	released	TCGA-DD-A1EB_demographic	2019-07-31T21:03:41.407668-05:00	Alive	--	1929	--	26471	--	--	--	--	M0	N0	Stage I	T1	5th	--	--	--	--	--	--	--	--	--	--	--	--	--	--	--	--	--
a4af0084-edd4-4dcd-8975-4a59ee5da64c	TCGA-ED-A627	TCGA-LIHC	74	--	--	--	--	-27303	--	3060777b-5c5b-5f54-8861-63ffc6c21627	not hispanic or latino	male	--	--	white	released	TCGA-ED-A627_demographic	2019-07-31T21:07:40.315194-05:00	Alive	--	1938	--	27303	--	--	--	--	M0	NX	Stage I	T1	7th	--	--	--	--	--	--	--	--	--	--	--	--	--	--	--	--	--
a4af0084-edd4-4dcd-8975-4a59ee5da64c	TCGA-ED-A627	TCGA-LIHC	74	--	--	--	--	-27303	--	3060777b-5c5b-5f54-8861-63ffc6c21627	not hispanic or latino	male	--	--	white	released	TCGA-ED-A627_demographic	2019-07-31T21:07:40.315194-05:00	Alive	--	1938	--	27303	--	--	--	--	M0	NX	Stage I	T1	7th	--	--	--	--	--	--	--	--	--	--	--	--	--	--	--	--	--
396ef7c2-343e-4d5c-9b20-adc0a52c1978	TCGA-ZP-A9D0	TCGA-LIHC	67	--	--	--	--	-24525	--	332f41ba-9841-5571-8ad4-ca3e19efa496	not hispanic or latino	female	--	--	black or african american	released	TCGA-ZP-A9D0_demographic	2019-07-31T20:59:22.161216-05:00	Alive	--	1944	--	24525	--	--	--	--	MX	NX	--	T1	7th	--	--	--	--	--	--	--	--	--	--	--	--	--	--	--	--	--
396ef7c2-343e-4d5c-9b20-adc0a52c1978	TCGA-ZP-A9D0	TCGA-LIHC	67	--	--	--	--	-24525	--	332f41ba-9841-5571-8ad4-ca3e19efa496	not hispanic or latino	female	--	--	black or african american	released	TCGA-ZP-A9D0_demographic	2019-07-31T20:59:22.161216-05:00	Alive	--	1944	--	24525	--	--	--	--	MX	NX	--	T1	7th	--	--	--	--	--	--	--	--	--	--	--	--	--	--	--	--	--
1943ff2c-ca53-4e3c-acc1-5ae84f4ba230	TCGA-CC-A8HU	TCGA-LIHC	39	--	--	--	--	-14367	344	341477da-e2bb-5fad-9c99-4143c44aaff1	not hispanic or latino	female	--	--	asian	released	TCGA-CC-A8HU_demographic	2019-07-31T20:56:56.697621-05:00	Dead	--	1974	--	14367	--	--	--	--	M0	N0	Stage IIIA	T3	6th	--	--	--	--	--	--	--	--	--	--	--	--	--	--	--	--	--
1943ff2c-ca53-4e3c-acc1-5ae84f4ba230	TCGA-CC-A8HU	TCGA-LIHC	39	--	--	--	--	-14367	344	341477da-e2bb-5fad-9c99-4143c44aaff1	not hispanic or latino	female	--	--	asian	released	TCGA-CC-A8HU_demographic	2019-07-31T20:56:56.697621-05:00	Dead	--	1974	--	14367	--	--	--	--	M0	N0	Stage IIIA	T3	6th	--	--	--	--	--	--	--	--	--	--	--	--	--	--	--	--	--
56abd1c1-8f22-4856-8b0a-73d7e092bdb3	TCGA-DD-AA3A	TCGA-LIHC	81	--	--	--	--	-29712	410	9daa0404-a37e-5a8e-97c1-63bbb37d229e	not hispanic or latino	female	--	--	white	released	TCGA-DD-AA3A_demographic	2019-07-31T21:02:21.569360-05:00	Dead	--	1928	2010	29712	--	--	--	--	MX	N0	Stage I	T1	6th	--	--	--	--	--	--	--	--	--	--	--	--	--	--	--	--	--
56abd1c1-8f22-4856-8b0a-73d7e092bdb3	TCGA-DD-AA3A	TCGA-LIHC	81	--	--	--	--	-29712	410	9daa0404-a37e-5a8e-97c1-63bbb37d229e	not hispanic or latino	female	--	--	white	released	TCGA-DD-AA3A_demographic	2019-07-31T21:02:21.569360-05:00	Dead	--	1928	2010	29712	--	--	--	--	MX	N0	Stage I	T1	6th	--	--	--	--	--	--	--	--	--	--	--	--	--	--	--	--	--
0f34d654-8984-4b8b-b345-67066d611513	TCGA-DD-AACQ	TCGA-LIHC	50	--	--	--	--	-18429	432	2b95cf44-f64e-5467-985c-8d0a477990e7	not hispanic or latino	male	--	--	asian	released	TCGA-DD-AACQ_demographic	2019-07-31T20:56:08.393750-05:00	Dead	--	1959	--	18429	--	--	--	--	M0	N0	Stage II	T2	6th	--	--	--	--	--	--	--	--	--	--	--	--	--	--	--	--	--
0f34d654-8984-4b8b-b345-67066d611513	TCGA-DD-AACQ	TCGA-LIHC	50	--	--	--	--	-18429	432	2b95cf44-f64e-5467-985c-8d0a477990e7	not hispanic or latino	male	--	--	asian	released	TCGA-DD-AACQ_demographic	2019-07-31T20:56:08.393750-05:00	Dead	--	1959	--	18429	--	--	--	--	M0	N0	Stage II	T2	6th	--	--	--	--	--	--	--	--	--	--	--	--	--	--	--	--	--
03df105e-a005-4577-bfdb-9644758d778e	TCGA-DD-AAW2	TCGA-LIHC	69	--	--	--	--	-25420	--	d844d7ce-a5a4-5cf7-9d9a-d4b02b3a1a30	not hispanic or latino	male	--	--	asian	released	TCGA-DD-AAW2_demographic	2019-07-31T20:55:22.002007-05:00	Alive	--	1940	--	25420	--	--	--	--	M0	N0	Stage I	T1	6th	--	--	--	--	--	--	--	--	--	--	--	--	--	--	--	--	--
03df105e-a005-4577-bfdb-9644758d778e	TCGA-DD-AAW2	TCGA-LIHC	69	--	--	--	--	-25420	--	d844d7ce-a5a4-5cf7-9d9a-d4b02b3a1a30	not hispanic or latino	male	--	--	asian	released	TCGA-DD-AAW2_demographic	2019-07-31T20:55:22.002007-05:00	Alive	--	1940	--	25420	--	--	--	--	M0	N0	Stage I	T1	6th	--	--	--	--	--	--	--	--	--	--	--	--	--	--	--	--	--
f5de6712-4de4-43de-8eb5-ec2a798c8438	TCGA-RC-A7S9	TCGA-LIHC	47	--	--	--	--	-17403	--	79caa04b-6ab2-5c67-ab09-ffdd86f3909c	not hispanic or latino	female	--	--	asian	released	TCGA-RC-A7S9_demographic	2019-07-31T21:12:57.429695-05:00	Alive	--	1965	--	17403	--	--	--	--	M0	N0	Stage I	T1	7th	--	--	--	--	--	--	--	--	--	--	--	--	--	--	--	--	--
f5de6712-4de4-43de-8eb5-ec2a798c8438	TCGA-RC-A7S9	TCGA-LIHC	47	--	--	--	--	-17403	--	79caa04b-6ab2-5c67-ab09-ffdd86f3909c	not hispanic or latino	female	--	--	asian	released	TCGA-RC-A7S9_demographic	2019-07-31T21:12:57.429695-05:00	Alive	--	1965	--	17403	--	--	--	--	M0	N0	Stage I	T1	7th	--	--	--	--	--	--	--	--	--	--	--	--	--	--	--	--	--
3da3cfec-5464-4dd8-9757-a0cdfe3536f8	TCGA-DD-AACL	TCGA-LIHC	66	--	--	--	--	-24355	107	3c9431a8-2a70-57fe-a100-17bb1df35169	not hispanic or latino	female	--	--	asian	released	TCGA-DD-AACL_demographic	2019-07-31T20:59:25.305728-05:00	Dead	--	1942	--	24355	--	--	--	--	M0	N0	Stage I	T1	6th	--	--	--	--	--	--	--	--	--	--	--	--	--	--	--	--	--
3da3cfec-5464-4dd8-9757-a0cdfe3536f8	TCGA-DD-AACL	TCGA-LIHC	66	--	--	--	--	-24355	107	3c9431a8-2a70-57fe-a100-17bb1df35169	not hispanic or latino	female	--	--	asian	released	TCGA-DD-AACL_demographic	2019-07-31T20:59:25.305728-05:00	Dead	--	1942	--	24355	--	--	--	--	M0	N0	Stage I	T1	6th	--	--	--	--	--	--	--	--	--	--	--	--	--	--	--	--	--
8052c374-9435-4588-b970-68565c56dbb7	TCGA-DD-A1EA	TCGA-LIHC	68	--	--	--	--	-24925	--	005503bc-a377-5afa-89c1-1b0fa283239e	not hispanic or latino	male	--	--	asian	released	TCGA-DD-A1EA_demographic	2019-07-31T21:05:16.827138-05:00	Alive	--	1934	--	24925	--	--	--	--	M0	N0	Stage II	T2	5th	--	--	--	--	--	--	--	--	--	--	--	--	--	--	--	--	--
8052c374-9435-4588-b970-68565c56dbb7	TCGA-DD-A1EA	TCGA-LIHC	68	--	--	--	--	-24925	--	005503bc-a377-5afa-89c1-1b0fa283239e	not hispanic or latino	male	--	--	asian	released	TCGA-DD-A1EA_demographic	2019-07-31T21:05:16.827138-05:00	Alive	--	1934	--	24925	--	--	--	--	M0	N0	Stage II	T2	5th	--	--	--	--	--	--	--	--	--	--	--	--	--	--	--	--	--
1983fade-44f1-41e0-8983-f2ce8d649655	TCGA-DD-A4NB	TCGA-LIHC	25	--	--	--	--	-9426	--	246cb8a1-2c9e-5963-ad13-cda35a3f51bb	not hispanic or latino	male	--	--	white	released	TCGA-DD-A4NB_demographic	2019-07-31T20:56:59.778898-05:00	Alive	--	1986	--	9426	--	--	--	--	M0	N0	Stage I	T1	7th	--	--	--	--	--	--	--	--	--	--	--	--	--	--	--	--	--
1983fade-44f1-41e0-8983-f2ce8d649655	TCGA-DD-A4NB	TCGA-LIHC	25	--	--	--	--	-9426	--	246cb8a1-2c9e-5963-ad13-cda35a3f51bb	not hispanic or latino	male	--	--	white	released	TCGA-DD-A4NB_demographic	2019-07-31T20:56:59.778898-05:00	Alive	--	1986	--	9426	--	--	--	--	M0	N0	Stage I	T1	7th	--	--	--	--	--	--	--	--	--	--	--	--	--	--	--	--	--
b54df65f-8a6b-4405-9918-90d53418804c	TCGA-CC-A7IL	TCGA-LIHC	61	--	--	--	--	-22319	278	9bd0f051-e435-5ceb-ba9e-3830d3ccb1e6	not hispanic or latino	male	--	--	asian	released	TCGA-CC-A7IL_demographic	2019-07-31T21:09:07.103151-05:00	Dead	--	1952	--	22319	--	--	--	--	M0	N0	Stage IIIA	T3	6th	--	--	--	--	--	--	--	--	--	--	--	--	--	--	--	--	--
b54df65f-8a6b-4405-9918-90d53418804c	TCGA-CC-A7IL	TCGA-LIHC	61	--	--	--	--	-22319	278	9bd0f051-e435-5ceb-ba9e-3830d3ccb1e6	not hispanic or latino	male	--	--	asian	released	TCGA-CC-A7IL_demographic	2019-07-31T21:09:07.103151-05:00	Dead	--	1952	--	22319	--	--	--	--	M0	N0	Stage IIIA	T3	6th	--	--	--	--	--	--	--	--	--	--	--	--	--	--	--	--	--
574ba00b-fee6-4aab-ac01-6ffaf8fdc0c5	TCGA-XR-A8TD	TCGA-LIHC	49	--	--	--	--	-17908	--	20247c1a-b212-5b95-91a6-565b1fbd4096	hispanic or latino	female	--	--	white	released	TCGA-XR-A8TD_demographic	2019-07-31T21:02:24.611776-05:00	Alive	--	1963	--	17908	--	--	--	--	M0	N0	Stage IIIB	T3	7th	--	--	--	--	--	--	--	--	--	--	--	--	--	--	--	--	--
574ba00b-fee6-4aab-ac01-6ffaf8fdc0c5	TCGA-XR-A8TD	TCGA-LIHC	49	--	--	--	--	-17908	--	20247c1a-b212-5b95-91a6-565b1fbd4096	hispanic or latino	female	--	--	white	released	TCGA-XR-A8TD_demographic	2019-07-31T21:02:24.611776-05:00	Alive	--	1963	--	17908	--	--	--	--	M0	N0	Stage IIIB	T3	7th	--	--	--	--	--	--	--	--	--	--	--	--	--	--	--	--	--
f82aff25-0725-48d1-aefd-d60800f7d1ab	TCGA-UB-A7MC	TCGA-LIHC	59	--	--	--	--	-21733	--	d33ae859-8513-5186-aa85-76b2be3ea75a	not hispanic or latino	male	--	--	white	released	TCGA-UB-A7MC_demographic	2019-07-31T21:13:07.232301-05:00	Alive	--	1954	--	21733	--	--	--	--	MX	N0	Stage IIIA	T3a	7th	--	--	--	--	--	--	--	--	--	--	--	--	--	--	--	--	--
f82aff25-0725-48d1-aefd-d60800f7d1ab	TCGA-UB-A7MC	TCGA-LIHC	59	--	--	--	--	-21733	--	d33ae859-8513-5186-aa85-76b2be3ea75a	not hispanic or latino	male	--	--	white	released	TCGA-UB-A7MC_demographic	2019-07-31T21:13:07.232301-05:00	Alive	--	1954	--	21733	--	--	--	--	MX	N0	Stage IIIA	T3a	7th	--	--	--	--	--	--	--	--	--	--	--	--	--	--	--	--	--
2d00f09f-0074-46c8-b357-b5f33567762a	TCGA-HP-A5MZ	TCGA-LIHC	78	--	--	--	--	-22702	91	24a3756d-6d26-5354-bbb4-535bb38b95ab	not reported	male	--	--	not reported	released	TCGA-HP-A5MZ_demographic	2019-07-31T20:58:37.571866-05:00	Dead	--	--	--	22702	--	--	--	--	M0	NX	Stage I	T1	6th	--	--	--	--	--	--	--	--	--	--	--	--	--	--	--	--	--
2d00f09f-0074-46c8-b357-b5f33567762a	TCGA-HP-A5MZ	TCGA-LIHC	78	--	--	--	--	-22702	91	24a3756d-6d26-5354-bbb4-535bb38b95ab	not reported	male	--	--	not reported	released	TCGA-HP-A5MZ_demographic	2019-07-31T20:58:37.571866-05:00	Dead	--	--	--	22702	--	--	--	--	M0	NX	Stage I	T1	6th	--	--	--	--	--	--	--	--	--	--	--	--	--	--	--	--	--
09790a9b-cc2f-4d7e-a971-8fb4ecd9f791	TCGA-DD-AAD0	TCGA-LIHC	73	--	--	--	--	-26781	--	eac7b9b4-dfc3-501a-9ec9-92faf2de53f1	not hispanic or latino	female	--	--	asian	released	TCGA-DD-AAD0_demographic	2019-07-31T20:55:46.817247-05:00	Alive	--	1937	--	26781	--	--	--	--	M0	N0	Stage I	T1	7th	--	--	--	--	--	--	--	--	--	--	--	--	--	--	--	--	--
09790a9b-cc2f-4d7e-a971-8fb4ecd9f791	TCGA-DD-AAD0	TCGA-LIHC	73	--	--	--	--	-26781	--	eac7b9b4-dfc3-501a-9ec9-92faf2de53f1	not hispanic or latino	female	--	--	asian	released	TCGA-DD-AAD0_demographic	2019-07-31T20:55:46.817247-05:00	Alive	--	1937	--	26781	--	--	--	--	M0	N0	Stage I	T1	7th	--	--	--	--	--	--	--	--	--	--	--	--	--	--	--	--	--
18602ec8-aed1-4515-b0d1-0db6d1cbb2c4	TCGA-2Y-A9H7	TCGA-LIHC	81	--	--	--	--	-29752	--	d143d2d0-3597-5534-bcfc-ad7749efd76a	not hispanic or latino	female	--	--	white	released	TCGA-2Y-A9H7_demographic	2019-07-31T20:56:50.806908-05:00	Alive	--	1930	--	29752	--	--	--	--	MX	N0	Stage I	T1	7th	--	--	--	--	--	--	--	--	--	--	--	--	--	--	--	--	--
18602ec8-aed1-4515-b0d1-0db6d1cbb2c4	TCGA-2Y-A9H7	TCGA-LIHC	81	--	--	--	--	-29752	--	d143d2d0-3597-5534-bcfc-ad7749efd76a	not hispanic or latino	female	--	--	white	released	TCGA-2Y-A9H7_demographic	2019-07-31T20:56:50.806908-05:00	Alive	--	1930	--	29752	--	--	--	--	MX	N0	Stage I	T1	7th	--	--	--	--	--	--	--	--	--	--	--	--	--	--	--	--	--
81eddcda-0069-4652-9dc6-8aac89cba1ff	TCGA-K7-A6G5	TCGA-LIHC	66	--	--	--	--	-24233	--	d2350310-6d4e-599e-88c7-0b852b58ef96	not hispanic or latino	male	--	--	white	released	TCGA-K7-A6G5_demographic	2019-07-31T21:05:28.883770-05:00	Alive	--	1947	--	24233	--	--	--	--	MX	N0	Stage I	T1	7th	--	--	--	--	--	--	--	--	--	--	--	--	--	--	--	--	--
81eddcda-0069-4652-9dc6-8aac89cba1ff	TCGA-K7-A6G5	TCGA-LIHC	66	--	--	--	--	-24233	--	d2350310-6d4e-599e-88c7-0b852b58ef96	not hispanic or latino	male	--	--	white	released	TCGA-K7-A6G5_demographic	2019-07-31T21:05:28.883770-05:00	Alive	--	1947	--	24233	--	--	--	--	MX	N0	Stage I	T1	7th	--	--	--	--	--	--	--	--	--	--	--	--	--	--	--	--	--
2681f83d-233f-4ea2-b5e6-3c05af81f123	TCGA-G3-A7M6	TCGA-LIHC	60	--	--	--	--	-22205	--	d2815a52-f1a1-57a0-8dcc-4efe8db47aee	not hispanic or latino	female	--	--	white	released	TCGA-G3-A7M6_demographic	2019-07-31T20:58:12.012556-05:00	Alive	--	1953	--	22205	--	--	--	--	MX	NX	Stage I	T1	7th	--	--	--	--	--	--	--	--	--	--	--	--	--	--	--	--	--
2681f83d-233f-4ea2-b5e6-3c05af81f123	TCGA-G3-A7M6	TCGA-LIHC	60	--	--	--	--	-22205	--	d2815a52-f1a1-57a0-8dcc-4efe8db47aee	not hispanic or latino	female	--	--	white	released	TCGA-G3-A7M6_demographic	2019-07-31T20:58:12.012556-05:00	Alive	--	1953	--	22205	--	--	--	--	MX	NX	Stage I	T1	7th	--	--	--	--	--	--	--	--	--	--	--	--	--	--	--	--	--
420dc176-e9a8-484b-bfa3-1b84e039c26b	TCGA-NI-A8LF	TCGA-LIHC	74	--	--	--	--	-27162	--	ac7f8d03-4539-5080-80e8-cc24276f8666	not hispanic or latino	male	--	--	white	released	TCGA-NI-A8LF_demographic	2019-07-31T21:00:20.902632-05:00	Alive	--	1938	--	27162	--	--	--	--	MX	NX	Stage I	T1	7th	--	--	--	--	--	--	--	--	--	--	--	--	--	--	--	--	--
420dc176-e9a8-484b-bfa3-1b84e039c26b	TCGA-NI-A8LF	TCGA-LIHC	74	--	--	--	--	-27162	--	ac7f8d03-4539-5080-80e8-cc24276f8666	not hispanic or latino	male	--	--	white	released	TCGA-NI-A8LF_demographic	2019-07-31T21:00:20.902632-05:00	Alive	--	1938	--	27162	--	--	--	--	MX	NX	Stage I	T1	7th	--	--	--	--	--	--	--	--	--	--	--	--	--	--	--	--	--
aeb17d2b-fa8c-4989-bf3a-d2c74b785455	TCGA-DD-A113	TCGA-LIHC	55	--	--	--	--	-20188	--	8d334800-c998-53b0-aef0-1d38d31b7cc5	not hispanic or latino	female	--	--	white	released	TCGA-DD-A113_demographic	2019-07-31T21:08:40.048906-05:00	Alive	--	1951	--	20188	--	--	--	--	M0	N0	Stage II	T2	6th	--	--	--	--	--	--	--	--	--	--	--	--	--	--	--	--	--
aeb17d2b-fa8c-4989-bf3a-d2c74b785455	TCGA-DD-A113	TCGA-LIHC	55	--	--	--	--	-20188	--	8d334800-c998-53b0-aef0-1d38d31b7cc5	not hispanic or latino	female	--	--	white	released	TCGA-DD-A113_demographic	2019-07-31T21:08:40.048906-05:00	Alive	--	1951	--	20188	--	--	--	--	M0	N0	Stage II	T2	6th	--	--	--	--	--	--	--	--	--	--	--	--	--	--	--	--	--
ad9657aa-34e9-48b1-ba63-916fe7bd14bb	TCGA-DD-AAEA	TCGA-LIHC	65	--	--	--	--	-24027	--	f6d2c4c3-6dbf-5740-b1f4-27ebb3694b3e	not hispanic or latino	male	--	--	asian	released	TCGA-DD-AAEA_demographic	2019-07-31T21:08:30.962157-05:00	Alive	--	1947	--	24027	--	--	--	--	M0	N0	Stage I	T1	7th	--	--	--	--	--	--	--	--	--	--	--	--	--	--	--	--	--
ad9657aa-34e9-48b1-ba63-916fe7bd14bb	TCGA-DD-AAEA	TCGA-LIHC	65	--	--	--	--	-24027	--	f6d2c4c3-6dbf-5740-b1f4-27ebb3694b3e	not hispanic or latino	male	--	--	asian	released	TCGA-DD-AAEA_demographic	2019-07-31T21:08:30.962157-05:00	Alive	--	1947	--	24027	--	--	--	--	M0	N0	Stage I	T1	7th	--	--	--	--	--	--	--	--	--	--	--	--	--	--	--	--	--
7f8e25d4-6021-4327-96ab-79b6fcc97a24	TCGA-HP-A5N0	TCGA-LIHC	90	--	--	--	--	-32120	752	66bfa9c1-e989-598f-b521-19ed3bba92ac	not reported	female	--	--	not reported	released	TCGA-HP-A5N0_demographic	2019-07-31T21:05:05.134633-05:00	Dead	--	--	--	32120	--	--	--	--	M0	NX	--	TX	6th	--	--	--	--	--	--	--	--	--	--	--	--	--	--	--	--	--
7f8e25d4-6021-4327-96ab-79b6fcc97a24	TCGA-HP-A5N0	TCGA-LIHC	90	--	--	--	--	-32120	752	66bfa9c1-e989-598f-b521-19ed3bba92ac	not reported	female	--	--	not reported	released	TCGA-HP-A5N0_demographic	2019-07-31T21:05:05.134633-05:00	Dead	--	--	--	32120	--	--	--	--	M0	NX	--	TX	6th	--	--	--	--	--	--	--	--	--	--	--	--	--	--	--	--	--
b181b591-269c-4e48-b681-243d28772025	TCGA-2Y-A9HB	TCGA-LIHC	66	--	--	--	--	-24359	--	671a0f55-dece-51be-8eb1-329b43ec1372	hispanic or latino	male	--	--	not reported	released	TCGA-2Y-A9HB_demographic	2019-07-31T21:08:54.995771-05:00	Alive	--	1946	--	24359	--	--	--	--	MX	NX	Stage I	T1	7th	--	--	--	--	--	--	--	--	--	--	--	--	--	--	--	--	--
b181b591-269c-4e48-b681-243d28772025	TCGA-2Y-A9HB	TCGA-LIHC	66	--	--	--	--	-24359	--	671a0f55-dece-51be-8eb1-329b43ec1372	hispanic or latino	male	--	--	not reported	released	TCGA-2Y-A9HB_demographic	2019-07-31T21:08:54.995771-05:00	Alive	--	1946	--	24359	--	--	--	--	MX	NX	Stage I	T1	7th	--	--	--	--	--	--	--	--	--	--	--	--	--	--	--	--	--
b27720a2-e240-413c-a0f1-0b1af3621de2	TCGA-2Y-A9GU	TCGA-LIHC	55	--	--	--	--	-20187	--	0250e97f-8d78-55a2-919c-4e7e1884c932	not hispanic or latino	female	--	--	white	released	TCGA-2Y-A9GU_demographic	2019-07-31T21:08:57.977366-05:00	Alive	--	1954	--	20187	--	--	--	--	MX	NX	Stage I	T1	6th	--	--	--	--	--	--	--	--	--	--	--	--	--	--	--	--	--
b27720a2-e240-413c-a0f1-0b1af3621de2	TCGA-2Y-A9GU	TCGA-LIHC	55	--	--	--	--	-20187	--	0250e97f-8d78-55a2-919c-4e7e1884c932	not hispanic or latino	female	--	--	white	released	TCGA-2Y-A9GU_demographic	2019-07-31T21:08:57.977366-05:00	Alive	--	1954	--	20187	--	--	--	--	MX	NX	Stage I	T1	6th	--	--	--	--	--	--	--	--	--	--	--	--	--	--	--	--	--
1c1e8987-676f-417b-b3b4-e0321367df55	TCGA-DD-A1EF	TCGA-LIHC	57	--	--	--	--	-21165	394	e2a374fb-1102-5742-a7cb-db94ab64c851	not hispanic or latino	female	--	--	white	released	TCGA-DD-A1EF_demographic	2019-07-31T20:57:20.291410-05:00	Dead	--	1950	2008	21165	--	--	--	--	M0	N0	Stage I	T1	6th	--	--	--	--	--	--	--	--	--	--	--	--	--	--	--	--	--
1c1e8987-676f-417b-b3b4-e0321367df55	TCGA-DD-A1EF	TCGA-LIHC	57	--	--	--	--	-21165	394	e2a374fb-1102-5742-a7cb-db94ab64c851	not hispanic or latino	female	--	--	white	released	TCGA-DD-A1EF_demographic	2019-07-31T20:57:20.291410-05:00	Dead	--	1950	2008	21165	--	--	--	--	M0	N0	Stage I	T1	6th	--	--	--	--	--	--	--	--	--	--	--	--	--	--	--	--	--
6a93206a-c25c-4e45-b0ba-0a21bd8253b6	TCGA-CC-5258	TCGA-LIHC	48	--	--	--	--	-17586	129	027260a1-5655-56ed-a457-af7bcfadbf59	not hispanic or latino	male	--	--	asian	released	TCGA-CC-5258_demographic	2019-07-31T21:03:47.973076-05:00	Dead	--	1962	--	17586	--	--	--	--	M0	N0	Stage II	T2	6th	--	--	--	--	--	--	--	--	--	--	--	--	--	--	--	--	--
6a93206a-c25c-4e45-b0ba-0a21bd8253b6	TCGA-CC-5258	TCGA-LIHC	48	--	--	--	--	-17586	129	027260a1-5655-56ed-a457-af7bcfadbf59	not hispanic or latino	male	--	--	asian	released	TCGA-CC-5258_demographic	2019-07-31T21:03:47.973076-05:00	Dead	--	1962	--	17586	--	--	--	--	M0	N0	Stage II	T2	6th	--	--	--	--	--	--	--	--	--	--	--	--	--	--	--	--	--
0bf5bbd4-d9e8-42a6-9ab5-f2c174dec12c	TCGA-BC-A10R	TCGA-LIHC	66	--	--	--	--	-24274	308	c39ea615-5fce-5cfe-943d-11d25aee73bd	not hispanic or latino	female	--	--	white	released	TCGA-BC-A10R_demographic	2019-07-31T20:55:52.737128-05:00	Dead	--	1933	1999	24274	--	--	--	--	MX	NX	--	T3	5th	--	--	--	--	--	--	--	--	--	--	--	--	--	--	--	--	--
0bf5bbd4-d9e8-42a6-9ab5-f2c174dec12c	TCGA-BC-A10R	TCGA-LIHC	66	--	--	--	--	-24274	308	c39ea615-5fce-5cfe-943d-11d25aee73bd	not hispanic or latino	female	--	--	white	released	TCGA-BC-A10R_demographic	2019-07-31T20:55:52.737128-05:00	Dead	--	1933	1999	24274	--	--	--	--	MX	NX	--	T3	5th	--	--	--	--	--	--	--	--	--	--	--	--	--	--	--	--	--
34fd27ce-930a-4f29-8a6e-dae4949d92eb	TCGA-ZP-A9CY	TCGA-LIHC	66	--	--	--	--	-24223	--	e5bfe1ad-0fbf-5e94-b1f8-f195ffaaa1b3	not hispanic or latino	female	--	--	white	released	TCGA-ZP-A9CY_demographic	2019-07-31T20:59:10.658899-05:00	Alive	--	1945	--	24223	--	--	--	--	MX	NX	--	T1	7th	--	--	--	--	--	--	--	--	--	--	--	--	--	--	--	--	--
34fd27ce-930a-4f29-8a6e-dae4949d92eb	TCGA-ZP-A9CY	TCGA-LIHC	66	--	--	--	--	-24223	--	e5bfe1ad-0fbf-5e94-b1f8-f195ffaaa1b3	not hispanic or latino	female	--	--	white	released	TCGA-ZP-A9CY_demographic	2019-07-31T20:59:10.658899-05:00	Alive	--	1945	--	24223	--	--	--	--	MX	NX	--	T1	7th	--	--	--	--	--	--	--	--	--	--	--	--	--	--	--	--	--
440375d7-cdcd-418a-8992-0a8ca42d290d	TCGA-EP-A2KA	TCGA-LIHC	52	--	--	--	--	-19214	627	74dbb0d8-0b37-5650-8183-250643056c17	not hispanic or latino	female	--	--	white	released	TCGA-EP-A2KA_demographic	2019-07-31T21:00:36.002415-05:00	Dead	--	1959	--	19214	--	--	--	--	MX	NX	Stage IIIA	T3a	7th	--	--	--	--	--	--	--	--	--	--	--	--	--	--	--	--	--
440375d7-cdcd-418a-8992-0a8ca42d290d	TCGA-EP-A2KA	TCGA-LIHC	52	--	--	--	--	-19214	627	74dbb0d8-0b37-5650-8183-250643056c17	not hispanic or latino	female	--	--	white	released	TCGA-EP-A2KA_demographic	2019-07-31T21:00:36.002415-05:00	Dead	--	1959	--	19214	--	--	--	--	MX	NX	Stage IIIA	T3a	7th	--	--	--	--	--	--	--	--	--	--	--	--	--	--	--	--	--
bee9d6c8-948f-4b76-97ca-b985064249ef	TCGA-DD-A4NA	TCGA-LIHC	67	--	--	--	--	-24603	--	05cba5ed-2c7e-58ae-9c00-9254139ff731	not hispanic or latino	female	--	--	white	released	TCGA-DD-A4NA_demographic	2019-07-31T21:09:55.526648-05:00	Alive	--	1942	--	24603	--	--	--	--	M0	N1	Stage IIIC	T2	6th	--	--	--	--	--	--	--	--	--	--	--	--	--	--	--	--	--
bee9d6c8-948f-4b76-97ca-b985064249ef	TCGA-DD-A4NA	TCGA-LIHC	67	--	--	--	--	-24603	--	05cba5ed-2c7e-58ae-9c00-9254139ff731	not hispanic or latino	female	--	--	white	released	TCGA-DD-A4NA_demographic	2019-07-31T21:09:55.526648-05:00	Alive	--	1942	--	24603	--	--	--	--	M0	N1	Stage IIIC	T2	6th	--	--	--	--	--	--	--	--	--	--	--	--	--	--	--	--	--
be1240f0-34dc-4205-b152-c26f11d28462	TCGA-UB-A7ME	TCGA-LIHC	51	--	--	--	--	-18846	--	50e363f0-3de0-5563-8bf7-0c5a769a9c83	not hispanic or latino	male	--	--	asian	released	TCGA-UB-A7ME_demographic	2019-07-31T21:09:49.325896-05:00	Alive	--	1962	--	18846	--	--	--	--	MX	NX	Stage I	T1	7th	--	--	--	--	--	--	--	--	--	--	--	--	--	--	--	--	--
be1240f0-34dc-4205-b152-c26f11d28462	TCGA-UB-A7ME	TCGA-LIHC	51	--	--	--	--	-18846	--	50e363f0-3de0-5563-8bf7-0c5a769a9c83	not hispanic or latino	male	--	--	asian	released	TCGA-UB-A7ME_demographic	2019-07-31T21:09:49.325896-05:00	Alive	--	1962	--	18846	--	--	--	--	MX	NX	Stage I	T1	7th	--	--	--	--	--	--	--	--	--	--	--	--	--	--	--	--	--
02931491-f56b-4233-a079-812e08bc0c59	TCGA-DD-A114	TCGA-LIHC	42	--	--	--	--	-15410	1149	52006106-e643-5fe6-956c-6882c3a90603	not hispanic or latino	male	--	--	black or african american	released	TCGA-DD-A114_demographic	2019-07-31T20:55:16.348804-05:00	Dead	--	1963	2008	15410	--	--	--	--	M0	--	Stage II	T2	6th	--	--	--	--	--	--	--	--	--	--	--	--	--	--	--	--	--
02931491-f56b-4233-a079-812e08bc0c59	TCGA-DD-A114	TCGA-LIHC	42	--	--	--	--	-15410	1149	52006106-e643-5fe6-956c-6882c3a90603	not hispanic or latino	male	--	--	black or african american	released	TCGA-DD-A114_demographic	2019-07-31T20:55:16.348804-05:00	Dead	--	1963	2008	15410	--	--	--	--	M0	--	Stage II	T2	6th	--	--	--	--	--	--	--	--	--	--	--	--	--	--	--	--	--
1b428ada-eb3f-40c2-b4bf-1bbf6b61729d	TCGA-CC-5262	TCGA-LIHC	67	--	--	--	--	-24787	103	5216d5fb-ff7c-5675-8c3e-1c16fe8bda63	not hispanic or latino	male	--	--	asian	released	TCGA-CC-5262_demographic	2019-07-31T20:57:14.329808-05:00	Dead	--	1943	--	24787	--	--	--	--	M0	N0	Stage IIIC	T4	7th	--	--	--	--	--	--	--	--	--	--	--	--	--	--	--	--	--
1b428ada-eb3f-40c2-b4bf-1bbf6b61729d	TCGA-CC-5262	TCGA-LIHC	67	--	--	--	--	-24787	103	5216d5fb-ff7c-5675-8c3e-1c16fe8bda63	not hispanic or latino	male	--	--	asian	released	TCGA-CC-5262_demographic	2019-07-31T20:57:14.329808-05:00	Dead	--	1943	--	24787	--	--	--	--	M0	N0	Stage IIIC	T4	7th	--	--	--	--	--	--	--	--	--	--	--	--	--	--	--	--	--
527d2bc3-7fdd-4b08-839d-67e2f246db04	TCGA-DD-AAED	TCGA-LIHC	51	--	--	--	--	-18722	--	523442f5-24bd-529e-98df-e6d616391b26	not hispanic or latino	male	--	--	asian	released	TCGA-DD-AAED_demographic	2019-07-31T21:01:51.751417-05:00	Alive	--	1961	--	18722	--	--	--	--	M0	N0	Stage I	T1	7th	--	--	--	--	--	--	--	--	--	--	--	--	--	--	--	--	--
527d2bc3-7fdd-4b08-839d-67e2f246db04	TCGA-DD-AAED	TCGA-LIHC	51	--	--	--	--	-18722	--	523442f5-24bd-529e-98df-e6d616391b26	not hispanic or latino	male	--	--	asian	released	TCGA-DD-AAED_demographic	2019-07-31T21:01:51.751417-05:00	Alive	--	1961	--	18722	--	--	--	--	M0	N0	Stage I	T1	7th	--	--	--	--	--	--	--	--	--	--	--	--	--	--	--	--	--
b6c0266a-cf34-464a-808d-1d3c28dc90f2	TCGA-DD-A73A	TCGA-LIHC	71	--	--	--	--	-26136	--	5257621b-cae3-5725-8a52-3f37db4bb47a	not hispanic or latino	male	--	--	white	released	TCGA-DD-A73A_demographic	2019-07-31T21:09:13.441371-05:00	Alive	--	1941	--	26136	--	--	--	--	M0	N0	Stage I	T1	7th	--	--	--	--	--	--	--	--	--	--	--	--	--	--	--	--	--
b6c0266a-cf34-464a-808d-1d3c28dc90f2	TCGA-DD-A73A	TCGA-LIHC	71	--	--	--	--	-26136	--	5257621b-cae3-5725-8a52-3f37db4bb47a	not hispanic or latino	male	--	--	white	released	TCGA-DD-A73A_demographic	2019-07-31T21:09:13.441371-05:00	Alive	--	1941	--	26136	--	--	--	--	M0	N0	Stage I	T1	7th	--	--	--	--	--	--	--	--	--	--	--	--	--	--	--	--	--
89791f8f-dc06-4a04-b166-afbfd6cf53de	TCGA-DD-A4NG	TCGA-LIHC	77	--	--	--	--	-28234	802	5753e6a7-7d1e-5d4e-8816-7b374e62849e	not hispanic or latino	male	--	--	white	released	TCGA-DD-A4NG_demographic	2019-07-31T21:06:01.892290-05:00	Dead	--	1934	--	28234	--	--	--	--	M0	NX	Stage IIIA	T3a	7th	--	--	--	--	--	--	--	--	--	--	--	--	--	--	--	--	--
89791f8f-dc06-4a04-b166-afbfd6cf53de	TCGA-DD-A4NG	TCGA-LIHC	77	--	--	--	--	-28234	802	5753e6a7-7d1e-5d4e-8816-7b374e62849e	not hispanic or latino	male	--	--	white	released	TCGA-DD-A4NG_demographic	2019-07-31T21:06:01.892290-05:00	Dead	--	1934	--	28234	--	--	--	--	M0	NX	Stage IIIA	T3a	7th	--	--	--	--	--	--	--	--	--	--	--	--	--	--	--	--	--
7444eea6-90e8-42dd-a7b5-0afc6d96e1e8	TCGA-CC-5259	TCGA-LIHC	60	--	--	--	--	-21946	--	e819f86b-d08a-5244-b7d4-10be0f6d1496	not hispanic or latino	female	--	--	asian	released	TCGA-CC-5259_demographic	2019-07-31T21:04:21.382517-05:00	Alive	--	1950	--	21946	--	--	--	--	M0	N0	Stage IIIC	T4	7th	--	--	--	--	--	--	--	--	--	--	--	--	--	--	--	--	--
7444eea6-90e8-42dd-a7b5-0afc6d96e1e8	TCGA-CC-5259	TCGA-LIHC	60	--	--	--	--	-21946	--	e819f86b-d08a-5244-b7d4-10be0f6d1496	not hispanic or latino	female	--	--	asian	released	TCGA-CC-5259_demographic	2019-07-31T21:04:21.382517-05:00	Alive	--	1950	--	21946	--	--	--	--	M0	N0	Stage IIIC	T4	7th	--	--	--	--	--	--	--	--	--	--	--	--	--	--	--	--	--
cce2bb32-84cb-4991-9628-1ea408a9b11a	TCGA-DD-AACZ	TCGA-LIHC	63	--	--	--	--	-23230	171	bac8cf91-e922-5754-9ee1-8c0ac6fe6c52	not hispanic or latino	female	--	--	asian	released	TCGA-DD-AACZ_demographic	2019-07-31T21:10:53.144557-05:00	Dead	--	1947	2010	23230	--	--	--	--	M0	N0	Stage I	T1	7th	--	--	--	--	--	--	--	--	--	--	--	--	--	--	--	--	--
cce2bb32-84cb-4991-9628-1ea408a9b11a	TCGA-DD-AACZ	TCGA-LIHC	63	--	--	--	--	-23230	171	bac8cf91-e922-5754-9ee1-8c0ac6fe6c52	not hispanic or latino	female	--	--	asian	released	TCGA-DD-AACZ_demographic	2019-07-31T21:10:53.144557-05:00	Dead	--	1947	2010	23230	--	--	--	--	M0	N0	Stage I	T1	7th	--	--	--	--	--	--	--	--	--	--	--	--	--	--	--	--	--
709f1e4d-f5e8-4a0b-8254-23f037f4bae7	TCGA-BC-A10Z	TCGA-LIHC	62	--	--	--	--	-22913	34	bff2643f-6fb9-556c-9bcb-b6a9f0d91f69	not hispanic or latino	female	--	--	white	released	TCGA-BC-A10Z_demographic	2019-07-31T21:04:03.546345-05:00	Dead	--	1941	2003	22913	--	--	--	--	MX	N0	Stage I	T1	6th	--	--	--	--	--	--	--	--	--	--	--	--	--	--	--	--	--
709f1e4d-f5e8-4a0b-8254-23f037f4bae7	TCGA-BC-A10Z	TCGA-LIHC	62	--	--	--	--	-22913	34	bff2643f-6fb9-556c-9bcb-b6a9f0d91f69	not hispanic or latino	female	--	--	white	released	TCGA-BC-A10Z_demographic	2019-07-31T21:04:03.546345-05:00	Dead	--	1941	2003	22913	--	--	--	--	MX	N0	Stage I	T1	6th	--	--	--	--	--	--	--	--	--	--	--	--	--	--	--	--	--
115b754d-8559-4f1d-af44-fcd8c2cef86a	TCGA-G3-A7M9	TCGA-LIHC	70	--	--	--	--	-25588	56	5c26a06c-4140-5108-83ad-73f12f7491c0	not hispanic or latino	male	--	--	white	released	TCGA-G3-A7M9_demographic	2019-07-31T20:56:22.935533-05:00	Dead	--	1943	2013	25588	--	--	--	--	MX	NX	Stage IIIB	T3b	7th	--	--	--	--	--	--	--	--	--	--	--	--	--	--	--	--	--
115b754d-8559-4f1d-af44-fcd8c2cef86a	TCGA-G3-A7M9	TCGA-LIHC	70	--	--	--	--	-25588	56	5c26a06c-4140-5108-83ad-73f12f7491c0	not hispanic or latino	male	--	--	white	released	TCGA-G3-A7M9_demographic	2019-07-31T20:56:22.935533-05:00	Dead	--	1943	2013	25588	--	--	--	--	MX	NX	Stage IIIB	T3b	7th	--	--	--	--	--	--	--	--	--	--	--	--	--	--	--	--	--
447ac9e3-0533-461a-bc92-906a7b2180c3	TCGA-ZP-A9D1	TCGA-LIHC	56	--	--	--	--	-20584	--	e0f65cd1-e0cb-58e9-956d-eead6e5c399c	not hispanic or latino	female	--	--	white	released	TCGA-ZP-A9D1_demographic	2019-07-31T21:00:38.991936-05:00	Alive	--	1956	--	20584	--	--	--	--	MX	NX	--	T1	7th	--	--	--	--	--	--	--	--	--	--	--	--	--	--	--	--	--
447ac9e3-0533-461a-bc92-906a7b2180c3	TCGA-ZP-A9D1	TCGA-LIHC	56	--	--	--	--	-20584	--	e0f65cd1-e0cb-58e9-956d-eead6e5c399c	not hispanic or latino	female	--	--	white	released	TCGA-ZP-A9D1_demographic	2019-07-31T21:00:38.991936-05:00	Alive	--	1956	--	20584	--	--	--	--	MX	NX	--	T1	7th	--	--	--	--	--	--	--	--	--	--	--	--	--	--	--	--	--
2854ffe8-1f77-497a-bf49-11e0189fee35	TCGA-DD-A1EL	TCGA-LIHC	23	--	--	--	--	-8573	415	618089d3-91c9-5efa-b785-80cfbeecedae	not hispanic or latino	male	--	--	black or african american	released	TCGA-DD-A1EL_demographic	2019-07-31T20:58:18.240185-05:00	Dead	--	1986	2010	8573	--	--	--	--	M0	N0	Stage II	T2	6th	--	--	--	--	--	--	--	--	--	--	--	--	--	--	--	--	--
2854ffe8-1f77-497a-bf49-11e0189fee35	TCGA-DD-A1EL	TCGA-LIHC	23	--	--	--	--	-8573	415	618089d3-91c9-5efa-b785-80cfbeecedae	not hispanic or latino	male	--	--	black or african american	released	TCGA-DD-A1EL_demographic	2019-07-31T20:58:18.240185-05:00	Dead	--	1986	2010	8573	--	--	--	--	M0	N0	Stage II	T2	6th	--	--	--	--	--	--	--	--	--	--	--	--	--	--	--	--	--
01cc571c-a47c-4548-9c14-5e51c79b095b	TCGA-G3-A7M8	TCGA-LIHC	31	--	--	--	--	-11527	--	5969cfac-c458-5b85-9b9a-35c6b6e352ff	not hispanic or latino	male	--	--	asian	released	TCGA-G3-A7M8_demographic	2019-07-31T20:55:04.437111-05:00	Alive	--	1982	--	11527	--	--	--	--	MX	NX	Stage I	T1	7th	--	--	--	--	--	--	--	--	--	--	--	--	--	--	--	--	--
01cc571c-a47c-4548-9c14-5e51c79b095b	TCGA-G3-A7M8	TCGA-LIHC	31	--	--	--	--	-11527	--	5969cfac-c458-5b85-9b9a-35c6b6e352ff	not hispanic or latino	male	--	--	asian	released	TCGA-G3-A7M8_demographic	2019-07-31T20:55:04.437111-05:00	Alive	--	1982	--	11527	--	--	--	--	MX	NX	Stage I	T1	7th	--	--	--	--	--	--	--	--	--	--	--	--	--	--	--	--	--
1eacfcc0-1d05-4441-b3d8-b0790e1c40f1	TCGA-K7-AAU7	TCGA-LIHC	61	--	--	--	--	-22476	--	59b1e94b-3550-55a9-ab75-9ae2c14bdeed	not hispanic or latino	male	--	--	white	released	TCGA-K7-AAU7_demographic	2019-07-31T20:57:32.224345-05:00	Alive	--	1952	--	22476	--	--	--	--	MX	NX	Stage II	T2a	7th	--	--	--	--	--	--	--	--	--	--	--	--	--	--	--	--	--
1eacfcc0-1d05-4441-b3d8-b0790e1c40f1	TCGA-K7-AAU7	TCGA-LIHC	61	--	--	--	--	-22476	--	59b1e94b-3550-55a9-ab75-9ae2c14bdeed	not hispanic or latino	male	--	--	white	released	TCGA-K7-AAU7_demographic	2019-07-31T20:57:32.224345-05:00	Alive	--	1952	--	22476	--	--	--	--	MX	NX	Stage II	T2a	7th	--	--	--	--	--	--	--	--	--	--	--	--	--	--	--	--	--
219b067c-522f-4971-b0d0-86f9971d369d	TCGA-DD-AACH	TCGA-LIHC	69	--	--	--	--	-25544	195	42ced4c3-e884-53ae-a032-b174fa20d4e9	not hispanic or latino	male	--	--	asian	released	TCGA-DD-AACH_demographic	2019-07-31T20:57:41.133028-05:00	Dead	--	1939	2008	25544	--	--	--	--	M0	N0	Stage II	T2	6th	--	--	--	--	--	--	--	--	--	--	--	--	--	--	--	--	--
219b067c-522f-4971-b0d0-86f9971d369d	TCGA-DD-AACH	TCGA-LIHC	69	--	--	--	--	-25544	195	42ced4c3-e884-53ae-a032-b174fa20d4e9	not hispanic or latino	male	--	--	asian	released	TCGA-DD-AACH_demographic	2019-07-31T20:57:41.133028-05:00	Dead	--	1939	2008	25544	--	--	--	--	M0	N0	Stage II	T2	6th	--	--	--	--	--	--	--	--	--	--	--	--	--	--	--	--	--
e0674b82-2fba-421e-be62-58efd0348d44	TCGA-CC-A7IF	TCGA-LIHC	59	--	--	--	--	-21845	649	b29f5ffa-ee78-5963-931d-4d29cebb2f80	not hispanic or latino	male	--	--	asian	released	TCGA-CC-A7IF_demographic	2019-07-31T21:12:05.744473-05:00	Dead	--	1954	--	21845	--	--	--	--	M0	N0	Stage IIIA	T3	6th	--	--	--	--	--	--	--	--	--	--	--	--	--	--	--	--	--
e0674b82-2fba-421e-be62-58efd0348d44	TCGA-CC-A7IF	TCGA-LIHC	59	--	--	--	--	-21845	649	b29f5ffa-ee78-5963-931d-4d29cebb2f80	not hispanic or latino	male	--	--	asian	released	TCGA-CC-A7IF_demographic	2019-07-31T21:12:05.744473-05:00	Dead	--	1954	--	21845	--	--	--	--	M0	N0	Stage IIIA	T3	6th	--	--	--	--	--	--	--	--	--	--	--	--	--	--	--	--	--
d6486001-240a-455a-980c-e06c25c61fa5	TCGA-DD-AACA	TCGA-LIHC	65	--	--	--	--	-23973	--	b4b6c67a-a361-5d18-b8db-c869d87e2c67	not hispanic or latino	male	--	--	asian	released	TCGA-DD-AACA_demographic	2019-07-31T21:11:29.168558-05:00	Alive	--	1943	--	23973	--	--	--	--	M0	N0	Stage I	T1	6th	--	--	--	--	--	--	--	--	--	--	--	--	--	--	--	--	--
d6486001-240a-455a-980c-e06c25c61fa5	TCGA-DD-AACA	TCGA-LIHC	65	--	--	--	--	-23973	--	b4b6c67a-a361-5d18-b8db-c869d87e2c67	not hispanic or latino	male	--	--	asian	released	TCGA-DD-AACA_demographic	2019-07-31T21:11:29.168558-05:00	Alive	--	1943	--	23973	--	--	--	--	M0	N0	Stage I	T1	6th	--	--	--	--	--	--	--	--	--	--	--	--	--	--	--	--	--
eba5208b-404a-45df-9133-31ff122e7fc0	TCGA-CC-A7IK	TCGA-LIHC	59	--	--	--	--	-21552	262	ec41b82b-1bbd-5a42-9ae4-69fffaafa61b	not hispanic or latino	male	--	--	asian	released	TCGA-CC-A7IK_demographic	2019-07-31T21:12:23.528188-05:00	Dead	--	1954	--	21552	--	--	--	--	M0	N0	Stage IIIA	T3	6th	--	--	--	--	--	--	--	--	--	--	--	--	--	--	--	--	--
eba5208b-404a-45df-9133-31ff122e7fc0	TCGA-CC-A7IK	TCGA-LIHC	59	--	--	--	--	-21552	262	ec41b82b-1bbd-5a42-9ae4-69fffaafa61b	not hispanic or latino	male	--	--	asian	released	TCGA-CC-A7IK_demographic	2019-07-31T21:12:23.528188-05:00	Dead	--	1954	--	21552	--	--	--	--	M0	N0	Stage IIIA	T3	6th	--	--	--	--	--	--	--	--	--	--	--	--	--	--	--	--	--
91a0c8cd-4f23-4569-8e5c-e5442f7af530	TCGA-4R-AA8I	TCGA-LIHC	66	--	--	--	--	-24279	262	ed16a1a5-759c-5234-8c1d-b61f4a989608	not hispanic or latino	male	--	--	white	released	TCGA-4R-AA8I_demographic	2019-07-31T21:06:42.125040-05:00	Dead	--	1947	--	24279	--	--	--	--	MX	NX	Stage II	T2	7th	--	--	--	--	--	--	--	--	--	--	--	--	--	--	--	--	--
91a0c8cd-4f23-4569-8e5c-e5442f7af530	TCGA-4R-AA8I	TCGA-LIHC	66	--	--	--	--	-24279	262	ed16a1a5-759c-5234-8c1d-b61f4a989608	not hispanic or latino	male	--	--	white	released	TCGA-4R-AA8I_demographic	2019-07-31T21:06:42.125040-05:00	Dead	--	1947	--	24279	--	--	--	--	MX	NX	Stage II	T2	7th	--	--	--	--	--	--	--	--	--	--	--	--	--	--	--	--	--
26d93d77-ab66-45aa-a162-98d091221afb	TCGA-RC-A7SB	TCGA-LIHC	53	--	--	--	--	-19698	--	4a1b71ff-27ec-5448-b786-0ba6645a0bd5	not hispanic or latino	male	--	--	asian	released	TCGA-RC-A7SB_demographic	2019-07-31T20:58:15.115306-05:00	Alive	--	1959	--	19698	--	--	--	--	M0	N0	Stage II	T2	7th	--	--	--	--	--	--	--	--	--	--	--	--	--	--	--	--	--
26d93d77-ab66-45aa-a162-98d091221afb	TCGA-RC-A7SB	TCGA-LIHC	53	--	--	--	--	-19698	--	4a1b71ff-27ec-5448-b786-0ba6645a0bd5	not hispanic or latino	male	--	--	asian	released	TCGA-RC-A7SB_demographic	2019-07-31T20:58:15.115306-05:00	Alive	--	1959	--	19698	--	--	--	--	M0	N0	Stage II	T2	7th	--	--	--	--	--	--	--	--	--	--	--	--	--	--	--	--	--
714a6878-ed2a-47f3-9755-b705ac144d68	TCGA-RC-A7SF	TCGA-LIHC	66	--	--	--	--	-24432	--	072b3198-76a5-59d7-9ab1-de3f95ec137c	not hispanic or latino	male	--	--	asian	released	TCGA-RC-A7SF_demographic	2019-07-31T21:04:12.270687-05:00	Alive	--	1946	--	24432	--	--	--	--	M0	N0	Stage I	T1	7th	--	--	--	--	--	--	--	--	--	--	--	--	--	--	--	--	--
714a6878-ed2a-47f3-9755-b705ac144d68	TCGA-RC-A7SF	TCGA-LIHC	66	--	--	--	--	-24432	--	072b3198-76a5-59d7-9ab1-de3f95ec137c	not hispanic or latino	male	--	--	asian	released	TCGA-RC-A7SF_demographic	2019-07-31T21:04:12.270687-05:00	Alive	--	1946	--	24432	--	--	--	--	M0	N0	Stage I	T1	7th	--	--	--	--	--	--	--	--	--	--	--	--	--	--	--	--	--
6d2e8bc2-ca86-41c1-ae49-289e20fce758	TCGA-DD-AACB	TCGA-LIHC	74	--	--	--	--	-27103	--	9e63c3ef-0cff-5b32-af55-8fdc9ee03439	not hispanic or latino	female	--	--	asian	released	TCGA-DD-AACB_demographic	2019-07-31T16:14:08.192108-05:00	Alive	--	1934	--	27103	--	--	--	--	M0	N0	Stage I	T1	6th	--	--	--	--	--	--	--	--	--	--	--	--	--	--	--	--	--
6d2e8bc2-ca86-41c1-ae49-289e20fce758	TCGA-DD-AACB	TCGA-LIHC	74	--	--	--	--	-27103	--	9e63c3ef-0cff-5b32-af55-8fdc9ee03439	not hispanic or latino	female	--	--	asian	released	TCGA-DD-AACB_demographic	2019-07-31T16:14:08.192108-05:00	Alive	--	1934	--	27103	--	--	--	--	M0	N0	Stage I	T1	6th	--	--	--	--	--	--	--	--	--	--	--	--	--	--	--	--	--
94e387ae-b641-4e9f-bb53-22c7b2a9cccb	TCGA-3K-AAZ8	TCGA-LIHC	65	--	--	--	--	-24046	--	5f3e7317-49fd-5c72-9772-97078861672e	not hispanic or latino	male	--	--	black or african american	released	TCGA-3K-AAZ8_demographic	2019-07-31T21:06:51.006194-05:00	Alive	--	1948	--	24046	--	--	--	--	MX	NX	Stage IIIB	T3b	7th	--	--	--	--	--	--	--	--	--	--	--	--	--	--	--	--	--
94e387ae-b641-4e9f-bb53-22c7b2a9cccb	TCGA-3K-AAZ8	TCGA-LIHC	65	--	--	--	--	-24046	--	5f3e7317-49fd-5c72-9772-97078861672e	not hispanic or latino	male	--	--	black or african american	released	TCGA-3K-AAZ8_demographic	2019-07-31T21:06:51.006194-05:00	Alive	--	1948	--	24046	--	--	--	--	MX	NX	Stage IIIB	T3b	7th	--	--	--	--	--	--	--	--	--	--	--	--	--	--	--	--	--
22077056-067d-4db5-98e5-106778ceca56	TCGA-ZP-A9CZ	TCGA-LIHC	72	--	--	--	--	-26403	--	116222c6-c2dc-5aab-b4cd-7ec083a176bd	not hispanic or latino	male	--	--	asian	released	TCGA-ZP-A9CZ_demographic	2019-07-31T20:57:44.136779-05:00	Alive	--	1939	--	26403	--	--	--	--	MX	NX	--	T1	7th	--	--	--	--	--	--	--	--	--	--	--	--	--	--	--	--	--
22077056-067d-4db5-98e5-106778ceca56	TCGA-ZP-A9CZ	TCGA-LIHC	72	--	--	--	--	-26403	--	116222c6-c2dc-5aab-b4cd-7ec083a176bd	not hispanic or latino	male	--	--	asian	released	TCGA-ZP-A9CZ_demographic	2019-07-31T20:57:44.136779-05:00	Alive	--	1939	--	26403	--	--	--	--	MX	NX	--	T1	7th	--	--	--	--	--	--	--	--	--	--	--	--	--	--	--	--	--
001887aa-36d0-463f-8bca-dec7043b4f2e	TCGA-DD-A4NP	TCGA-LIHC	32	--	--	--	--	-11838	--	ffc31d98-a943-5d4a-9f79-3d0fa8612e3b	not hispanic or latino	male	--	--	white	released	TCGA-DD-A4NP_demographic	2019-07-31T20:54:55.471937-05:00	Alive	--	1973	--	11838	--	--	--	--	M0	N0	Stage I	T1	6th	--	--	--	--	--	--	--	--	--	--	--	--	--	--	--	--	--
001887aa-36d0-463f-8bca-dec7043b4f2e	TCGA-DD-A4NP	TCGA-LIHC	32	--	--	--	--	-11838	--	ffc31d98-a943-5d4a-9f79-3d0fa8612e3b	not hispanic or latino	male	--	--	white	released	TCGA-DD-A4NP_demographic	2019-07-31T20:54:55.471937-05:00	Alive	--	1973	--	11838	--	--	--	--	M0	N0	Stage I	T1	6th	--	--	--	--	--	--	--	--	--	--	--	--	--	--	--	--	--
b865dec4-f051-4fbe-9405-f832ff2010d7	TCGA-G3-A25S	TCGA-LIHC	64	--	--	--	--	-23571	416	38cf4300-3bb3-55a3-9099-841c41f967ac	not hispanic or latino	male	--	--	white	released	TCGA-G3-A25S_demographic	2019-07-31T21:09:22.416594-05:00	Dead	--	1945	--	23571	--	--	--	--	M0	N0	Stage I	T1	6th	--	--	--	--	--	--	--	--	--	--	--	--	--	--	--	--	--
b865dec4-f051-4fbe-9405-f832ff2010d7	TCGA-G3-A25S	TCGA-LIHC	64	--	--	--	--	-23571	416	38cf4300-3bb3-55a3-9099-841c41f967ac	not hispanic or latino	male	--	--	white	released	TCGA-G3-A25S_demographic	2019-07-31T21:09:22.416594-05:00	Dead	--	1945	--	23571	--	--	--	--	M0	N0	Stage I	T1	6th	--	--	--	--	--	--	--	--	--	--	--	--	--	--	--	--	--
b0952fd6-62ee-44ef-9a2a-e5262ed4721a	TCGA-QA-A7B7	TCGA-LIHC	48	--	--	--	--	-17636	--	86d4c282-bf2c-55ac-afad-bd17600fe760	not hispanic or latino	male	--	--	black or african american	released	TCGA-QA-A7B7_demographic	2019-07-31T21:08:52.167265-05:00	Alive	--	1965	--	17636	--	--	--	--	MX	NX	Stage II	T2	7th	--	--	--	--	--	--	--	--	--	--	--	--	--	--	--	--	--
b0952fd6-62ee-44ef-9a2a-e5262ed4721a	TCGA-QA-A7B7	TCGA-LIHC	48	--	--	--	--	-17636	--	86d4c282-bf2c-55ac-afad-bd17600fe760	not hispanic or latino	male	--	--	black or african american	released	TCGA-QA-A7B7_demographic	2019-07-31T21:08:52.167265-05:00	Alive	--	1965	--	17636	--	--	--	--	MX	NX	Stage II	T2	7th	--	--	--	--	--	--	--	--	--	--	--	--	--	--	--	--	--
f0ece8e2-a6b0-4ed9-a613-d2fbb20e51b1	TCGA-DD-AAEB	TCGA-LIHC	60	--	--	--	--	-22121	--	1ec1b71d-416e-5ac7-b442-48e8bdb4ba5a	not hispanic or latino	male	--	--	asian	released	TCGA-DD-AAEB_demographic	2019-07-31T21:12:45.496434-05:00	Alive	--	1952	--	22121	--	--	--	--	M0	N0	Stage I	T1	7th	--	--	--	--	--	--	--	--	--	--	--	--	--	--	--	--	--
f0ece8e2-a6b0-4ed9-a613-d2fbb20e51b1	TCGA-DD-AAEB	TCGA-LIHC	60	--	--	--	--	-22121	--	1ec1b71d-416e-5ac7-b442-48e8bdb4ba5a	not hispanic or latino	male	--	--	asian	released	TCGA-DD-AAEB_demographic	2019-07-31T21:12:45.496434-05:00	Alive	--	1952	--	22121	--	--	--	--	M0	N0	Stage I	T1	7th	--	--	--	--	--	--	--	--	--	--	--	--	--	--	--	--	--
b7d6621c-8bce-4a01-8588-9d7761d9372b	TCGA-EP-A26S	TCGA-LIHC	70	--	--	--	--	-25677	--	f20d4db1-449f-59f2-96a1-f6f3a36077a8	not hispanic or latino	male	--	--	white	released	TCGA-EP-A26S_demographic	2019-07-31T21:09:19.405964-05:00	Alive	--	1941	--	25677	--	--	--	--	MX	N0	Stage I	T1	7th	--	--	--	--	--	--	--	--	--	--	--	--	--	--	--	--	--
b7d6621c-8bce-4a01-8588-9d7761d9372b	TCGA-EP-A26S	TCGA-LIHC	70	--	--	--	--	-25677	--	f20d4db1-449f-59f2-96a1-f6f3a36077a8	not hispanic or latino	male	--	--	white	released	TCGA-EP-A26S_demographic	2019-07-31T21:09:19.405964-05:00	Alive	--	1941	--	25677	--	--	--	--	MX	N0	Stage I	T1	7th	--	--	--	--	--	--	--	--	--	--	--	--	--	--	--	--	--
877b9f6b-9b34-40ed-933f-8fef204edf21	TCGA-DD-A3A1	TCGA-LIHC	65	--	--	--	--	-24046	233	f3156e8e-02cf-517e-b665-40bcf923c69c	not reported	male	--	--	not reported	released	TCGA-DD-A3A1_demographic	2019-07-31T21:05:52.883560-05:00	Dead	--	1936	2001	24046	--	--	--	--	M0	N0	Stage IIIA	T3b	5th	--	--	--	--	--	--	--	--	--	--	--	--	--	--	--	--	--
877b9f6b-9b34-40ed-933f-8fef204edf21	TCGA-DD-A3A1	TCGA-LIHC	65	--	--	--	--	-24046	233	f3156e8e-02cf-517e-b665-40bcf923c69c	not reported	male	--	--	not reported	released	TCGA-DD-A3A1_demographic	2019-07-31T21:05:52.883560-05:00	Dead	--	1936	2001	24046	--	--	--	--	M0	N0	Stage IIIA	T3b	5th	--	--	--	--	--	--	--	--	--	--	--	--	--	--	--	--	--
609c82fd-eb3a-46d7-8c09-0cde281a50b3	TCGA-DD-A11A	TCGA-LIHC	67	--	--	--	--	-24646	--	87696326-e4ca-5eea-bc6f-37bab4e03549	not hispanic or latino	male	--	--	black or african american	released	TCGA-DD-A11A_demographic	2019-07-31T21:02:57.494692-05:00	Not Reported	--	1937	--	24646	--	--	--	--	M0	N0	Stage I	T1	6th	--	--	--	--	--	--	--	--	--	--	--	--	--	--	--	--	--
609c82fd-eb3a-46d7-8c09-0cde281a50b3	TCGA-DD-A11A	TCGA-LIHC	67	--	--	--	--	-24646	--	87696326-e4ca-5eea-bc6f-37bab4e03549	not hispanic or latino	male	--	--	black or african american	released	TCGA-DD-A11A_demographic	2019-07-31T21:02:57.494692-05:00	Not Reported	--	1937	--	24646	--	--	--	--	M0	N0	Stage I	T1	6th	--	--	--	--	--	--	--	--	--	--	--	--	--	--	--	--	--
11823a8a-194f-4e6b-a373-ef5a3fc7d2b9	TCGA-DD-AAVW	TCGA-LIHC	35	--	--	--	--	-12986	--	10b7f826-5ab9-58e1-a1b5-8b10ac49c837	not hispanic or latino	male	--	--	asian	released	TCGA-DD-AAVW_demographic	2019-07-31T20:56:26.145570-05:00	Alive	--	1973	--	12986	--	--	--	--	M0	N0	Stage I	T1	6th	--	--	--	--	--	--	--	--	--	--	--	--	--	--	--	--	--
11823a8a-194f-4e6b-a373-ef5a3fc7d2b9	TCGA-DD-AAVW	TCGA-LIHC	35	--	--	--	--	-12986	--	10b7f826-5ab9-58e1-a1b5-8b10ac49c837	not hispanic or latino	male	--	--	asian	released	TCGA-DD-AAVW_demographic	2019-07-31T20:56:26.145570-05:00	Alive	--	1973	--	12986	--	--	--	--	M0	N0	Stage I	T1	6th	--	--	--	--	--	--	--	--	--	--	--	--	--	--	--	--	--
31a2ecc5-2d45-4823-8187-dc701dd412a8	TCGA-2Y-A9GT	TCGA-LIHC	51	--	--	--	--	-18768	1624	fb0dcf32-8f65-5d78-9560-ae840f6adba2	not hispanic or latino	male	--	--	white	released	TCGA-2Y-A9GT_demographic	2019-07-31T20:58:49.734928-05:00	Dead	--	1955	2010	18768	--	--	--	--	MX	NX	Stage I	T1	6th	--	--	--	--	--	--	--	--	--	--	--	--	--	--	--	--	--
31a2ecc5-2d45-4823-8187-dc701dd412a8	TCGA-2Y-A9GT	TCGA-LIHC	51	--	--	--	--	-18768	1624	fb0dcf32-8f65-5d78-9560-ae840f6adba2	not hispanic or latino	male	--	--	white	released	TCGA-2Y-A9GT_demographic	2019-07-31T20:58:49.734928-05:00	Dead	--	1955	2010	18768	--	--	--	--	MX	NX	Stage I	T1	6th	--	--	--	--	--	--	--	--	--	--	--	--	--	--	--	--	--
516c8594-2973-41e5-a5ce-76d177edfa48	TCGA-DD-A3A3	TCGA-LIHC	45	--	--	--	--	-16708	535	115b8a69-5641-5d2b-a225-9333ce309565	not hispanic or latino	male	--	--	asian	released	TCGA-DD-A3A3_demographic	2019-07-31T21:01:36.316118-05:00	Dead	--	1954	2000	16708	--	--	--	--	M0	N0	Stage I	T1	5th	--	--	--	--	--	--	--	--	--	--	--	--	--	--	--	--	--
516c8594-2973-41e5-a5ce-76d177edfa48	TCGA-DD-A3A3	TCGA-LIHC	45	--	--	--	--	-16708	535	115b8a69-5641-5d2b-a225-9333ce309565	not hispanic or latino	male	--	--	asian	released	TCGA-DD-A3A3_demographic	2019-07-31T21:01:36.316118-05:00	Dead	--	1954	2000	16708	--	--	--	--	M0	N0	Stage I	T1	5th	--	--	--	--	--	--	--	--	--	--	--	--	--	--	--	--	--
56a82a56-0241-4d3d-9de2-696b0c36df91	TCGA-BW-A5NP	TCGA-LIHC	26	--	--	--	--	-9809	--	0d1e527a-0b5e-5bed-aaac-0cd78f3700b6	hispanic or latino	female	--	--	white	released	TCGA-BW-A5NP_demographic	2019-07-31T21:02:18.295222-05:00	Alive	--	1984	--	9809	--	--	--	--	M1	N0	Stage IV	T2	7th	--	--	--	--	--	--	--	--	--	--	--	--	--	--	--	--	--
56a82a56-0241-4d3d-9de2-696b0c36df91	TCGA-BW-A5NP	TCGA-LIHC	26	--	--	--	--	-9809	--	0d1e527a-0b5e-5bed-aaac-0cd78f3700b6	hispanic or latino	female	--	--	white	released	TCGA-BW-A5NP_demographic	2019-07-31T21:02:18.295222-05:00	Alive	--	1984	--	9809	--	--	--	--	M1	N0	Stage IV	T2	7th	--	--	--	--	--	--	--	--	--	--	--	--	--	--	--	--	--
0e8c3831-def9-4efa-9f93-8942072d6a77	TCGA-2Y-A9GZ	TCGA-LIHC	82	--	--	--	--	-30082	848	27836d7b-262e-5d2b-b00f-a7f483f52cda	not hispanic or latino	female	--	--	white	released	TCGA-2Y-A9GZ_demographic	2019-07-31T20:56:02.399071-05:00	Dead	--	1925	2009	30082	--	--	--	--	MX	NX	Stage II	T2	6th	--	--	--	--	--	--	--	--	--	--	--	--	--	--	--	--	--
0e8c3831-def9-4efa-9f93-8942072d6a77	TCGA-2Y-A9GZ	TCGA-LIHC	82	--	--	--	--	-30082	848	27836d7b-262e-5d2b-b00f-a7f483f52cda	not hispanic or latino	female	--	--	white	released	TCGA-2Y-A9GZ_demographic	2019-07-31T20:56:02.399071-05:00	Dead	--	1925	2009	30082	--	--	--	--	MX	NX	Stage II	T2	6th	--	--	--	--	--	--	--	--	--	--	--	--	--	--	--	--	--
a2c17e87-d8bc-4160-88ae-e3e894d013e4	TCGA-BC-A112	TCGA-LIHC	80	--	--	--	--	-29511	153	2965e5e6-ecc5-5bf6-bec3-1da0ce317753	not hispanic or latino	male	--	--	white	released	TCGA-BC-A112_demographic	2019-07-31T21:07:34.156175-05:00	Dead	--	1929	2009	29511	--	--	--	--	MX	NX	--	T3	6th	--	--	--	--	--	--	--	--	--	--	--	--	--	--	--	--	--
a2c17e87-d8bc-4160-88ae-e3e894d013e4	TCGA-BC-A112	TCGA-LIHC	80	--	--	--	--	-29511	153	2965e5e6-ecc5-5bf6-bec3-1da0ce317753	not hispanic or latino	male	--	--	white	released	TCGA-BC-A112_demographic	2019-07-31T21:07:34.156175-05:00	Dead	--	1929	2009	29511	--	--	--	--	MX	NX	--	T3	6th	--	--	--	--	--	--	--	--	--	--	--	--	--	--	--	--	--
9457a9a1-3dd1-4d88-b1e1-d20aae4491dd	TCGA-BD-A3ER	TCGA-LIHC	62	--	--	--	--	-22657	--	6cd87abb-29de-517b-92c7-605010ff700a	not hispanic or latino	male	--	--	white	released	TCGA-BD-A3ER_demographic	2019-07-31T21:06:48.190213-05:00	Alive	--	1949	--	22657	--	--	--	--	MX	NX	Stage II	T2	7th	--	--	--	--	--	--	--	--	--	--	--	--	--	--	--	--	--
9457a9a1-3dd1-4d88-b1e1-d20aae4491dd	TCGA-BD-A3ER	TCGA-LIHC	62	--	--	--	--	-22657	--	6cd87abb-29de-517b-92c7-605010ff700a	not hispanic or latino	male	--	--	white	released	TCGA-BD-A3ER_demographic	2019-07-31T21:06:48.190213-05:00	Alive	--	1949	--	22657	--	--	--	--	MX	NX	Stage II	T2	7th	--	--	--	--	--	--	--	--	--	--	--	--	--	--	--	--	--
290890eb-321c-45dc-9cd1-45676c6e5e96	TCGA-5R-AA1C	TCGA-LIHC	57	--	--	--	--	-21073	--	6dbba301-dffd-51a0-9396-c9780c442b3a	not hispanic or latino	male	--	--	white	released	TCGA-5R-AA1C_demographic	2019-07-31T20:58:22.502958-05:00	Alive	--	1956	--	21073	--	--	--	--	M0	N0	Stage II	T2	7th	--	--	--	--	--	--	--	--	--	--	--	--	--	--	--	--	--
290890eb-321c-45dc-9cd1-45676c6e5e96	TCGA-5R-AA1C	TCGA-LIHC	57	--	--	--	--	-21073	--	6dbba301-dffd-51a0-9396-c9780c442b3a	not hispanic or latino	male	--	--	white	released	TCGA-5R-AA1C_demographic	2019-07-31T20:58:22.502958-05:00	Alive	--	1956	--	21073	--	--	--	--	M0	N0	Stage II	T2	7th	--	--	--	--	--	--	--	--	--	--	--	--	--	--	--	--	--
87aa894e-7676-40b7-9557-6541446d8cea	TCGA-G3-A6UC	TCGA-LIHC	65	--	--	--	--	-23793	--	3f8b4a68-30b4-5dc2-9f64-5710ee5b4724	not hispanic or latino	male	--	--	white	released	TCGA-G3-A6UC_demographic	2019-07-31T21:05:56.034984-05:00	Alive	--	1947	--	23793	--	--	--	--	M0	N0	Stage IIIB	T3b	7th	--	--	--	--	--	--	--	--	--	--	--	--	--	--	--	--	--
87aa894e-7676-40b7-9557-6541446d8cea	TCGA-G3-A6UC	TCGA-LIHC	65	--	--	--	--	-23793	--	3f8b4a68-30b4-5dc2-9f64-5710ee5b4724	not hispanic or latino	male	--	--	white	released	TCGA-G3-A6UC_demographic	2019-07-31T21:05:56.034984-05:00	Alive	--	1947	--	23793	--	--	--	--	M0	N0	Stage IIIB	T3b	7th	--	--	--	--	--	--	--	--	--	--	--	--	--	--	--	--	--
71681db9-fa90-4fe1-a497-67d501eb75f0	TCGA-EP-A2KC	TCGA-LIHC	62	--	--	--	--	-22677	19	4d3c3d63-e471-5365-9ac5-94c60c5b3de6	not hispanic or latino	male	--	--	black or african american	released	TCGA-EP-A2KC_demographic	2019-07-31T21:04:15.421183-05:00	Dead	--	1949	2011	22677	--	--	--	--	MX	NX	Stage I	T1	7th	--	--	--	--	--	--	--	--	--	--	--	--	--	--	--	--	--
71681db9-fa90-4fe1-a497-67d501eb75f0	TCGA-EP-A2KC	TCGA-LIHC	62	--	--	--	--	-22677	19	4d3c3d63-e471-5365-9ac5-94c60c5b3de6	not hispanic or latino	male	--	--	black or african american	released	TCGA-EP-A2KC_demographic	2019-07-31T21:04:15.421183-05:00	Dead	--	1949	2011	22677	--	--	--	--	MX	NX	Stage I	T1	7th	--	--	--	--	--	--	--	--	--	--	--	--	--	--	--	--	--
460a3cbd-c63c-4e6f-b670-2619687ac5a0	TCGA-DD-AADS	TCGA-LIHC	63	--	--	--	--	-23227	--	b365d22e-d351-5f35-9235-c8981f454542	not hispanic or latino	male	--	--	asian	released	TCGA-DD-AADS_demographic	2019-07-31T21:00:52.092695-05:00	Alive	--	1950	--	23227	--	--	--	--	M0	N0	Stage I	T1	7th	--	--	--	--	--	--	--	--	--	--	--	--	--	--	--	--	--
460a3cbd-c63c-4e6f-b670-2619687ac5a0	TCGA-DD-AADS	TCGA-LIHC	63	--	--	--	--	-23227	--	b365d22e-d351-5f35-9235-c8981f454542	not hispanic or latino	male	--	--	asian	released	TCGA-DD-AADS_demographic	2019-07-31T21:00:52.092695-05:00	Alive	--	1950	--	23227	--	--	--	--	M0	N0	Stage I	T1	7th	--	--	--	--	--	--	--	--	--	--	--	--	--	--	--	--	--
6ea0ef82-694d-492d-95da-a3bc8de99149	TCGA-DD-AAEK	TCGA-LIHC	51	--	--	--	--	-18757	--	42932a4b-6c58-5ad3-bbff-40cc025a9e4c	not hispanic or latino	male	--	--	asian	released	TCGA-DD-AAEK_demographic	2019-07-31T21:04:00.534631-05:00	Alive	--	1959	--	18757	--	--	--	--	M0	N0	Stage II	T2	7th	--	--	--	--	--	--	--	--	--	--	--	--	--	--	--	--	--
6ea0ef82-694d-492d-95da-a3bc8de99149	TCGA-DD-AAEK	TCGA-LIHC	51	--	--	--	--	-18757	--	42932a4b-6c58-5ad3-bbff-40cc025a9e4c	not hispanic or latino	male	--	--	asian	released	TCGA-DD-AAEK_demographic	2019-07-31T21:04:00.534631-05:00	Alive	--	1959	--	18757	--	--	--	--	M0	N0	Stage II	T2	7th	--	--	--	--	--	--	--	--	--	--	--	--	--	--	--	--	--
b9835dc5-bf31-4541-a973-e8ca802d80ba	TCGA-G3-A25U	TCGA-LIHC	63	--	--	--	--	-23207	--	43f5ec56-a144-51c0-bec7-3fae2d90e71c	not hispanic or latino	female	--	--	asian	released	TCGA-G3-A25U_demographic	2019-07-31T21:09:31.710774-05:00	Alive	--	1944	--	23207	--	--	--	--	M0	N0	Stage I	T1	6th	--	--	--	--	--	--	--	--	--	--	--	--	--	--	--	--	--
b9835dc5-bf31-4541-a973-e8ca802d80ba	TCGA-G3-A25U	TCGA-LIHC	63	--	--	--	--	-23207	--	43f5ec56-a144-51c0-bec7-3fae2d90e71c	not hispanic or latino	female	--	--	asian	released	TCGA-G3-A25U_demographic	2019-07-31T21:09:31.710774-05:00	Alive	--	1944	--	23207	--	--	--	--	M0	N0	Stage I	T1	6th	--	--	--	--	--	--	--	--	--	--	--	--	--	--	--	--	--
af1e56af-410c-4cad-a4e8-1c6937f1a350	TCGA-UB-A7MB	TCGA-LIHC	24	--	--	--	--	-8951	--	ac2093be-c88c-5c19-816b-320ba9a291a3	not hispanic or latino	male	--	--	white	released	TCGA-UB-A7MB_demographic	2019-07-31T21:08:43.256142-05:00	Alive	--	1989	--	8951	--	--	--	--	MX	NX	Stage II	T2	7th	--	--	--	--	--	--	--	--	--	--	--	--	--	--	--	--	--
af1e56af-410c-4cad-a4e8-1c6937f1a350	TCGA-UB-A7MB	TCGA-LIHC	24	--	--	--	--	-8951	--	ac2093be-c88c-5c19-816b-320ba9a291a3	not hispanic or latino	male	--	--	white	released	TCGA-UB-A7MB_demographic	2019-07-31T21:08:43.256142-05:00	Alive	--	1989	--	8951	--	--	--	--	MX	NX	Stage II	T2	7th	--	--	--	--	--	--	--	--	--	--	--	--	--	--	--	--	--
56447eb8-c50c-4e31-a29e-bde6bfd31af4	TCGA-DD-AAE2	TCGA-LIHC	51	--	--	--	--	-18695	--	b5eb8246-e610-564e-abeb-c359e1d48f94	not hispanic or latino	male	--	--	asian	released	TCGA-DD-AAE2_demographic	2019-07-31T21:02:12.243514-05:00	Alive	--	1962	--	18695	--	--	--	--	M0	N0	Stage I	T1	7th	--	--	--	--	--	--	--	--	--	--	--	--	--	--	--	--	--
56447eb8-c50c-4e31-a29e-bde6bfd31af4	TCGA-DD-AAE2	TCGA-LIHC	51	--	--	--	--	-18695	--	b5eb8246-e610-564e-abeb-c359e1d48f94	not hispanic or latino	male	--	--	asian	released	TCGA-DD-AAE2_demographic	2019-07-31T21:02:12.243514-05:00	Alive	--	1962	--	18695	--	--	--	--	M0	N0	Stage I	T1	7th	--	--	--	--	--	--	--	--	--	--	--	--	--	--	--	--	--
0277f393-3743-47d6-a96f-155baec9eb49	TCGA-CC-A3MC	TCGA-LIHC	54	--	--	--	--	-20067	--	1f9012a2-66d5-569c-bb1f-751ef77d04b0	not hispanic or latino	male	--	--	asian	released	TCGA-CC-A3MC_demographic	2019-07-31T20:55:13.410080-05:00	Alive	--	1957	--	20067	--	--	--	--	M0	N0	Stage IIIA	T3	7th	--	--	--	--	--	--	--	--	--	--	--	--	--	--	--	--	--
0277f393-3743-47d6-a96f-155baec9eb49	TCGA-CC-A3MC	TCGA-LIHC	54	--	--	--	--	-20067	--	1f9012a2-66d5-569c-bb1f-751ef77d04b0	not hispanic or latino	male	--	--	asian	released	TCGA-CC-A3MC_demographic	2019-07-31T20:55:13.410080-05:00	Alive	--	1957	--	20067	--	--	--	--	M0	N0	Stage IIIA	T3	7th	--	--	--	--	--	--	--	--	--	--	--	--	--	--	--	--	--
9197ca4c-e48c-43af-ba61-d894faf3cc24	TCGA-ZS-A9CD	TCGA-LIHC	73	--	--	--	--	-26915	1386	f23ec093-178d-58d7-8ab2-523af687f18c	not hispanic or latino	male	--	--	white	released	TCGA-ZS-A9CD_demographic	2019-07-31T21:06:39.014696-05:00	Dead	--	1937	2013	26915	--	--	--	--	MX	NX	Stage II	T2	7th	--	--	--	--	--	--	--	--	--	--	--	--	--	--	--	--	--
9197ca4c-e48c-43af-ba61-d894faf3cc24	TCGA-ZS-A9CD	TCGA-LIHC	73	--	--	--	--	-26915	1386	f23ec093-178d-58d7-8ab2-523af687f18c	not hispanic or latino	male	--	--	white	released	TCGA-ZS-A9CD_demographic	2019-07-31T21:06:39.014696-05:00	Dead	--	1937	2013	26915	--	--	--	--	MX	NX	Stage II	T2	7th	--	--	--	--	--	--	--	--	--	--	--	--	--	--	--	--	--
9aea3437-572a-48c6-beb9-9bdbcb243875	TCGA-NI-A4U2	TCGA-LIHC	71	--	--	--	--	-26011	1791	916255be-c631-59c4-b3b5-8defa5e86e60	not hispanic or latino	male	--	--	white	released	TCGA-NI-A4U2_demographic	2019-07-31T21:07:14.002498-05:00	Dead	--	1934	2009	26011	--	--	--	--	MX	NX	Stage IIIA	T3	6th	--	--	--	--	--	--	--	--	--	--	--	--	--	--	--	--	--
9aea3437-572a-48c6-beb9-9bdbcb243875	TCGA-NI-A4U2	TCGA-LIHC	71	--	--	--	--	-26011	1791	916255be-c631-59c4-b3b5-8defa5e86e60	not hispanic or latino	male	--	--	white	released	TCGA-NI-A4U2_demographic	2019-07-31T21:07:14.002498-05:00	Dead	--	1934	2009	26011	--	--	--	--	MX	NX	Stage IIIA	T3	6th	--	--	--	--	--	--	--	--	--	--	--	--	--	--	--	--	--
4774367c-5d8f-4b23-934a-e6d33a89dca8	TCGA-DD-A73G	TCGA-LIHC	73	--	--	--	--	-26949	--	80d25bdf-6946-5213-be2a-6f6c34c8a3ae	not hispanic or latino	female	--	--	white	released	TCGA-DD-A73G_demographic	2019-07-31T21:00:57.791296-05:00	Alive	--	1932	--	26949	--	--	--	--	M0	N0	Stage I	T1	6th	--	--	--	--	--	--	--	--	--	--	--	--	--	--	--	--	--
4774367c-5d8f-4b23-934a-e6d33a89dca8	TCGA-DD-A73G	TCGA-LIHC	73	--	--	--	--	-26949	--	80d25bdf-6946-5213-be2a-6f6c34c8a3ae	not hispanic or latino	female	--	--	white	released	TCGA-DD-A73G_demographic	2019-07-31T21:00:57.791296-05:00	Alive	--	1932	--	26949	--	--	--	--	M0	N0	Stage I	T1	6th	--	--	--	--	--	--	--	--	--	--	--	--	--	--	--	--	--
59f163d2-6a7c-41b8-b4d6-f07174dafc6e	TCGA-T1-A6J8	TCGA-LIHC	68	--	--	--	--	-24853	--	0b990cce-038a-5ae4-93a7-b61893b02a99	not hispanic or latino	male	--	--	white	released	TCGA-T1-A6J8_demographic	2019-07-31T21:02:27.588828-05:00	Alive	--	1945	--	24853	--	--	--	--	M0	NX	--	T1	7th	--	--	--	--	--	--	--	--	--	--	--	--	--	--	--	--	--
59f163d2-6a7c-41b8-b4d6-f07174dafc6e	TCGA-T1-A6J8	TCGA-LIHC	68	--	--	--	--	-24853	--	0b990cce-038a-5ae4-93a7-b61893b02a99	not hispanic or latino	male	--	--	white	released	TCGA-T1-A6J8_demographic	2019-07-31T21:02:27.588828-05:00	Alive	--	1945	--	24853	--	--	--	--	M0	NX	--	T1	7th	--	--	--	--	--	--	--	--	--	--	--	--	--	--	--	--	--
5d259f26-3bef-4fe4-948b-495183f5f8be	TCGA-G3-AAV7	TCGA-LIHC	38	--	--	--	--	-14229	--	0ca82729-685f-516c-b65a-54f543d51dbd	not hispanic or latino	male	--	--	asian	released	TCGA-G3-AAV7_demographic	2019-07-31T21:02:45.840893-05:00	Alive	--	1975	--	14229	--	--	--	--	M0	N0	Stage II	T2	7th	--	--	--	--	--	--	--	--	--	--	--	--	--	--	--	--	--
5d259f26-3bef-4fe4-948b-495183f5f8be	TCGA-G3-AAV7	TCGA-LIHC	38	--	--	--	--	-14229	--	0ca82729-685f-516c-b65a-54f543d51dbd	not hispanic or latino	male	--	--	asian	released	TCGA-G3-AAV7_demographic	2019-07-31T21:02:45.840893-05:00	Alive	--	1975	--	14229	--	--	--	--	M0	N0	Stage II	T2	7th	--	--	--	--	--	--	--	--	--	--	--	--	--	--	--	--	--
0004d251-3f70-4395-b175-c94c2f5b1b81	TCGA-DD-AAVP	TCGA-LIHC	48	--	--	--	--	-17833	--	aac73088-e280-54f6-bc81-f6a9fa29ab0f	not hispanic or latino	male	--	--	asian	released	TCGA-DD-AAVP_demographic	2019-07-31T20:54:52.590036-05:00	Alive	--	1959	--	17833	--	--	--	--	M0	N0	Stage I	T1	6th	--	--	--	--	--	--	--	--	--	--	--	--	--	--	--	--	--
0004d251-3f70-4395-b175-c94c2f5b1b81	TCGA-DD-AAVP	TCGA-LIHC	48	--	--	--	--	-17833	--	aac73088-e280-54f6-bc81-f6a9fa29ab0f	not hispanic or latino	male	--	--	asian	released	TCGA-DD-AAVP_demographic	2019-07-31T20:54:52.590036-05:00	Alive	--	1959	--	17833	--	--	--	--	M0	N0	Stage I	T1	6th	--	--	--	--	--	--	--	--	--	--	--	--	--	--	--	--	--
0afd4283-7311-4d69-a2f5-779628da45fc	TCGA-DD-AACN	TCGA-LIHC	32	--	--	--	--	-12007	--	f1d82c1b-24ac-5d83-abbf-0d45a0878557	not hispanic or latino	male	--	--	asian	released	TCGA-DD-AACN_demographic	2019-07-31T20:55:49.960330-05:00	Alive	--	1977	--	12007	--	--	--	--	M0	N0	Stage I	T1	6th	--	--	--	--	--	--	--	--	--	--	--	--	--	--	--	--	--
0afd4283-7311-4d69-a2f5-779628da45fc	TCGA-DD-AACN	TCGA-LIHC	32	--	--	--	--	-12007	--	f1d82c1b-24ac-5d83-abbf-0d45a0878557	not hispanic or latino	male	--	--	asian	released	TCGA-DD-AACN_demographic	2019-07-31T20:55:49.960330-05:00	Alive	--	1977	--	12007	--	--	--	--	M0	N0	Stage I	T1	6th	--	--	--	--	--	--	--	--	--	--	--	--	--	--	--	--	--
d3a03f7a-3482-4548-957e-05c692b20101	TCGA-FV-A2QR	TCGA-LIHC	75	--	--	--	--	--	581	a49576c7-6187-5e9a-9ce1-0ee2a603e886	not hispanic or latino	male	--	--	white	released	TCGA-FV-A2QR_demographic	2019-07-31T21:11:17.469356-05:00	Dead	--	1931	2007	--	--	--	--	--	M0	N0	Stage I	T1	6th	--	--	--	--	--	--	--	--	--	--	--	--	--	--	--	--	--
d3a03f7a-3482-4548-957e-05c692b20101	TCGA-FV-A2QR	TCGA-LIHC	75	--	--	--	--	--	581	a49576c7-6187-5e9a-9ce1-0ee2a603e886	not hispanic or latino	male	--	--	white	released	TCGA-FV-A2QR_demographic	2019-07-31T21:11:17.469356-05:00	Dead	--	1931	2007	--	--	--	--	--	M0	N0	Stage I	T1	6th	--	--	--	--	--	--	--	--	--	--	--	--	--	--	--	--	--
97472e71-66eb-434b-81b0-d727765f44cb	TCGA-DD-AADI	TCGA-LIHC	43	--	--	--	--	-15928	--	66cfb842-40f9-5230-8b6f-afb2d0319610	not hispanic or latino	female	--	--	asian	released	TCGA-DD-AADI_demographic	2019-07-31T21:07:05.797486-05:00	Alive	--	1968	--	15928	--	--	--	--	M0	N0	Stage I	T1	7th	--	--	--	--	--	--	--	--	--	--	--	--	--	--	--	--	--
97472e71-66eb-434b-81b0-d727765f44cb	TCGA-DD-AADI	TCGA-LIHC	43	--	--	--	--	-15928	--	66cfb842-40f9-5230-8b6f-afb2d0319610	not hispanic or latino	female	--	--	asian	released	TCGA-DD-AADI_demographic	2019-07-31T21:07:05.797486-05:00	Alive	--	1968	--	15928	--	--	--	--	M0	N0	Stage I	T1	7th	--	--	--	--	--	--	--	--	--	--	--	--	--	--	--	--	--
8e79ea29-787e-4a33-8465-9891776f47ed	TCGA-DD-AACV	TCGA-LIHC	53	--	--	--	--	-19660	--	6a31c939-b07c-51c7-b570-f80c4f709ee2	not hispanic or latino	male	--	--	asian	released	TCGA-DD-AACV_demographic	2019-07-31T21:06:23.831150-05:00	Alive	--	1957	--	19660	--	--	--	--	M0	N0	Stage I	T1	7th	--	--	--	--	--	--	--	--	--	--	--	--	--	--	--	--	--
8e79ea29-787e-4a33-8465-9891776f47ed	TCGA-DD-AACV	TCGA-LIHC	53	--	--	--	--	-19660	--	6a31c939-b07c-51c7-b570-f80c4f709ee2	not hispanic or latino	male	--	--	asian	released	TCGA-DD-AACV_demographic	2019-07-31T21:06:23.831150-05:00	Alive	--	1957	--	19660	--	--	--	--	M0	N0	Stage I	T1	7th	--	--	--	--	--	--	--	--	--	--	--	--	--	--	--	--	--
03f5de7d-45a9-4a73-8c61-ed816d4a3ac5	TCGA-DD-AAD2	TCGA-LIHC	66	--	--	--	--	-24221	--	e68c6cef-837d-5dca-a697-9505d41902ed	not hispanic or latino	male	--	--	asian	released	TCGA-DD-AAD2_demographic	2019-07-31T20:55:24.948701-05:00	Alive	--	1944	--	24221	--	--	--	--	M0	N0	Stage I	T1	7th	--	--	--	--	--	--	--	--	--	--	--	--	--	--	--	--	--
03f5de7d-45a9-4a73-8c61-ed816d4a3ac5	TCGA-DD-AAD2	TCGA-LIHC	66	--	--	--	--	-24221	--	e68c6cef-837d-5dca-a697-9505d41902ed	not hispanic or latino	male	--	--	asian	released	TCGA-DD-AAD2_demographic	2019-07-31T20:55:24.948701-05:00	Alive	--	1944	--	24221	--	--	--	--	M0	N0	Stage I	T1	7th	--	--	--	--	--	--	--	--	--	--	--	--	--	--	--	--	--
39baf24a-4032-4c23-b3fe-2c50df1881f6	TCGA-BC-A10W	TCGA-LIHC	50	--	--	--	--	-18562	91	b44ee0db-1f7f-5fcb-b27a-5fcc680c7cba	not hispanic or latino	male	--	--	asian	released	TCGA-BC-A10W_demographic	2019-07-31T16:13:55.897525-05:00	Dead	--	1952	2002	18562	--	--	--	--	MX	NX	--	T4	5th	--	--	--	--	--	--	--	--	--	--	--	--	--	--	--	--	--
39baf24a-4032-4c23-b3fe-2c50df1881f6	TCGA-BC-A10W	TCGA-LIHC	50	--	--	--	--	-18562	91	b44ee0db-1f7f-5fcb-b27a-5fcc680c7cba	not hispanic or latino	male	--	--	asian	released	TCGA-BC-A10W_demographic	2019-07-31T16:13:55.897525-05:00	Dead	--	1952	2002	18562	--	--	--	--	MX	NX	--	T4	5th	--	--	--	--	--	--	--	--	--	--	--	--	--	--	--	--	--
bb2069d3-e699-4a8a-bb61-b3c28b98a66b	TCGA-YA-A8S7	TCGA-LIHC	68	--	--	--	--	-25188	412	e8c3b42b-ead6-5132-9a93-60c5ba00e78e	hispanic or latino	male	--	--	white	released	TCGA-YA-A8S7_demographic	2019-07-31T21:09:34.751656-05:00	Dead	--	1944	2013	25188	--	--	--	--	MX	N0	Stage IIIA	T3a	7th	--	--	--	--	--	--	--	--	--	--	--	--	--	--	--	--	--
bb2069d3-e699-4a8a-bb61-b3c28b98a66b	TCGA-YA-A8S7	TCGA-LIHC	68	--	--	--	--	-25188	412	e8c3b42b-ead6-5132-9a93-60c5ba00e78e	hispanic or latino	male	--	--	white	released	TCGA-YA-A8S7_demographic	2019-07-31T21:09:34.751656-05:00	Dead	--	1944	2013	25188	--	--	--	--	MX	N0	Stage IIIA	T3a	7th	--	--	--	--	--	--	--	--	--	--	--	--	--	--	--	--	--
aaf7c9b5-6cb7-42bf-a0d1-07975eae3be9	TCGA-CC-A7II	TCGA-LIHC	54	--	--	--	--	-20079	--	30d13f19-6622-5386-a087-b3c6ba664757	not hispanic or latino	male	--	--	asian	released	TCGA-CC-A7II_demographic	2019-07-31T21:08:13.770641-05:00	Alive	--	1959	--	20079	--	--	--	--	M0	N0	Stage IIIA	T3	6th	--	--	--	--	--	--	--	--	--	--	--	--	--	--	--	--	--
aaf7c9b5-6cb7-42bf-a0d1-07975eae3be9	TCGA-CC-A7II	TCGA-LIHC	54	--	--	--	--	-20079	--	30d13f19-6622-5386-a087-b3c6ba664757	not hispanic or latino	male	--	--	asian	released	TCGA-CC-A7II_demographic	2019-07-31T21:08:13.770641-05:00	Alive	--	1959	--	20079	--	--	--	--	M0	N0	Stage IIIA	T3	6th	--	--	--	--	--	--	--	--	--	--	--	--	--	--	--	--	--
a396e048-5aa0-4d71-96bd-7f4fdf6934aa	TCGA-ED-A7PY	TCGA-LIHC	20	--	--	--	--	-7556	--	3cf0ae94-08db-51b5-aae3-571da3e649cb	not hispanic or latino	female	--	--	asian	released	TCGA-ED-A7PY_demographic	2019-07-31T21:07:37.134942-05:00	Alive	--	1993	--	7556	--	--	--	--	M0	NX	Stage II	T2	7th	--	--	--	--	--	--	--	--	--	--	--	--	--	--	--	--	--
a396e048-5aa0-4d71-96bd-7f4fdf6934aa	TCGA-ED-A7PY	TCGA-LIHC	20	--	--	--	--	-7556	--	3cf0ae94-08db-51b5-aae3-571da3e649cb	not hispanic or latino	female	--	--	asian	released	TCGA-ED-A7PY_demographic	2019-07-31T21:07:37.134942-05:00	Alive	--	1993	--	7556	--	--	--	--	M0	NX	Stage II	T2	7th	--	--	--	--	--	--	--	--	--	--	--	--	--	--	--	--	--
d504ee30-6955-4a7b-9311-55ad3decadd5	TCGA-RC-A6M5	TCGA-LIHC	20	--	--	--	--	-7634	--	989e5864-d033-5007-b5f9-30d63f5a256b	not reported	female	--	--	white	released	TCGA-RC-A6M5_demographic	2019-07-31T21:11:23.276218-05:00	Alive	--	1992	--	7634	--	--	--	--	M0	N1	Stage IVA	T1	7th	--	--	--	--	--	--	--	--	--	--	--	--	--	--	--	--	--
d504ee30-6955-4a7b-9311-55ad3decadd5	TCGA-RC-A6M5	TCGA-LIHC	20	--	--	--	--	-7634	--	989e5864-d033-5007-b5f9-30d63f5a256b	not reported	female	--	--	white	released	TCGA-RC-A6M5_demographic	2019-07-31T21:11:23.276218-05:00	Alive	--	1992	--	7634	--	--	--	--	M0	N1	Stage IVA	T1	7th	--	--	--	--	--	--	--	--	--	--	--	--	--	--	--	--	--
c7f1b389-aec7-4993-8afb-b7a56064f8fc	TCGA-BW-A5NQ	TCGA-LIHC	63	--	--	--	--	-23353	--	ad7d17aa-d0dc-5ed3-a0c5-a659a68e2967	not hispanic or latino	male	--	--	white	released	TCGA-BW-A5NQ_demographic	2019-07-31T21:10:32.803941-05:00	Alive	--	1947	--	23353	--	--	--	--	MX	NX	Stage I	T1	7th	--	--	--	--	--	--	--	--	--	--	--	--	--	--	--	--	--
c7f1b389-aec7-4993-8afb-b7a56064f8fc	TCGA-BW-A5NQ	TCGA-LIHC	63	--	--	--	--	-23353	--	ad7d17aa-d0dc-5ed3-a0c5-a659a68e2967	not hispanic or latino	male	--	--	white	released	TCGA-BW-A5NQ_demographic	2019-07-31T21:10:32.803941-05:00	Alive	--	1947	--	23353	--	--	--	--	MX	NX	Stage I	T1	7th	--	--	--	--	--	--	--	--	--	--	--	--	--	--	--	--	--
e0863874-f7b8-49b6-a88b-5ae5f1ec2b15	TCGA-DD-A73E	TCGA-LIHC	66	--	--	--	--	-24377	--	97bfae54-b307-5c73-ab0b-7b10dc4e6a8a	not hispanic or latino	male	--	--	white	released	TCGA-DD-A73E_demographic	2019-07-31T21:12:02.947647-05:00	Alive	--	1946	--	24377	--	--	--	--	M0	N0	Stage I	T1	7th	--	--	--	--	--	--	--	--	--	--	--	--	--	--	--	--	--
e0863874-f7b8-49b6-a88b-5ae5f1ec2b15	TCGA-DD-A73E	TCGA-LIHC	66	--	--	--	--	-24377	--	97bfae54-b307-5c73-ab0b-7b10dc4e6a8a	not hispanic or latino	male	--	--	white	released	TCGA-DD-A73E_demographic	2019-07-31T21:12:02.947647-05:00	Alive	--	1946	--	24377	--	--	--	--	M0	N0	Stage I	T1	7th	--	--	--	--	--	--	--	--	--	--	--	--	--	--	--	--	--
1e9f910c-82c0-4222-a62f-b656839307fc	TCGA-XR-A8TF	TCGA-LIHC	74	--	--	--	--	-27145	693	9b500fab-b7c1-564a-90df-a2b802a38394	hispanic or latino	male	--	--	white	released	TCGA-XR-A8TF_demographic	2019-07-31T20:57:28.906490-05:00	Dead	--	1938	2013	27145	--	--	--	--	MX	NX	Stage I	T1	7th	--	--	--	--	--	--	--	--	--	--	--	--	--	--	--	--	--
1e9f910c-82c0-4222-a62f-b656839307fc	TCGA-XR-A8TF	TCGA-LIHC	74	--	--	--	--	-27145	693	9b500fab-b7c1-564a-90df-a2b802a38394	hispanic or latino	male	--	--	white	released	TCGA-XR-A8TF_demographic	2019-07-31T20:57:28.906490-05:00	Dead	--	1938	2013	27145	--	--	--	--	MX	NX	Stage I	T1	7th	--	--	--	--	--	--	--	--	--	--	--	--	--	--	--	--	--
6c79f64b-63fe-46f5-bf7b-77208231b0f2	TCGA-DD-A1EG	TCGA-LIHC	76	--	--	--	--	-28108	1372	9bec5f4c-ae0f-578b-a4a4-6f546c27d502	not hispanic or latino	male	--	--	white	released	TCGA-DD-A1EG_demographic	2019-07-31T21:03:50.678620-05:00	Dead	--	1931	2010	28108	--	--	--	--	M0	N0	Stage I	T1	7th	--	--	--	--	--	--	--	--	--	--	--	--	--	--	--	--	--
6c79f64b-63fe-46f5-bf7b-77208231b0f2	TCGA-DD-A1EG	TCGA-LIHC	76	--	--	--	--	-28108	1372	9bec5f4c-ae0f-578b-a4a4-6f546c27d502	not hispanic or latino	male	--	--	white	released	TCGA-DD-A1EG_demographic	2019-07-31T21:03:50.678620-05:00	Dead	--	1931	2010	28108	--	--	--	--	M0	N0	Stage I	T1	7th	--	--	--	--	--	--	--	--	--	--	--	--	--	--	--	--	--
534a7b11-3abd-4581-a9c9-d984d6aa33a0	TCGA-CC-A7IG	TCGA-LIHC	47	--	--	--	--	-17453	299	24390922-f2bb-552f-a3c7-c5a6ea3f1588	not hispanic or latino	male	--	--	asian	released	TCGA-CC-A7IG_demographic	2019-07-31T21:01:57.542563-05:00	Dead	--	1966	--	17453	--	--	--	--	M0	N0	Stage II	T2	6th	--	--	--	--	--	--	--	--	--	--	--	--	--	--	--	--	--
534a7b11-3abd-4581-a9c9-d984d6aa33a0	TCGA-CC-A7IG	TCGA-LIHC	47	--	--	--	--	-17453	299	24390922-f2bb-552f-a3c7-c5a6ea3f1588	not hispanic or latino	male	--	--	asian	released	TCGA-CC-A7IG_demographic	2019-07-31T21:01:57.542563-05:00	Dead	--	1966	--	17453	--	--	--	--	M0	N0	Stage II	T2	6th	--	--	--	--	--	--	--	--	--	--	--	--	--	--	--	--	--
b5465221-78fe-40a8-abec-bed600602dd4	TCGA-G3-A3CI	TCGA-LIHC	71	--	--	--	--	-26224	--	d38463b6-1caf-5612-81fc-5a858382d91f	not hispanic or latino	male	--	--	white	released	TCGA-G3-A3CI_demographic	2019-07-31T21:09:04.193003-05:00	Alive	--	1940	--	26224	--	--	--	--	M0	N0	Stage I	T1	7th	--	--	--	--	--	--	--	--	--	--	--	--	--	--	--	--	--
b5465221-78fe-40a8-abec-bed600602dd4	TCGA-G3-A3CI	TCGA-LIHC	71	--	--	--	--	-26224	--	d38463b6-1caf-5612-81fc-5a858382d91f	not hispanic or latino	male	--	--	white	released	TCGA-G3-A3CI_demographic	2019-07-31T21:09:04.193003-05:00	Alive	--	1940	--	26224	--	--	--	--	M0	N0	Stage I	T1	7th	--	--	--	--	--	--	--	--	--	--	--	--	--	--	--	--	--
cf358fb8-866c-4780-a550-d6c1c30b8c63	TCGA-DD-AADU	TCGA-LIHC	60	--	--	--	--	-21940	--	ff54dab0-0bb5-5731-b7a4-bd58491e1918	not hispanic or latino	male	--	--	asian	released	TCGA-DD-AADU_demographic	2019-07-31T21:11:02.538476-05:00	Alive	--	1953	--	21940	--	--	--	--	M0	N0	Stage II	T2	7th	--	--	--	--	--	--	--	--	--	--	--	--	--	--	--	--	--
cf358fb8-866c-4780-a550-d6c1c30b8c63	TCGA-DD-AADU	TCGA-LIHC	60	--	--	--	--	-21940	--	ff54dab0-0bb5-5731-b7a4-bd58491e1918	not hispanic or latino	male	--	--	asian	released	TCGA-DD-AADU_demographic	2019-07-31T21:11:02.538476-05:00	Alive	--	1953	--	21940	--	--	--	--	M0	N0	Stage II	T2	7th	--	--	--	--	--	--	--	--	--	--	--	--	--	--	--	--	--
70aecc90-17f0-4064-8ebb-be81f9b1d7fd	TCGA-BC-A69I	TCGA-LIHC	69	--	--	--	--	-25370	--	2b47fbe3-afee-54e0-a10c-bb9a4751072d	not reported	male	--	--	white	released	TCGA-BC-A69I_demographic	2019-07-31T21:04:06.313959-05:00	Alive	--	1944	--	25370	--	--	--	--	M0	N0	Stage I	T1	7th	--	--	--	--	--	--	--	--	--	--	--	--	--	--	--	--	--
70aecc90-17f0-4064-8ebb-be81f9b1d7fd	TCGA-BC-A69I	TCGA-LIHC	69	--	--	--	--	-25370	--	2b47fbe3-afee-54e0-a10c-bb9a4751072d	not reported	male	--	--	white	released	TCGA-BC-A69I_demographic	2019-07-31T21:04:06.313959-05:00	Alive	--	1944	--	25370	--	--	--	--	M0	N0	Stage I	T1	7th	--	--	--	--	--	--	--	--	--	--	--	--	--	--	--	--	--
14201da5-4446-47be-af72-120b7780c6bf	TCGA-G3-A5SI	TCGA-LIHC	44	--	--	--	--	-16126	768	91f46c41-312f-5c8b-b45b-de7c588078cd	not hispanic or latino	male	--	--	asian	released	TCGA-G3-A5SI_demographic	2019-07-31T20:56:35.503774-05:00	Dead	--	1967	--	16126	--	--	--	--	M0	N0	Stage II	T2	7th	--	--	--	--	--	--	--	--	--	--	--	--	--	--	--	--	--
14201da5-4446-47be-af72-120b7780c6bf	TCGA-G3-A5SI	TCGA-LIHC	44	--	--	--	--	-16126	768	91f46c41-312f-5c8b-b45b-de7c588078cd	not hispanic or latino	male	--	--	asian	released	TCGA-G3-A5SI_demographic	2019-07-31T20:56:35.503774-05:00	Dead	--	1967	--	16126	--	--	--	--	M0	N0	Stage II	T2	7th	--	--	--	--	--	--	--	--	--	--	--	--	--	--	--	--	--
b75ca9e4-a474-4960-9343-c8e9524cd096	TCGA-ED-A66X	TCGA-LIHC	35	--	--	--	--	-12947	--	93716951-1ffb-5a09-84c7-382353a619e7	not hispanic or latino	male	--	--	asian	released	TCGA-ED-A66X_demographic	2019-07-31T21:09:16.751824-05:00	Alive	--	1978	--	12947	--	--	--	--	M0	N0	Stage IIIA	T3a	7th	--	--	--	--	--	--	--	--	--	--	--	--	--	--	--	--	--
b75ca9e4-a474-4960-9343-c8e9524cd096	TCGA-ED-A66X	TCGA-LIHC	35	--	--	--	--	-12947	--	93716951-1ffb-5a09-84c7-382353a619e7	not hispanic or latino	male	--	--	asian	released	TCGA-ED-A66X_demographic	2019-07-31T21:09:16.751824-05:00	Alive	--	1978	--	12947	--	--	--	--	M0	N0	Stage IIIA	T3a	7th	--	--	--	--	--	--	--	--	--	--	--	--	--	--	--	--	--
a6a3f07c-ced4-451b-b2e5-c93e4ed622c1	TCGA-DD-A4NS	TCGA-LIHC	61	--	--	--	--	-22638	2456	1b348322-cc4c-5c5f-959d-748510f321a2	not hispanic or latino	female	--	--	white	released	TCGA-DD-A4NS_demographic	2019-07-31T21:07:55.954463-05:00	Dead	--	1944	2011	22638	--	--	--	--	M0	N0	Stage I	T1	6th	--	--	--	--	--	--	--	--	--	--	--	--	--	--	--	--	--
a6a3f07c-ced4-451b-b2e5-c93e4ed622c1	TCGA-DD-A4NS	TCGA-LIHC	61	--	--	--	--	-22638	2456	1b348322-cc4c-5c5f-959d-748510f321a2	not hispanic or latino	female	--	--	white	released	TCGA-DD-A4NS_demographic	2019-07-31T21:07:55.954463-05:00	Dead	--	1944	2011	22638	--	--	--	--	M0	N0	Stage I	T1	6th	--	--	--	--	--	--	--	--	--	--	--	--	--	--	--	--	--
357c1c08-f368-4cae-8f20-9be241b30479	TCGA-DD-A3A2	TCGA-LIHC	76	--	--	--	--	-27930	2131	8dcd4cdd-cf30-56b9-b51c-de453b9238a1	not hispanic or latino	female	--	--	white	released	TCGA-DD-A3A2_demographic	2019-07-31T20:59:16.407238-05:00	Dead	--	1922	2003	27930	--	--	--	--	M0	N0	Stage I	T1	5th	--	--	--	--	--	--	--	--	--	--	--	--	--	--	--	--	--
357c1c08-f368-4cae-8f20-9be241b30479	TCGA-DD-A3A2	TCGA-LIHC	76	--	--	--	--	-27930	2131	8dcd4cdd-cf30-56b9-b51c-de453b9238a1	not hispanic or latino	female	--	--	white	released	TCGA-DD-A3A2_demographic	2019-07-31T20:59:16.407238-05:00	Dead	--	1922	2003	27930	--	--	--	--	M0	N0	Stage I	T1	5th	--	--	--	--	--	--	--	--	--	--	--	--	--	--	--	--	--
959918d7-cb84-4745-a72f-d138176b1ecb	TCGA-EP-A12J	TCGA-LIHC	62	--	--	--	--	-22997	--	c2990492-cd81-5c52-9a37-6c9a600eade3	not hispanic or latino	male	--	--	black or african american	released	TCGA-EP-A12J_demographic	2019-07-31T21:06:56.855120-05:00	Alive	--	1948	--	22997	--	--	--	--	MX	NX	Stage I	T1	7th	--	--	--	--	--	--	--	--	--	--	--	--	--	--	--	--	--
959918d7-cb84-4745-a72f-d138176b1ecb	TCGA-EP-A12J	TCGA-LIHC	62	--	--	--	--	-22997	--	c2990492-cd81-5c52-9a37-6c9a600eade3	not hispanic or latino	male	--	--	black or african american	released	TCGA-EP-A12J_demographic	2019-07-31T21:06:56.855120-05:00	Alive	--	1948	--	22997	--	--	--	--	MX	NX	Stage I	T1	7th	--	--	--	--	--	--	--	--	--	--	--	--	--	--	--	--	--
f3f6ba92-c68f-4313-99f4-0281272e02b6	TCGA-MI-A75H	TCGA-LIHC	77	--	--	--	--	-28371	--	c2a18921-da5f-54ce-abc5-29a3c41e293a	not hispanic or latino	male	--	--	white	released	TCGA-MI-A75H_demographic	2019-07-31T21:12:51.569846-05:00	Alive	--	1935	--	28371	--	--	--	--	MX	NX	--	--	7th	--	--	--	--	--	--	--	--	--	--	--	--	--	--	--	--	--
f3f6ba92-c68f-4313-99f4-0281272e02b6	TCGA-MI-A75H	TCGA-LIHC	77	--	--	--	--	-28371	--	c2a18921-da5f-54ce-abc5-29a3c41e293a	not hispanic or latino	male	--	--	white	released	TCGA-MI-A75H_demographic	2019-07-31T21:12:51.569846-05:00	Alive	--	1935	--	28371	--	--	--	--	MX	NX	--	--	7th	--	--	--	--	--	--	--	--	--	--	--	--	--	--	--	--	--
3837c8ac-6c9e-499b-a4e7-d42c870bcb49	TCGA-CC-A5UD	TCGA-LIHC	45	--	--	--	--	-16702	304	705a3311-1ab5-5f22-b826-18bae97e2ef9	not hispanic or latino	male	--	--	asian	released	TCGA-CC-A5UD_demographic	2019-07-31T20:59:19.196856-05:00	Dead	--	1967	--	16702	--	--	--	--	M0	N0	Stage IIIA	T3	6th	--	--	--	--	--	--	--	--	--	--	--	--	--	--	--	--	--
3837c8ac-6c9e-499b-a4e7-d42c870bcb49	TCGA-CC-A5UD	TCGA-LIHC	45	--	--	--	--	-16702	304	705a3311-1ab5-5f22-b826-18bae97e2ef9	not hispanic or latino	male	--	--	asian	released	TCGA-CC-A5UD_demographic	2019-07-31T20:59:19.196856-05:00	Dead	--	1967	--	16702	--	--	--	--	M0	N0	Stage IIIA	T3	6th	--	--	--	--	--	--	--	--	--	--	--	--	--	--	--	--	--
5449c232-56f1-4e03-9421-aba3ae180107	TCGA-DD-A73B	TCGA-LIHC	72	--	--	--	--	-26390	283	735ac2ba-a808-5075-987e-aa75e39426d8	hispanic or latino	female	--	--	white	released	TCGA-DD-A73B_demographic	2019-07-31T21:02:03.675008-05:00	Dead	--	1940	2012	26390	--	--	--	--	M0	N0	Stage I	T1	7th	--	--	--	--	--	--	--	--	--	--	--	--	--	--	--	--	--
5449c232-56f1-4e03-9421-aba3ae180107	TCGA-DD-A73B	TCGA-LIHC	72	--	--	--	--	-26390	283	735ac2ba-a808-5075-987e-aa75e39426d8	hispanic or latino	female	--	--	white	released	TCGA-DD-A73B_demographic	2019-07-31T21:02:03.675008-05:00	Dead	--	1940	2012	26390	--	--	--	--	M0	N0	Stage I	T1	7th	--	--	--	--	--	--	--	--	--	--	--	--	--	--	--	--	--
869f8a17-bced-4002-bd60-99df84a03b93	TCGA-G3-A7M5	TCGA-LIHC	76	--	--	--	--	-27963	--	85f253fc-0bd9-54de-85e4-ed3cf4a8d075	not hispanic or latino	male	--	--	asian	released	TCGA-G3-A7M5_demographic	2019-07-31T21:05:40.692365-05:00	Alive	--	1937	--	27963	--	--	--	--	MX	NX	Stage I	T1	7th	--	--	--	--	--	--	--	--	--	--	--	--	--	--	--	--	--
869f8a17-bced-4002-bd60-99df84a03b93	TCGA-G3-A7M5	TCGA-LIHC	76	--	--	--	--	-27963	--	85f253fc-0bd9-54de-85e4-ed3cf4a8d075	not hispanic or latino	male	--	--	asian	released	TCGA-G3-A7M5_demographic	2019-07-31T21:05:40.692365-05:00	Alive	--	1937	--	27963	--	--	--	--	MX	NX	Stage I	T1	7th	--	--	--	--	--	--	--	--	--	--	--	--	--	--	--	--	--
1ad7f17e-b3b8-40e9-aab8-5a17e0aec408	TCGA-CC-5261	TCGA-LIHC	44	--	--	--	--	-16373	97	769c38dc-8d72-5617-98df-8b4614758d0d	not hispanic or latino	male	--	--	asian	released	TCGA-CC-5261_demographic	2019-07-31T20:57:05.715232-05:00	Dead	--	1966	--	16373	--	--	--	--	M0	N0	Stage II	T2	7th	--	--	--	--	--	--	--	--	--	--	--	--	--	--	--	--	--
1ad7f17e-b3b8-40e9-aab8-5a17e0aec408	TCGA-CC-5261	TCGA-LIHC	44	--	--	--	--	-16373	97	769c38dc-8d72-5617-98df-8b4614758d0d	not hispanic or latino	male	--	--	asian	released	TCGA-CC-5261_demographic	2019-07-31T20:57:05.715232-05:00	Dead	--	1966	--	16373	--	--	--	--	M0	N0	Stage II	T2	7th	--	--	--	--	--	--	--	--	--	--	--	--	--	--	--	--	--
7ad77384-0946-4fb5-9b10-bdc8a5fc8d87	TCGA-DD-AACP	TCGA-LIHC	64	--	--	--	--	-23728	--	4ec81093-f821-571f-8872-87b6a12d8b48	not hispanic or latino	male	--	--	asian	released	TCGA-DD-AACP_demographic	2019-07-31T21:04:45.976838-05:00	Alive	--	1945	--	23728	--	--	--	--	M0	N0	Stage I	T1	6th	--	--	--	--	--	--	--	--	--	--	--	--	--	--	--	--	--
7ad77384-0946-4fb5-9b10-bdc8a5fc8d87	TCGA-DD-AACP	TCGA-LIHC	64	--	--	--	--	-23728	--	4ec81093-f821-571f-8872-87b6a12d8b48	not hispanic or latino	male	--	--	asian	released	TCGA-DD-AACP_demographic	2019-07-31T21:04:45.976838-05:00	Alive	--	1945	--	23728	--	--	--	--	M0	N0	Stage I	T1	6th	--	--	--	--	--	--	--	--	--	--	--	--	--	--	--	--	--
3e1920b3-3bd4-4506-a0cf-567257154bcf	TCGA-2Y-A9GW	TCGA-LIHC	64	--	--	--	--	-23587	1271	563fcdc3-c1e9-5e97-9910-a3a447746859	not hispanic or latino	male	--	--	white	released	TCGA-2Y-A9GW_demographic	2019-07-31T20:59:56.952493-05:00	Dead	--	1943	2010	23587	--	--	--	--	MX	N0	Stage I	T1	6th	--	--	--	--	--	--	--	--	--	--	--	--	--	--	--	--	--
3e1920b3-3bd4-4506-a0cf-567257154bcf	TCGA-2Y-A9GW	TCGA-LIHC	64	--	--	--	--	-23587	1271	563fcdc3-c1e9-5e97-9910-a3a447746859	not hispanic or latino	male	--	--	white	released	TCGA-2Y-A9GW_demographic	2019-07-31T20:59:56.952493-05:00	Dead	--	1943	2010	23587	--	--	--	--	MX	N0	Stage I	T1	6th	--	--	--	--	--	--	--	--	--	--	--	--	--	--	--	--	--
6dcfc418-ab28-4365-95ea-c1ae254f2341	TCGA-BC-A217	TCGA-LIHC	75	--	--	--	--	-27411	1397	b73346d5-d95b-58e9-b067-bf36270e905d	not reported	female	--	--	white	released	TCGA-BC-A217_demographic	2019-07-31T21:03:57.438512-05:00	Dead	--	1935	--	27411	--	--	--	--	M0	NX	Stage II	T2	7th	--	--	--	--	--	--	--	--	--	--	--	--	--	--	--	--	--
6dcfc418-ab28-4365-95ea-c1ae254f2341	TCGA-BC-A217	TCGA-LIHC	75	--	--	--	--	-27411	1397	b73346d5-d95b-58e9-b067-bf36270e905d	not reported	female	--	--	white	released	TCGA-BC-A217_demographic	2019-07-31T21:03:57.438512-05:00	Dead	--	1935	--	27411	--	--	--	--	M0	NX	Stage II	T2	7th	--	--	--	--	--	--	--	--	--	--	--	--	--	--	--	--	--
1d880aea-9efe-4a43-8a6a-6a81801da9e0	TCGA-DD-AADJ	TCGA-LIHC	70	--	--	--	--	-25863	--	81111509-8c0f-5129-a5ee-c815c519b690	not hispanic or latino	female	--	--	asian	released	TCGA-DD-AADJ_demographic	2019-07-31T20:57:26.024828-05:00	Alive	--	1941	--	25863	--	--	--	--	M0	N0	Stage I	T1	7th	--	--	--	--	--	--	--	--	--	--	--	--	--	--	--	--	--
1d880aea-9efe-4a43-8a6a-6a81801da9e0	TCGA-DD-AADJ	TCGA-LIHC	70	--	--	--	--	-25863	--	81111509-8c0f-5129-a5ee-c815c519b690	not hispanic or latino	female	--	--	asian	released	TCGA-DD-AADJ_demographic	2019-07-31T20:57:26.024828-05:00	Alive	--	1941	--	25863	--	--	--	--	M0	N0	Stage I	T1	7th	--	--	--	--	--	--	--	--	--	--	--	--	--	--	--	--	--
7fb03840-5153-4dc6-a302-5a89aa4e1fb6	TCGA-ED-A8O6	TCGA-LIHC	50	--	--	--	--	-18572	56	a48bbdba-9146-5f1d-b630-017269f73004	not hispanic or latino	female	--	--	asian	released	TCGA-ED-A8O6_demographic	2019-07-31T21:05:08.228133-05:00	Dead	--	1963	--	18572	--	--	--	--	M0	N0	Stage IIIA	T3a	7th	--	--	--	--	--	--	--	--	--	--	--	--	--	--	--	--	--
7fb03840-5153-4dc6-a302-5a89aa4e1fb6	TCGA-ED-A8O6	TCGA-LIHC	50	--	--	--	--	-18572	56	a48bbdba-9146-5f1d-b630-017269f73004	not hispanic or latino	female	--	--	asian	released	TCGA-ED-A8O6_demographic	2019-07-31T21:05:08.228133-05:00	Dead	--	1963	--	18572	--	--	--	--	M0	N0	Stage IIIA	T3a	7th	--	--	--	--	--	--	--	--	--	--	--	--	--	--	--	--	--
3dc48ea9-a3c6-437f-af5a-88feb300cc5f	TCGA-BC-A10X	TCGA-LIHC	52	--	--	--	--	-19140	770	5cc4f1c4-81ba-5d05-a6a1-0040464dbdad	not hispanic or latino	female	--	--	white	released	TCGA-BC-A10X_demographic	2019-07-31T16:13:58.989583-05:00	Dead	--	1950	2004	19140	--	--	--	--	MX	N0	Stage IIIA	T3a	5th	--	--	--	--	--	--	--	--	--	--	--	--	--	--	--	--	--
3dc48ea9-a3c6-437f-af5a-88feb300cc5f	TCGA-BC-A10X	TCGA-LIHC	52	--	--	--	--	-19140	770	5cc4f1c4-81ba-5d05-a6a1-0040464dbdad	not hispanic or latino	female	--	--	white	released	TCGA-BC-A10X_demographic	2019-07-31T16:13:58.989583-05:00	Dead	--	1950	2004	19140	--	--	--	--	MX	N0	Stage IIIA	T3a	5th	--	--	--	--	--	--	--	--	--	--	--	--	--	--	--	--	--
91909c63-debc-42ad-b4be-56870195bdcb	TCGA-ZP-A9CV	TCGA-LIHC	59	--	--	--	--	-21633	1088	fa517fbd-4b9b-51ce-bab7-735a4ef5bc4f	not hispanic or latino	male	--	--	white	released	TCGA-ZP-A9CV_demographic	2019-07-31T21:06:36.114243-05:00	Dead	--	1952	--	21633	--	--	--	--	MX	NX	--	T1	7th	--	--	--	--	--	--	--	--	--	--	--	--	--	--	--	--	--
91909c63-debc-42ad-b4be-56870195bdcb	TCGA-ZP-A9CV	TCGA-LIHC	59	--	--	--	--	-21633	1088	fa517fbd-4b9b-51ce-bab7-735a4ef5bc4f	not hispanic or latino	male	--	--	white	released	TCGA-ZP-A9CV_demographic	2019-07-31T21:06:36.114243-05:00	Dead	--	1952	--	21633	--	--	--	--	MX	NX	--	T1	7th	--	--	--	--	--	--	--	--	--	--	--	--	--	--	--	--	--
8afa3140-dcbd-44c0-ab13-4ada6a0444d4	TCGA-FV-A496	TCGA-LIHC	84	--	--	--	--	-30950	--	e916b516-078c-5749-8cf9-5dcc311f9ad6	not hispanic or latino	female	--	--	white	released	TCGA-FV-A496_demographic	2019-07-31T21:06:14.558460-05:00	Alive	--	1928	--	30950	--	--	--	--	M0	NX	Stage I	T1	7th	--	--	--	--	--	--	--	--	--	--	--	--	--	--	--	--	--
8afa3140-dcbd-44c0-ab13-4ada6a0444d4	TCGA-FV-A496	TCGA-LIHC	84	--	--	--	--	-30950	--	e916b516-078c-5749-8cf9-5dcc311f9ad6	not hispanic or latino	female	--	--	white	released	TCGA-FV-A496_demographic	2019-07-31T21:06:14.558460-05:00	Alive	--	1928	--	30950	--	--	--	--	M0	NX	Stage I	T1	7th	--	--	--	--	--	--	--	--	--	--	--	--	--	--	--	--	--
c618da6d-3c66-4a6a-8832-3526a3b75410	TCGA-LG-A6GG	TCGA-LIHC	79	--	--	--	--	-28871	--	ffb78614-fb86-5019-ac97-955440623d3b	not hispanic or latino	female	--	--	white	released	TCGA-LG-A6GG_demographic	2019-07-31T21:10:23.792111-05:00	Alive	--	1934	--	28871	--	--	--	--	M0	NX	Stage II	T2	7th	--	--	--	--	--	--	--	--	--	--	--	--	--	--	--	--	--
c618da6d-3c66-4a6a-8832-3526a3b75410	TCGA-LG-A6GG	TCGA-LIHC	79	--	--	--	--	-28871	--	ffb78614-fb86-5019-ac97-955440623d3b	not hispanic or latino	female	--	--	white	released	TCGA-LG-A6GG_demographic	2019-07-31T21:10:23.792111-05:00	Alive	--	1934	--	28871	--	--	--	--	M0	NX	Stage II	T2	7th	--	--	--	--	--	--	--	--	--	--	--	--	--	--	--	--	--
a62f065e-7491-493a-87b3-d213cd87091d	TCGA-RC-A6M6	TCGA-LIHC	75	--	--	--	--	-27649	--	db28ded3-1ea5-5b9c-8972-d7129fb40dc0	not hispanic or latino	male	--	--	white	released	TCGA-RC-A6M6_demographic	2019-07-31T21:07:49.922926-05:00	Alive	--	1936	--	27649	--	--	--	--	M0	NX	Stage II	T2	7th	--	--	--	--	--	--	--	--	--	--	--	--	--	--	--	--	--
a62f065e-7491-493a-87b3-d213cd87091d	TCGA-RC-A6M6	TCGA-LIHC	75	--	--	--	--	-27649	--	db28ded3-1ea5-5b9c-8972-d7129fb40dc0	not hispanic or latino	male	--	--	white	released	TCGA-RC-A6M6_demographic	2019-07-31T21:07:49.922926-05:00	Alive	--	1936	--	27649	--	--	--	--	M0	NX	Stage II	T2	7th	--	--	--	--	--	--	--	--	--	--	--	--	--	--	--	--	--
4c78b999-4797-4e19-8bc5-9ffd01cf768a	TCGA-DD-AADV	TCGA-LIHC	50	--	--	--	--	-18300	--	778d7ca6-3919-59bc-a86d-399fbb8aab2d	not hispanic or latino	male	--	--	asian	released	TCGA-DD-AADV_demographic	2019-07-31T21:01:22.052866-05:00	Alive	--	1963	--	18300	--	--	--	--	M0	N0	Stage I	T1	7th	--	--	--	--	--	--	--	--	--	--	--	--	--	--	--	--	--
4c78b999-4797-4e19-8bc5-9ffd01cf768a	TCGA-DD-AADV	TCGA-LIHC	50	--	--	--	--	-18300	--	778d7ca6-3919-59bc-a86d-399fbb8aab2d	not hispanic or latino	male	--	--	asian	released	TCGA-DD-AADV_demographic	2019-07-31T21:01:22.052866-05:00	Alive	--	1963	--	18300	--	--	--	--	M0	N0	Stage I	T1	7th	--	--	--	--	--	--	--	--	--	--	--	--	--	--	--	--	--
08428220-abd4-484e-85ca-3673454c837e	TCGA-G3-A25X	TCGA-LIHC	73	--	--	--	--	-26988	--	77ce6b8f-5eaa-5a38-8c07-766b759ffddd	not hispanic or latino	male	--	--	asian	released	TCGA-G3-A25X_demographic	2019-07-31T20:55:34.097949-05:00	Alive	--	1934	--	26988	--	--	--	--	M0	N0	Stage II	T2	6th	--	--	--	--	--	--	--	--	--	--	--	--	--	--	--	--	--
08428220-abd4-484e-85ca-3673454c837e	TCGA-G3-A25X	TCGA-LIHC	73	--	--	--	--	-26988	--	77ce6b8f-5eaa-5a38-8c07-766b759ffddd	not hispanic or latino	male	--	--	asian	released	TCGA-G3-A25X_demographic	2019-07-31T20:55:34.097949-05:00	Alive	--	1934	--	26988	--	--	--	--	M0	N0	Stage II	T2	6th	--	--	--	--	--	--	--	--	--	--	--	--	--	--	--	--	--
[truncated: 111 more columns]
