# Supplementary material for: Long Noncoding RNA SNHG1 Regulates LMNB2 Expression by Sponging miR-326 and Promotes Cancer Growth in Hepatocellular Carcinoma
Source: Front Oncol. 2021 Nov 30;11:784067. doi: 10.3389/fonc.2021.784067 (PMC8670182; doi:10.3389/fonc.2021.784067)
Supplement: Supplementary file 3 [file DataSheet_3.zip › source data6/edges.txt]

fromNode	toNode	altNode1Name
ENSG00000234456	hsa-miR-374b-5p	MAGI2-AS3
ENSG00000234456	hsa-miR-374a-5p	MAGI2-AS3
ENSG00000234741	hsa-miR-137	GAS5
ENSG00000255717	hsa-miR-377-3p	SNHG1
ENSG00000255717	hsa-miR-421	SNHG1
ENSG00000255717	hsa-miR-21-5p	SNHG1
ENSG00000255717	hsa-miR-154-5p	SNHG1
ENSG00000255717	hsa-miR-326	SNHG1
ENSG00000255717	hsa-miR-330-5p	SNHG1
ENSG00000234912	hsa-miR-495-3p	SNHG20
ENSG00000196295	hsa-miR-122-5p	AC005154.1
ENSG00000196295	hsa-miR-29c-3p	AC005154.1
ENSG00000196295	hsa-miR-29b-3p	AC005154.1
ENSG00000196295	hsa-miR-29a-3p	AC005154.1
ENSG00000223745	hsa-miR-27a-3p	CCDC18-AS1
ENSG00000223745	hsa-miR-27b-3p	CCDC18-AS1
ENSG00000223745	hsa-miR-128-3p	CCDC18-AS1
ENSG00000197989	hsa-miR-494-3p	SNHG12
ENSG00000233016	hsa-miR-342-3p	SNHG7
ENSG00000242125	hsa-miR-340-5p	SNHG3
ENSG00000249859	hsa-miR-17-5p	PVT1
ENSG00000249859	hsa-miR-20a-5p	PVT1
ENSG00000249859	hsa-miR-519d-3p	PVT1
ENSG00000249859	hsa-miR-93-5p	PVT1
ENSG00000249859	hsa-miR-106b-5p	PVT1
ENSG00000249859	hsa-miR-20b-5p	PVT1
ENSG00000249859	hsa-miR-106a-5p	PVT1
ENSG00000264112	hsa-miR-590-3p	AC015813.1
ENSG00000130600	hsa-miR-130a-3p	H19
ENSG00000130600	hsa-miR-454-3p	H19
ENSG00000130600	hsa-miR-130b-3p	H19
ENSG00000130600	hsa-miR-107	H19
ENSG00000130600	hsa-miR-103a-3p	H19
ENSG00000130600	hsa-miR-4295	H19
ENSG00000130600	hsa-miR-3666	H19
ENSG00000130600	hsa-miR-29c-3p	H19
ENSG00000130600	hsa-miR-29b-3p	H19
ENSG00000130600	hsa-miR-29a-3p	H19
ENSG00000130600	hsa-miR-138-5p	H19
ENSG00000130600	hsa-miR-370-3p	H19
ENSG00000136158	hsa-miR-374b-5p	SPRY2
ENSG00000136158	hsa-miR-374a-5p	SPRY2
ENSG00000150907	hsa-miR-374b-5p	FOXO1
ENSG00000150907	hsa-miR-374a-5p	FOXO1
ENSG00000139318	hsa-miR-374b-5p	DUSP6
ENSG00000139318	hsa-miR-374a-5p	DUSP6
ENSG00000162407	hsa-miR-374b-5p	PLPP3
ENSG00000162407	hsa-miR-374a-5p	PLPP3
ENSG00000163110	hsa-miR-374b-5p	PDLIM5
ENSG00000163110	hsa-miR-374a-5p	PDLIM5
ENSG00000100522	hsa-miR-374b-5p	GNPNAT1
ENSG00000100522	hsa-miR-374a-5p	GNPNAT1
ENSG00000146278	hsa-miR-374b-5p	PNRC1
ENSG00000146278	hsa-miR-374a-5p	PNRC1
ENSG00000165424	hsa-miR-374b-5p	ZCCHC24
ENSG00000165424	hsa-miR-374a-5p	ZCCHC24
ENSG00000198947	hsa-miR-374b-5p	DMD
ENSG00000198947	hsa-miR-374a-5p	DMD
ENSG00000095951	hsa-miR-374b-5p	HIVEP1
ENSG00000095951	hsa-miR-374a-5p	HIVEP1
ENSG00000137834	hsa-miR-374b-5p	SMAD6
ENSG00000137834	hsa-miR-374a-5p	SMAD6
ENSG00000134107	hsa-miR-374b-5p	BHLHE40
ENSG00000134107	hsa-miR-374a-5p	BHLHE40
ENSG00000104267	hsa-miR-374b-5p	CA2
ENSG00000104267	hsa-miR-374a-5p	CA2
ENSG00000145555	hsa-miR-374b-5p	MYO10
ENSG00000145555	hsa-miR-374a-5p	MYO10
ENSG00000116285	hsa-miR-374b-5p	ERRFI1
ENSG00000116285	hsa-miR-374a-5p	ERRFI1
ENSG00000156218	hsa-miR-374b-5p	ADAMTSL3
ENSG00000156218	hsa-miR-374a-5p	ADAMTSL3
ENSG00000139926	hsa-miR-374b-5p	FRMD6
ENSG00000139926	hsa-miR-374a-5p	FRMD6
ENSG00000116717	hsa-miR-374b-5p	GADD45A
ENSG00000116717	hsa-miR-374a-5p	GADD45A
ENSG00000111913	hsa-miR-374b-5p	RIPOR2
ENSG00000111913	hsa-miR-374a-5p	RIPOR2
ENSG00000071967	hsa-miR-374b-5p	CYBRD1
ENSG00000071967	hsa-miR-374a-5p	CYBRD1
ENSG00000065534	hsa-miR-374b-5p	MYLK
ENSG00000065534	hsa-miR-374a-5p	MYLK
ENSG00000158321	hsa-miR-374b-5p	AUTS2
ENSG00000158321	hsa-miR-374a-5p	AUTS2
ENSG00000147642	hsa-miR-374b-5p	SYBU
ENSG00000147642	hsa-miR-374a-5p	SYBU
ENSG00000164171	hsa-miR-374b-5p	ITGA2
ENSG00000164171	hsa-miR-374a-5p	ITGA2
ENSG00000174371	hsa-miR-137	EXO1
ENSG00000123352	hsa-miR-137	SPATS2
ENSG00000198826	hsa-miR-137	ARHGAP11A
ENSG00000184489	hsa-miR-137	PTP4A3
ENSG00000104341	hsa-miR-137	LAPTM4B
ENSG00000113758	hsa-miR-137	DBN1
ENSG00000129173	hsa-miR-377-3p	E2F8
ENSG00000129173	hsa-miR-421	E2F8
ENSG00000072571	hsa-miR-421	HMMR
ENSG00000095002	hsa-miR-21-5p	MSH2
ENSG00000176092	hsa-miR-21-5p	CRYBG2
ENSG00000123080	hsa-miR-154-5p	CDKN2C
ENSG00000112039	hsa-miR-326	FANCE
ENSG00000112039	hsa-miR-330-5p	FANCE
ENSG00000176619	hsa-miR-326	LMNB2
ENSG00000176619	hsa-miR-330-5p	LMNB2
ENSG00000171208	hsa-miR-377-3p	NETO2
ENSG00000171208	hsa-miR-21-5p	NETO2
ENSG00000197696	hsa-miR-421	NMB
ENSG00000197747	hsa-miR-21-5p	S100A10
ENSG00000198720	hsa-miR-326	ANKRD13B
ENSG00000198720	hsa-miR-330-5p	ANKRD13B
ENSG00000169679	hsa-miR-495-3p	BUB1
ENSG00000078699	hsa-miR-495-3p	CBFA2T2
ENSG00000166803	hsa-miR-495-3p	PCLAF
ENSG00000072682	hsa-miR-495-3p	P4HA2
ENSG00000163132	hsa-miR-495-3p	MSX1
ENSG00000108773	hsa-miR-122-5p	KAT2A
ENSG00000187498	hsa-miR-29c-3p	COL4A1
ENSG00000187498	hsa-miR-29b-3p	COL4A1
ENSG00000187498	hsa-miR-29a-3p	COL4A1
ENSG00000123219	hsa-miR-29a-3p	CENPK
ENSG00000133247	hsa-miR-29c-3p	KMT5C
ENSG00000133247	hsa-miR-29b-3p	KMT5C
ENSG00000133247	hsa-miR-29a-3p	KMT5C
ENSG00000091409	hsa-miR-29c-3p	ITGA6
ENSG00000091409	hsa-miR-29b-3p	ITGA6
ENSG00000091409	hsa-miR-29a-3p	ITGA6
ENSG00000204291	hsa-miR-29c-3p	COL15A1
ENSG00000204291	hsa-miR-29b-3p	COL15A1
ENSG00000204291	hsa-miR-29a-3p	COL15A1
ENSG00000135862	hsa-miR-29c-3p	LAMC1
ENSG00000135862	hsa-miR-29b-3p	LAMC1
ENSG00000135862	hsa-miR-122-5p	LAMC1
ENSG00000135862	hsa-miR-29a-3p	LAMC1
ENSG00000154380	hsa-miR-29c-3p	ENAH
ENSG00000154380	hsa-miR-29b-3p	ENAH
ENSG00000154380	hsa-miR-29a-3p	ENAH
ENSG00000097046	hsa-miR-29c-3p	CDC7
ENSG00000097046	hsa-miR-29b-3p	CDC7
ENSG00000097046	hsa-miR-29a-3p	CDC7
ENSG00000173894	hsa-miR-29c-3p	CBX2
ENSG00000173894	hsa-miR-29b-3p	CBX2
ENSG00000173894	hsa-miR-29a-3p	CBX2
ENSG00000119772	hsa-miR-29c-3p	DNMT3A
ENSG00000119772	hsa-miR-29b-3p	DNMT3A
ENSG00000119772	hsa-miR-29a-3p	DNMT3A
ENSG00000197063	hsa-miR-29c-3p	MAFG
ENSG00000197063	hsa-miR-29b-3p	MAFG
ENSG00000197063	hsa-miR-29a-3p	MAFG
ENSG00000197959	hsa-miR-29c-3p	DNM3
ENSG00000197959	hsa-miR-29b-3p	DNM3
ENSG00000197959	hsa-miR-29a-3p	DNM3
ENSG00000167702	hsa-miR-29c-3p	KIFC2
ENSG00000167702	hsa-miR-29b-3p	KIFC2
ENSG00000167702	hsa-miR-29a-3p	KIFC2
ENSG00000189159	hsa-miR-29c-3p	JPT1
ENSG00000189159	hsa-miR-29b-3p	JPT1
ENSG00000189159	hsa-miR-29a-3p	JPT1
ENSG00000198720	hsa-miR-29c-3p	ANKRD13B
ENSG00000198720	hsa-miR-29b-3p	ANKRD13B
ENSG00000198720	hsa-miR-29a-3p	ANKRD13B
ENSG00000114554	hsa-miR-29c-3p	PLXNA1
ENSG00000114554	hsa-miR-29b-3p	PLXNA1
ENSG00000114554	hsa-miR-29a-3p	PLXNA1
ENSG00000169855	hsa-miR-29c-3p	ROBO1
ENSG00000169855	hsa-miR-29b-3p	ROBO1
ENSG00000169855	hsa-miR-29a-3p	ROBO1
ENSG00000177732	hsa-miR-29c-3p	SOX12
ENSG00000177732	hsa-miR-29b-3p	SOX12
ENSG00000177732	hsa-miR-29a-3p	SOX12
ENSG00000196950	hsa-miR-29c-3p	SLC39A10
ENSG00000196950	hsa-miR-29b-3p	SLC39A10
ENSG00000196950	hsa-miR-29a-3p	SLC39A10
ENSG00000102098	hsa-miR-29c-3p	SCML2
ENSG00000102098	hsa-miR-29b-3p	SCML2
ENSG00000102098	hsa-miR-29a-3p	SCML2
ENSG00000176597	hsa-miR-29c-3p	B3GNT5
ENSG00000176597	hsa-miR-29b-3p	B3GNT5
ENSG00000176597	hsa-miR-29a-3p	B3GNT5
ENSG00000181690	hsa-miR-29c-3p	PLAG1
ENSG00000181690	hsa-miR-29b-3p	PLAG1
ENSG00000181690	hsa-miR-122-5p	PLAG1
ENSG00000181690	hsa-miR-29a-3p	PLAG1
ENSG00000164032	hsa-miR-27a-3p	H2AFZ
ENSG00000164032	hsa-miR-27b-3p	H2AFZ
ENSG00000145386	hsa-miR-27a-3p	CCNA2
ENSG00000145386	hsa-miR-27b-3p	CCNA2
ENSG00000154380	hsa-miR-27a-3p	ENAH
ENSG00000154380	hsa-miR-128-3p	ENAH
ENSG00000154380	hsa-miR-27b-3p	ENAH
ENSG00000175445	hsa-miR-27a-3p	LPL
ENSG00000175445	hsa-miR-27b-3p	LPL
ENSG00000151012	hsa-miR-27a-3p	SLC7A11
ENSG00000151012	hsa-miR-128-3p	SLC7A11
ENSG00000151012	hsa-miR-27b-3p	SLC7A11
ENSG00000143590	hsa-miR-27a-3p	EFNA3
ENSG00000143590	hsa-miR-27b-3p	EFNA3
ENSG00000176749	hsa-miR-27a-3p	CDK5R1
ENSG00000176749	hsa-miR-27b-3p	CDK5R1
ENSG00000183723	hsa-miR-27a-3p	CMTM4
ENSG00000183723	hsa-miR-27b-3p	CMTM4
ENSG00000106683	hsa-miR-27a-3p	LIMK1
ENSG00000106683	hsa-miR-128-3p	LIMK1
ENSG00000106683	hsa-miR-27b-3p	LIMK1
ENSG00000164171	hsa-miR-27a-3p	ITGA2
ENSG00000164171	hsa-miR-128-3p	ITGA2
ENSG00000164171	hsa-miR-27b-3p	ITGA2
ENSG00000198648	hsa-miR-27a-3p	STK39
ENSG00000198648	hsa-miR-128-3p	STK39
ENSG00000198648	hsa-miR-27b-3p	STK39
ENSG00000173267	hsa-miR-27a-3p	SNCG
ENSG00000173267	hsa-miR-27b-3p	SNCG
ENSG00000181690	hsa-miR-27a-3p	PLAG1
ENSG00000181690	hsa-miR-128-3p	PLAG1
ENSG00000181690	hsa-miR-27b-3p	PLAG1
ENSG00000163872	hsa-miR-494-3p	YEATS2
ENSG00000157600	hsa-miR-494-3p	TMEM164
ENSG00000113758	hsa-miR-494-3p	DBN1
ENSG00000182307	hsa-miR-342-3p	C8orf33
ENSG00000182134	hsa-miR-342-3p	TDRKH
ENSG00000198182	hsa-miR-342-3p	ZNF607
ENSG00000243364	hsa-miR-340-5p	EFNA4
ENSG00000162415	hsa-miR-340-5p	ZSWIM5
ENSG00000139645	hsa-miR-17-5p	ANKRD52
ENSG00000139645	hsa-miR-20a-5p	ANKRD52
ENSG00000139645	hsa-miR-519d-3p	ANKRD52
ENSG00000139645	hsa-miR-93-5p	ANKRD52
ENSG00000139645	hsa-miR-106b-5p	ANKRD52
ENSG00000139645	hsa-miR-20b-5p	ANKRD52
ENSG00000139645	hsa-miR-106a-5p	ANKRD52
ENSG00000114770	hsa-miR-17-5p	ABCC5
ENSG00000114770	hsa-miR-519d-3p	ABCC5
ENSG00000114770	hsa-miR-93-5p	ABCC5
ENSG00000114770	hsa-miR-106a-5p	ABCC5
ENSG00000181690	hsa-miR-17-5p	PLAG1
ENSG00000181690	hsa-miR-20a-5p	PLAG1
ENSG00000181690	hsa-miR-519d-3p	PLAG1
ENSG00000181690	hsa-miR-93-5p	PLAG1
ENSG00000181690	hsa-miR-106b-5p	PLAG1
ENSG00000181690	hsa-miR-20b-5p	PLAG1
ENSG00000181690	hsa-miR-106a-5p	PLAG1
ENSG00000129173	hsa-miR-590-3p	E2F8
ENSG00000156787	hsa-miR-590-3p	TBC1D31
ENSG00000134057	hsa-miR-590-3p	CCNB1
ENSG00000097046	hsa-miR-590-3p	CDC7
ENSG00000149636	hsa-miR-590-3p	DSN1
ENSG00000154917	hsa-miR-590-3p	RAB6B
ENSG00000104341	hsa-miR-590-3p	LAPTM4B
ENSG00000101955	hsa-miR-130a-3p	SRPX
ENSG00000101955	hsa-miR-454-3p	SRPX
ENSG00000101955	hsa-miR-130b-3p	SRPX
ENSG00000135423	hsa-miR-107	GLS2
ENSG00000135423	hsa-miR-103a-3p	GLS2
ENSG00000148572	hsa-miR-4295	NRBF2
ENSG00000148572	hsa-miR-130a-3p	NRBF2
ENSG00000148572	hsa-miR-454-3p	NRBF2
ENSG00000148572	hsa-miR-130b-3p	NRBF2
ENSG00000148572	hsa-miR-3666	NRBF2
ENSG00000176907	hsa-miR-130a-3p	C8orf4
ENSG00000176907	hsa-miR-454-3p	C8orf4
ENSG00000176907	hsa-miR-130b-3p	C8orf4
ENSG00000196083	hsa-miR-29c-3p	IL1RAP
ENSG00000196083	hsa-miR-29b-3p	IL1RAP
ENSG00000196083	hsa-miR-29a-3p	IL1RAP
ENSG00000133104	hsa-miR-4295	SPART
ENSG00000133104	hsa-miR-130a-3p	SPART
ENSG00000133104	hsa-miR-454-3p	SPART
ENSG00000133104	hsa-miR-130b-3p	SPART
ENSG00000133104	hsa-miR-3666	SPART
ENSG00000139737	hsa-miR-4295	SLAIN1
ENSG00000139737	hsa-miR-130a-3p	SLAIN1
ENSG00000139737	hsa-miR-454-3p	SLAIN1
ENSG00000139737	hsa-miR-130b-3p	SLAIN1
ENSG00000139737	hsa-miR-3666	SLAIN1
ENSG00000169554	hsa-miR-4295	ZEB2
ENSG00000169554	hsa-miR-130a-3p	ZEB2
ENSG00000169554	hsa-miR-454-3p	ZEB2
ENSG00000169554	hsa-miR-130b-3p	ZEB2
ENSG00000169554	hsa-miR-3666	ZEB2
ENSG00000172059	hsa-miR-130a-3p	KLF11
ENSG00000172059	hsa-miR-138-5p	KLF11
ENSG00000172059	hsa-miR-454-3p	KLF11
ENSG00000172059	hsa-miR-130b-3p	KLF11
ENSG00000146278	hsa-miR-4295	PNRC1
ENSG00000146278	hsa-miR-130a-3p	PNRC1
ENSG00000146278	hsa-miR-454-3p	PNRC1
ENSG00000146278	hsa-miR-130b-3p	PNRC1
ENSG00000151468	hsa-miR-138-5p	CCDC3
ENSG00000070759	hsa-miR-4295	TESK2
ENSG00000070759	hsa-miR-130a-3p	TESK2
ENSG00000070759	hsa-miR-454-3p	TESK2
ENSG00000070759	hsa-miR-130b-3p	TESK2
ENSG00000070759	hsa-miR-3666	TESK2
ENSG00000110848	hsa-miR-4295	CD69
ENSG00000110848	hsa-miR-130a-3p	CD69
ENSG00000110848	hsa-miR-454-3p	CD69
ENSG00000110848	hsa-miR-130b-3p	CD69
ENSG00000110848	hsa-miR-3666	CD69
ENSG00000101057	hsa-miR-29c-3p	MYBL2
ENSG00000101057	hsa-miR-29b-3p	MYBL2
ENSG00000101057	hsa-miR-29a-3p	MYBL2
ENSG00000171867	hsa-miR-130a-3p	PRNP
ENSG00000171867	hsa-miR-454-3p	PRNP
ENSG00000171867	hsa-miR-130b-3p	PRNP
ENSG00000118515	hsa-miR-29c-3p	SGK1
ENSG00000118515	hsa-miR-29b-3p	SGK1
ENSG00000118515	hsa-miR-107	SGK1
ENSG00000118515	hsa-miR-103a-3p	SGK1
ENSG00000118515	hsa-miR-29a-3p	SGK1
ENSG00000164309	hsa-miR-29b-3p	CMYA5
ENSG00000013573	hsa-miR-138-5p	DDX11
ENSG00000163637	hsa-miR-130a-3p	PRICKLE2
ENSG00000163637	hsa-miR-454-3p	PRICKLE2
ENSG00000163637	hsa-miR-130b-3p	PRICKLE2
ENSG00000020633	hsa-miR-4295	RUNX3
ENSG00000020633	hsa-miR-130a-3p	RUNX3
ENSG00000020633	hsa-miR-454-3p	RUNX3
ENSG00000020633	hsa-miR-130b-3p	RUNX3
ENSG00000020633	hsa-miR-3666	RUNX3
ENSG00000198732	hsa-miR-4295	SMOC1
ENSG00000198732	hsa-miR-130a-3p	SMOC1
ENSG00000198732	hsa-miR-454-3p	SMOC1
ENSG00000198732	hsa-miR-130b-3p	SMOC1
ENSG00000198732	hsa-miR-3666	SMOC1
ENSG00000068366	hsa-miR-4295	ACSL4
ENSG00000068366	hsa-miR-130a-3p	ACSL4
ENSG00000068366	hsa-miR-454-3p	ACSL4
ENSG00000068366	hsa-miR-130b-3p	ACSL4
ENSG00000068366	hsa-miR-3666	ACSL4
ENSG00000177732	hsa-miR-370-3p	SOX12
ENSG00000170525	hsa-miR-4295	PFKFB3
ENSG00000170525	hsa-miR-130a-3p	PFKFB3
ENSG00000170525	hsa-miR-454-3p	PFKFB3
ENSG00000170525	hsa-miR-130b-3p	PFKFB3
ENSG00000170525	hsa-miR-3666	PFKFB3
ENSG00000079156	hsa-miR-29c-3p	OSBPL6
ENSG00000079156	hsa-miR-29b-3p	OSBPL6
ENSG00000079156	hsa-miR-29a-3p	OSBPL6
ENSG00000102098	hsa-miR-130a-3p	SCML2
ENSG00000102098	hsa-miR-454-3p	SCML2
ENSG00000102098	hsa-miR-130b-3p	SCML2
ENSG00000108797	hsa-miR-107	CNTNAP1
ENSG00000108797	hsa-miR-370-3p	CNTNAP1
ENSG00000108797	hsa-miR-103a-3p	CNTNAP1
