# Supplementary material for: Long Noncoding RNA SNHG1 Regulates LMNB2 Expression by Sponging miR-326 and Promotes Cancer Growth in Hepatocellular Carcinoma
Source: Front Oncol. 2021 Nov 30;11:784067. doi: 10.3389/fonc.2021.784067 (PMC8670182; doi:10.3389/fonc.2021.784067)
Supplement: Supplementary file 3 [file DataSheet_3.zip › source data6/exposure.tsv]

case_id	submitter_id	project_id	alcohol_days_per_week	alcohol_drinks_per_day	alcohol_history	alcohol_intensity	asbestos_exposure	bmi	cigarettes_per_day	coal_dust_exposure	created_datetime	environmental_tobacco_smoke_exposure	exposure_id	height	pack_years_smoked	radon_exposure	respirable_crystalline_silica_exposure	smoking_frequency	state	submitter_id	time_between_waking_and_first_smoke	tobacco_smoking_onset_year	tobacco_smoking_quit_year	tobacco_smoking_status	type_of_smoke_exposure	type_of_tobacco_used	updated_datetime	weight	years_smoked
d3d3dba9-139e-4f57-ac70-b741553d1687	TCGA-5R-AA1D	TCGA-LIHC	--	--	Not Reported	--	--	22.761467536	--	--	--	--	c496a416-2e33-5af5-a821-00c53fb50fb2	161.0	--	--	--	--	released	TCGA-5R-AA1D_exposure	--	--	--	--	--	--	2019-07-31T21:11:20.486652-05:00	59.0	--
ec4b4d34-2576-4412-b036-7460e64f4398	TCGA-XR-A8TE	TCGA-LIHC	--	--	Not Reported	--	--	17.4449267719	--	--	--	--	094592e9-0044-5fce-a62f-cad78b605b6a	157.0	--	--	--	--	released	TCGA-XR-A8TE_exposure	--	--	--	--	--	--	2019-07-31T21:12:26.546464-05:00	43.0	--
4db9de75-9297-46e5-acc5-9275f52a642a	TCGA-XR-A8TC	TCGA-LIHC	--	--	Not Reported	--	--	21.6441207076	--	--	--	--	861379e3-700d-563d-a971-892af76fb6c7	155.0	--	--	--	--	released	TCGA-XR-A8TC_exposure	--	--	--	--	--	--	2019-07-31T21:01:27.538251-05:00	52.0	--
45f00f00-d793-4dca-aeb9-7626d4575c90	TCGA-GJ-A9DB	TCGA-LIHC	--	--	Not Reported	--	--	27.4528868426	--	--	--	--	44c61b2f-572c-5443-964a-2981aaa4e5bc	187.0	--	--	--	--	released	TCGA-GJ-A9DB_exposure	--	--	--	--	--	--	2019-07-31T21:00:48.848756-05:00	96.0	--
e42e4244-dce8-453a-b5e0-7593a9b5af61	TCGA-DD-AADY	TCGA-LIHC	--	--	Not Reported	--	--	21.2183171946	--	--	--	--	76f3e5cd-bbe6-5668-8420-ced545427ba6	161.0	--	--	--	--	released	TCGA-DD-AADY_exposure	--	--	--	--	--	--	2019-07-31T21:12:08.747964-05:00	55.0	--
c6a74db2-cf97-4c7b-be8c-557ee27e1d43	TCGA-RC-A6M3	TCGA-LIHC	--	--	Not Reported	--	--	--	--	--	--	--	30b88e9d-b7dc-5179-869b-8c3c4ace2ce7	175.0	--	--	--	--	released	TCGA-RC-A6M3_exposure	--	--	--	--	--	--	2019-07-31T21:10:26.750843-05:00	--	--
4c960eee-e4b5-499d-a596-238aa78745a4	TCGA-DD-AAE9	TCGA-LIHC	--	--	Not Reported	--	--	23.1404958678	--	--	--	--	9b52b94d-dd7b-5054-897e-2cef9d6cfd55	165.0	--	--	--	--	released	TCGA-DD-AAE9_exposure	--	--	--	--	--	--	2019-07-31T21:01:24.974652-05:00	63.0	--
073e51f9-fb79-4a5f-9ba0-2c9af03c0b85	TCGA-5C-A9VG	TCGA-LIHC	--	--	Not Reported	--	--	25.2595155709	--	--	--	--	dc3ae92c-5513-5b99-8243-037dbedeed98	170.0	--	--	--	--	released	TCGA-5C-A9VG_exposure	--	--	--	--	--	--	2019-07-31T20:55:30.854355-05:00	73.0	--
13a97cee-76b0-46a1-b728-d87b2248311e	TCGA-BD-A2L6	TCGA-LIHC	--	--	Not Reported	--	--	38.9739229025	--	--	--	--	cc69281e-647a-5a4a-a2d9-d05f22a409e3	168.0	--	--	--	--	released	TCGA-BD-A2L6_exposure	--	--	--	--	--	--	2019-07-31T20:56:32.360370-05:00	110.0	--
efc865fd-7c74-4361-9d7a-eef923dbcd24	TCGA-G3-AAV3	TCGA-LIHC	--	--	Not Reported	--	--	30.1162131519	--	--	--	--	729119b0-7607-5778-a9f2-fc2cc11cc87a	168.0	--	--	--	--	released	TCGA-G3-AAV3_exposure	--	--	--	--	--	--	2019-07-31T21:12:42.491473-05:00	85.0	--
7a6162a4-1166-4310-84cd-ffc2b06f124c	TCGA-5C-AAPD	TCGA-LIHC	--	--	Not Reported	--	--	23.3234180638	--	--	--	--	38be0302-0b75-5281-807d-aa406e5e4528	172.0	--	--	--	--	released	TCGA-5C-AAPD_exposure	--	--	--	--	--	--	2019-07-31T21:04:42.654942-05:00	69.0	--
34416be6-b6d6-4029-b899-9ba685e39590	TCGA-DD-AAEI	TCGA-LIHC	--	--	Not Reported	--	--	28.6688924372	--	--	--	--	4c60009b-14ea-5e6e-9105-98fadcf40206	166.0	--	--	--	--	released	TCGA-DD-AAEI_exposure	--	--	--	--	--	--	2019-07-31T20:59:07.605717-05:00	79.0	--
a8c2aa08-9156-4845-ad77-5e060858c757	TCGA-FV-A3I0	TCGA-LIHC	--	--	Not Reported	--	--	--	--	--	--	--	3991f016-a7e3-5060-bdd5-d42d5965641a	--	--	--	--	--	released	TCGA-FV-A3I0_exposure	--	--	--	--	--	--	2019-07-31T21:08:07.893672-05:00	--	--
670c1cbc-4494-45f1-bb8b-18db82d4f7e0	TCGA-CC-A1HT	TCGA-LIHC	--	--	Not Reported	--	--	20.3244382551	--	--	--	--	277be284-c543-5355-8ae5-36d6ff701745	163.0	--	--	--	--	released	TCGA-CC-A1HT_exposure	--	--	--	--	--	--	2019-07-31T21:03:35.483120-05:00	54.0	--
654af137-70d9-4ee4-9f69-793e352d30f8	TCGA-DD-A1EE	TCGA-LIHC	--	--	Not Reported	--	--	25.1428571429	--	--	--	--	4fda3f68-9b8e-5d56-bed3-f43ea0a89174	175.0	--	--	--	--	released	TCGA-DD-A1EE_exposure	--	--	--	--	--	--	2019-07-31T21:03:26.335375-05:00	77.0	--
9a56d8a8-dadd-442e-bc09-732cd619aef7	TCGA-G3-A5SL	TCGA-LIHC	--	--	Not Reported	--	--	27.1604938272	--	--	--	--	c51e16c8-d0a5-509c-b877-96dc699b32ce	180.0	--	--	--	--	released	TCGA-G3-A5SL_exposure	--	--	--	--	--	--	2019-07-31T21:07:11.206625-05:00	88.0	--
8c2783ef-aa41-44c9-be87-fa4c84108f1e	TCGA-LG-A9QC	TCGA-LIHC	--	--	Not Reported	--	--	29.1421457673	--	--	--	--	2dbeb7c8-4b39-5c1e-a7ce-af5cd6e577a0	188.0	--	--	--	--	released	TCGA-LG-A9QC_exposure	--	--	--	--	--	--	2019-07-31T16:14:17.536678-05:00	103.0	--
496beef9-80d9-4734-a23d-334ae1b6aaab	TCGA-DD-AAC8	TCGA-LIHC	--	--	Not Reported	--	--	23.4220907298	--	--	--	--	4f4ced6d-c36b-5c0b-b6b5-d985c66c6225	156.0	--	--	--	--	released	TCGA-DD-AAC8_exposure	--	--	--	--	--	--	2019-07-31T15:41:09.490551-05:00	57.0	--
d74ddbe2-5860-40b1-9bd8-99cc50f3392d	TCGA-G3-AAUZ	TCGA-LIHC	--	--	Not Reported	--	--	30.078125	--	--	--	--	b929a7fc-4c3c-537c-bde0-f3e7c8b057f3	160.0	--	--	--	--	released	TCGA-G3-AAUZ_exposure	--	--	--	--	--	--	2019-07-31T21:11:38.335547-05:00	77.0	--
a6c0def6-7649-485a-a679-50dafb5eade5	TCGA-MI-A75C	TCGA-LIHC	--	--	Not Reported	--	--	27.4285714286	--	--	--	--	45ed2b94-6f74-51b5-b278-4c19eee18e34	175.0	--	--	--	--	released	TCGA-MI-A75C_exposure	--	--	--	--	--	--	2019-07-31T21:08:02.181836-05:00	84.0	--
239b4298-b090-480a-a19f-9758a827aa30	TCGA-G3-A25Y	TCGA-LIHC	--	--	Not Reported	--	--	22.8328793463	--	--	--	--	1ffe5e4a-95aa-58d9-bc7c-383770bcdb42	158.0	--	--	--	--	released	TCGA-G3-A25Y_exposure	--	--	--	--	--	--	2019-07-31T20:57:53.128801-05:00	57.0	--
79df037c-7d37-4e6c-a654-57708a4f87aa	TCGA-BC-A69H	TCGA-LIHC	--	--	Not Reported	--	--	23.3886865582	--	--	--	--	3c332a0f-9acf-5701-b5b9-554d51c28c02	173.0	--	--	--	--	released	TCGA-BC-A69H_exposure	--	--	--	--	--	--	2019-07-31T21:04:36.397148-05:00	70.0	--
f661a921-2e59-424b-a145-e22664b73728	TCGA-CC-A9FS	TCGA-LIHC	--	--	Not Reported	--	--	23.7812128419	--	--	--	--	078ed467-17b4-5b6f-a9c3-1dd5fdca2400	174.0	--	--	--	--	released	TCGA-CC-A9FS_exposure	--	--	--	--	--	--	2019-07-31T21:13:00.520110-05:00	72.0	--
431a72e1-ea03-4e40-89c4-2f02d454c897	TCGA-DD-AACX	TCGA-LIHC	--	--	Not Reported	--	--	22.0603537981	--	--	--	--	ab5823ec-4b01-57ea-a522-a494f2771d6a	155.0	--	--	--	--	released	TCGA-DD-AACX_exposure	--	--	--	--	--	--	2019-07-31T21:00:33.179143-05:00	53.0	--
9c5e2438-f587-4935-92f0-4bfd57468eaa	TCGA-2Y-A9H1	TCGA-LIHC	--	--	Not Reported	--	--	30.4367155706	--	--	--	--	e55c05ed-dcef-564c-964f-344b701e3002	171.0	--	--	--	--	released	TCGA-2Y-A9H1_exposure	--	--	--	--	--	--	2019-07-31T21:07:19.462693-05:00	89.0	--
abbcf6bd-4683-45ac-947a-51ae6ef0a244	TCGA-DD-AACE	TCGA-LIHC	--	--	Not Reported	--	--	23.6244474928	--	--	--	--	e7ee83c2-834c-564e-9cd9-39226c642b46	162.0	--	--	--	--	released	TCGA-DD-AACE_exposure	--	--	--	--	--	--	2019-07-31T21:08:22.037128-05:00	62.0	--
75f43fca-200a-48b0-bb67-0693d7b91119	TCGA-BC-A3KG	TCGA-LIHC	--	--	Not Reported	--	--	25.3154542937	--	--	--	--	09b05597-0b18-5fc0-9f45-0521ce775222	159.0	--	--	--	--	released	TCGA-BC-A3KG_exposure	--	--	--	--	--	--	2019-07-31T21:04:27.546851-05:00	64.0	--
2d1dc64d-27de-4c83-a7fa-88da5b48bf24	TCGA-RC-A6M4	TCGA-LIHC	--	--	Not Reported	--	--	--	--	--	--	--	13ad55ee-cfc0-51d5-ba37-e25a7637e913	--	--	--	--	--	released	TCGA-RC-A6M4_exposure	--	--	--	--	--	--	2019-07-31T20:58:40.514254-05:00	87.0	--
7bdc5f86-4d7d-4f1f-bc23-ab51fa9fb947	TCGA-ZS-A9CE	TCGA-LIHC	--	--	Not Reported	--	--	--	--	--	--	--	84332014-942c-535a-9da3-c6799e62d0b5	--	--	--	--	--	released	TCGA-ZS-A9CE_exposure	--	--	--	--	--	--	2019-07-31T21:04:52.181675-05:00	--	--
2f3d22ad-6917-4189-89d9-2a06c2d2de0a	TCGA-G3-A25Z	TCGA-LIHC	--	--	Not Reported	--	--	23.0545624645	--	--	--	--	15c11276-9677-5e17-8d61-4aee4537d0ea	173.0	--	--	--	--	released	TCGA-G3-A25Z_exposure	--	--	--	--	--	--	2019-07-31T20:58:43.682145-05:00	69.0	--
4dff4242-4a53-4f46-b200-7ed83f6b7808	TCGA-G3-AAV5	TCGA-LIHC	--	--	Not Reported	--	--	32.3232323232	--	--	--	--	f1d179b1-8ce8-5d5c-81e0-48487db25982	165.0	--	--	--	--	released	TCGA-G3-AAV5_exposure	--	--	--	--	--	--	2019-07-31T21:01:30.268131-05:00	88.0	--
492ff93f-432b-4b73-8706-632fb2c83eb4	TCGA-2Y-A9H0	TCGA-LIHC	--	--	Not Reported	--	--	27.4691358025	--	--	--	--	7ee29602-651a-5933-a55a-8c1b53be7221	180.0	--	--	--	--	released	TCGA-2Y-A9H0_exposure	--	--	--	--	--	--	2019-07-31T21:01:13.326717-05:00	89.0	--
82d6268a-de59-4a14-abd2-7492178fa5bd	TCGA-DD-AACS	TCGA-LIHC	--	--	Not Reported	--	--	27.041644132	--	--	--	--	ca33949e-ce1d-5ecc-99aa-c1a78e31165f	172.0	--	--	--	--	released	TCGA-DD-AACS_exposure	--	--	--	--	--	--	2019-07-31T21:05:31.685110-05:00	80.0	--
bce25281-502e-4599-9679-32dc8462ffb1	TCGA-DD-A4NE	TCGA-LIHC	--	--	Not Reported	--	--	27.3356401384	--	--	--	--	3591c7f9-4061-5c59-95e2-72cd8c616bcd	170.0	--	--	--	--	released	TCGA-DD-A4NE_exposure	--	--	--	--	--	--	2019-07-31T21:09:40.540402-05:00	79.0	--
b44f664c-444c-4c64-a407-52fd9b55f178	TCGA-DD-AADD	TCGA-LIHC	--	--	Not Reported	--	--	24.0929705215	--	--	--	--	1442325d-d0fa-588b-b268-3a24f7c0796a	168.0	--	--	--	--	released	TCGA-DD-AADD_exposure	--	--	--	--	--	--	2019-07-31T21:09:01.339636-05:00	68.0	--
cb8f3c76-da86-4a1d-977c-44ab399b342a	TCGA-G3-A3CJ	TCGA-LIHC	--	--	Not Reported	--	--	23.7812128419	--	--	--	--	59251913-6089-5eca-aef3-21e002e9fe52	174.0	--	--	--	--	released	TCGA-G3-A3CJ_exposure	--	--	--	--	--	--	2019-07-31T21:10:44.681175-05:00	72.0	--
f53a70d9-a774-4969-896e-2dcdd4d02a7a	TCGA-BC-A8YO	TCGA-LIHC	--	--	Not Reported	--	--	25.6055363322	--	--	--	--	9e2c8309-ff54-593a-b8d1-c6907f92786d	170.0	--	--	--	--	released	TCGA-BC-A8YO_exposure	--	--	--	--	--	--	2019-07-31T16:14:04.913651-05:00	74.0	--
89d1261c-6d93-4298-a2af-b5ff52be0cb6	TCGA-DD-AADG	TCGA-LIHC	--	--	Not Reported	--	--	23.828125	--	--	--	--	d86322d2-3b78-56ea-adec-05f54baba119	160.0	--	--	--	--	released	TCGA-DD-AADG_exposure	--	--	--	--	--	--	2019-07-31T21:06:07.529448-05:00	61.0	--
ee6d81bf-0470-4652-aff0-d85f6ab67626	TCGA-G3-AAV1	TCGA-LIHC	--	--	Not Reported	--	--	30.2188577882	--	--	--	--	e9139429-2720-529b-9c7f-5c5dd368508b	181.0	--	--	--	--	released	TCGA-G3-AAV1_exposure	--	--	--	--	--	--	2019-07-31T21:12:36.372968-05:00	99.0	--
cf7f0473-eaf3-4259-a68e-475a782fc84c	TCGA-2Y-A9H2	TCGA-LIHC	--	--	Not Reported	--	--	17.7556818182	--	--	--	--	ca1c697b-d9b8-5f7c-b42b-f4268d4831c4	176.0	--	--	--	--	released	TCGA-2Y-A9H2_exposure	--	--	--	--	--	--	2019-07-31T21:11:05.344529-05:00	55.0	--
a196a937-b17d-4d4a-965b-8af0f4f41367	TCGA-EP-A3JL	TCGA-LIHC	--	--	Not Reported	--	--	25.8645124717	--	--	--	--	01af8d90-8aaa-5f19-a065-25eaf0dc0f44	168.0	--	--	--	--	released	TCGA-EP-A3JL_exposure	--	--	--	--	--	--	2019-07-31T21:07:27.825341-05:00	73.0	--
4bbdbe77-f3cb-4b64-9826-72debb734784	TCGA-BC-A216	TCGA-LIHC	--	--	Not Reported	--	--	56.1421772754	--	--	--	--	4815984f-b33f-5d1c-bf5c-d53d185cfb2d	164.0	--	--	--	--	released	TCGA-BC-A216_exposure	--	--	--	--	--	--	2019-07-31T21:01:19.056005-05:00	151.0	--
4012ea90-5768-4acc-af3a-ba954f493db4	TCGA-DD-A4NH	TCGA-LIHC	--	--	Not Reported	--	--	32.8613736866	--	--	--	--	b986635a-a028-56f3-80a8-37ad48956c84	157.0	--	--	--	--	released	TCGA-DD-A4NH_exposure	--	--	--	--	--	--	2019-07-31T21:00:05.798836-05:00	81.0	--
9fc30c21-2c78-4843-a658-fe84a64b8fad	TCGA-DD-AAVS	TCGA-LIHC	--	--	Not Reported	--	--	25.2092013585	--	--	--	--	0eae7f52-94af-5567-aff9-978ac9e4d082	169.0	--	--	--	--	released	TCGA-DD-AAVS_exposure	--	--	--	--	--	--	2019-07-31T21:07:24.982911-05:00	72.0	--
80e7742f-abbe-4f11-b4e4-c999dc1bd459	TCGA-DD-AAVQ	TCGA-LIHC	--	--	Not Reported	--	--	24.622960911	--	--	--	--	b0a9c4ea-dd7e-5a57-ace1-75e9add71d8e	171.0	--	--	--	--	released	TCGA-DD-AAVQ_exposure	--	--	--	--	--	--	2019-07-31T21:05:19.797777-05:00	72.0	--
d1aa9c1a-d732-48c0-b669-8a14e0397344	TCGA-2Y-A9GV	TCGA-LIHC	--	--	Not Reported	--	--	30.4779662232	--	--	--	--	0889c299-5908-5f77-abe2-16d736961f7f	167.0	--	--	--	--	released	TCGA-2Y-A9GV_exposure	--	--	--	--	--	--	2019-07-31T21:11:11.398363-05:00	85.0	--
23d8e6a0-fa79-4323-a0a6-2dea2a319667	TCGA-CC-A5UE	TCGA-LIHC	--	--	Not Reported	--	--	21.2244897959	--	--	--	--	4084416e-f2b8-5733-856a-da5568924b27	175.0	--	--	--	--	released	TCGA-CC-A5UE_exposure	--	--	--	--	--	--	2019-07-31T20:57:56.340084-05:00	65.0	--
11f69d9f-a67d-41fa-95a9-baa194b3fcfb	TCGA-DD-AAVZ	TCGA-LIHC	--	--	Not Reported	--	--	21.203105229	--	--	--	--	7d0c6e83-fa08-5998-a07a-a13aef9a6762	171.0	--	--	--	--	released	TCGA-DD-AAVZ_exposure	--	--	--	--	--	--	2019-07-31T20:56:29.150010-05:00	62.0	--
24b66729-242b-4771-819d-77c9a1fcbb10	TCGA-DD-AAD8	TCGA-LIHC	--	--	Not Reported	--	--	24.6710526316	--	--	--	--	ed8ed2d3-3ea4-59c3-8952-7f07905c74fe	152.0	--	--	--	--	released	TCGA-DD-AAD8_exposure	--	--	--	--	--	--	2019-07-31T20:58:05.406467-05:00	57.0	--
f15279dd-5d12-460b-9bd1-b4f95681ca65	TCGA-EP-A3RK	TCGA-LIHC	--	--	Not Reported	--	--	31.8772882212	--	--	--	--	976b0b28-1fc0-5384-9864-0cecbcc68e4b	178.0	--	--	--	--	released	TCGA-EP-A3RK_exposure	--	--	--	--	--	--	2019-07-31T21:12:48.454462-05:00	101.0	--
109436aa-a655-429b-8d3b-1a43385c9016	TCGA-DD-AAW0	TCGA-LIHC	--	--	Not Reported	--	--	25.3515413737	--	--	--	--	c3ac8073-cac3-5310-9c76-df6a5d39d16e	172.0	--	--	--	--	released	TCGA-DD-AAW0_exposure	--	--	--	--	--	--	2019-07-31T20:56:20.055448-05:00	75.0	--
c52abac9-07da-4b3d-bf8a-2161cacf9682	TCGA-ED-A4XI	TCGA-LIHC	--	--	Not Reported	--	--	19.0311418685	--	--	--	--	e31495cc-2fd7-5d6c-b8c7-2136e641d662	170.0	--	--	--	--	released	TCGA-ED-A4XI_exposure	--	--	--	--	--	--	2019-07-31T21:10:20.888520-05:00	55.0	--
dfa15fbe-bb14-40ce-afc6-70694112e3e2	TCGA-BC-A10Q	TCGA-LIHC	--	--	Not Reported	--	--	--	--	--	--	--	41801e4c-8d70-5266-82ae-382fc1dd4a20	--	--	--	--	--	released	TCGA-BC-A10Q_exposure	--	--	--	--	--	--	2019-07-31T21:11:55.959683-05:00	--	--
8778dc9e-a7db-4464-a8af-11addb5e441a	TCGA-ED-A97K	TCGA-LIHC	--	--	Not Reported	--	--	22.1453287197	--	--	--	--	55881237-d23f-54ed-96e7-07f54cc9a39c	170.0	--	--	--	--	released	TCGA-ED-A97K_exposure	--	--	--	--	--	--	2019-07-31T21:05:49.920958-05:00	64.0	--
70bb26b8-b38b-4e79-90e7-033a38405b00	TCGA-DD-AADF	TCGA-LIHC	--	--	Not Reported	--	--	26.159334126	--	--	--	--	a8a24cbc-6982-5f07-a3ea-b5b70f50238b	145.0	--	--	--	--	released	TCGA-DD-AADF_exposure	--	--	--	--	--	--	2019-07-31T21:04:09.216489-05:00	55.0	--
4100fd8b-cf37-4e63-a73d-95c9c392d606	TCGA-DD-AADC	TCGA-LIHC	--	--	Not Reported	--	--	26.1492768595	--	--	--	--	6dc92b8b-42f1-538d-8683-ea23a777eaef	176.0	--	--	--	--	released	TCGA-DD-AADC_exposure	--	--	--	--	--	--	2019-07-31T21:00:12.116293-05:00	81.0	--
c4c4820b-6f4c-4cdd-b233-4d22f5933fd9	TCGA-DD-A3A6	TCGA-LIHC	--	--	Not Reported	--	--	16.9795918367	--	--	--	--	a083b8d5-19d0-5984-aa04-508be690a433	175.0	--	--	--	--	released	TCGA-DD-A3A6_exposure	--	--	--	--	--	--	2019-07-31T21:10:14.782651-05:00	52.0	--
220f75d7-08a4-4936-b4b2-0750e87ccdf5	TCGA-CC-A7IE	TCGA-LIHC	--	--	Not Reported	--	--	20.9572742023	--	--	--	--	60df39a0-abcb-5e29-8f07-9df6ac460fe1	172.0	--	--	--	--	released	TCGA-CC-A7IE_exposure	--	--	--	--	--	--	2019-07-31T20:57:47.408809-05:00	62.0	--
24170a77-94e0-4002-9d3e-a46c84e84fca	TCGA-DD-A73D	TCGA-LIHC	--	--	Not Reported	--	--	35.2941176471	--	--	--	--	f76982c6-5c50-58ee-8297-94fe2840c271	170.0	--	--	--	--	released	TCGA-DD-A73D_exposure	--	--	--	--	--	--	2019-07-31T20:57:59.115027-05:00	102.0	--
e4e0bc11-ad61-4419-857c-44fb5c7877a3	TCGA-CC-A7IH	TCGA-LIHC	--	--	Not Reported	--	--	18.2857142857	--	--	--	--	926be657-4f3f-5fa0-9aad-8044ef5804e0	175.0	--	--	--	--	released	TCGA-CC-A7IH_exposure	--	--	--	--	--	--	2019-07-31T21:12:11.911648-05:00	56.0	--
4244912d-8527-410c-a084-a56c55eb1f82	TCGA-ZP-A9D4	TCGA-LIHC	--	--	Not Reported	--	--	22.8928199792	--	--	--	--	459d90b7-c599-59f6-b58e-04e5533dc3c5	155.0	--	--	--	--	released	TCGA-ZP-A9D4_exposure	--	--	--	--	--	--	2019-07-31T21:00:23.706809-05:00	55.0	--
de302b98-250d-42fe-9945-11e1b2bbd3c6	TCGA-BD-A3EP	TCGA-LIHC	--	--	Not Reported	--	--	25.1558956916	--	--	--	--	c6675c30-aa51-514f-8b32-8ba472b6b60b	168.0	--	--	--	--	released	TCGA-BD-A3EP_exposure	--	--	--	--	--	--	2019-07-31T21:11:53.001118-05:00	71.0	--
1987b453-f97d-45c7-9c89-b9a33313d645	TCGA-PD-A5DF	TCGA-LIHC	--	--	Not Reported	--	--	25.8166302126	--	--	--	--	9ebfa17d-a2d9-5b29-8279-00deb159658a	167.0	--	--	--	--	released	TCGA-PD-A5DF_exposure	--	--	--	--	--	--	2019-07-31T20:57:02.837478-05:00	72.0	--
32a98b3d-4cbd-4dcc-ac71-428fafc5e1c3	TCGA-RC-A7SH	TCGA-LIHC	--	--	Not Reported	--	--	22.4600343506	--	--	--	--	5494bde5-1a4f-5689-b300-9cef08dbcc8c	174.0	--	--	--	--	released	TCGA-RC-A7SH_exposure	--	--	--	--	--	--	2019-07-31T20:58:55.709551-05:00	68.0	--
3134f7d1-3359-497a-b8be-1f317d8ddaaa	TCGA-K7-A5RF	TCGA-LIHC	--	--	Not Reported	--	--	23.9394809921	--	--	--	--	ae4805ff-3f4d-5667-b156-d11d609f04fe	177.0	--	--	--	--	released	TCGA-K7-A5RF_exposure	--	--	--	--	--	--	2019-07-31T20:58:46.966930-05:00	75.0	--
e2f6d3aa-b817-4193-a550-8e53265aa336	TCGA-CC-A123	TCGA-LIHC	--	--	Not Reported	--	--	--	--	--	--	--	300a6280-ead2-532f-9f63-6a0f92486a23	--	--	--	--	--	released	TCGA-CC-A123_exposure	--	--	--	--	--	--	2019-07-31T16:14:01.984813-05:00	--	--
24259d55-20ac-4359-861f-dcad7ad88cee	TCGA-G3-A5SK	TCGA-LIHC	--	--	Not Reported	--	--	23.4585623753	--	--	--	--	da7fc144-6644-59ff-9471-349e4b4467ac	169.0	--	--	--	--	released	TCGA-G3-A5SK_exposure	--	--	--	--	--	--	2019-07-31T20:58:02.269004-05:00	67.0	--
5a7706ba-3cea-41eb-b78a-fd69206daa93	TCGA-KR-A7K0	TCGA-LIHC	--	--	Not Reported	--	--	21.799445105	--	--	--	--	cb25f640-2217-5f84-8d74-f86bcd65168c	174.0	--	--	--	--	released	TCGA-KR-A7K0_exposure	--	--	--	--	--	--	2019-07-31T21:02:30.713707-05:00	66.0	--
023a1ad1-fb16-437e-9806-5063b47f76bd	TCGA-DD-A11C	TCGA-LIHC	--	--	Not Reported	--	--	35.5532431495	--	--	--	--	e37b38f3-7d37-5ecb-bb94-7aff47f14a46	186.0	--	--	--	--	released	TCGA-DD-A11C_exposure	--	--	--	--	--	--	2019-07-31T20:55:07.382493-05:00	123.0	--
62c02da8-e4b4-4294-9923-8992d187fc7b	TCGA-DD-AADM	TCGA-LIHC	--	--	Not Reported	--	--	21.7554685337	--	--	--	--	71f5eb47-f43b-5d15-a110-c6cf9444d977	159.0	--	--	--	--	released	TCGA-DD-AADM_exposure	--	--	--	--	--	--	2019-07-31T21:03:11.446845-05:00	55.0	--
0955d871-5413-4ab2-8fdf-b4feb3aeef5d	TCGA-G3-AAV4	TCGA-LIHC	--	--	Not Reported	--	--	23.0111768573	--	--	--	--	7d25593c-9602-5851-81d9-ea179461b2f8	156.0	--	--	--	--	released	TCGA-G3-AAV4_exposure	--	--	--	--	--	--	2019-07-31T20:55:43.667304-05:00	56.0	--
3c969bdf-cae8-44f5-839f-5abd4cba0ec8	TCGA-DD-AAE3	TCGA-LIHC	--	--	Not Reported	--	--	26.81359045	--	--	--	--	6cc76f31-4ecb-5a63-b5eb-0d42a5c575bd	165.0	--	--	--	--	released	TCGA-DD-AAE3_exposure	--	--	--	--	--	--	2019-07-31T20:59:47.921980-05:00	73.0	--
d6c2c6ce-3483-4fe5-aef6-e40419f728cf	TCGA-2Y-A9GX	TCGA-LIHC	--	--	Not Reported	--	--	33.9591836735	--	--	--	--	207257db-8ebc-5a4e-ac9f-0dd3be1d4a65	175.0	--	--	--	--	released	TCGA-2Y-A9GX_exposure	--	--	--	--	--	--	2019-07-31T21:11:35.412092-05:00	104.0	--
a6af3061-1484-4f6c-bb4b-c8f4626b4161	TCGA-CC-5263	TCGA-LIHC	--	--	Not Reported	--	--	22.2063306861	--	--	--	--	b91ff55d-6431-55d4-b3ab-8da5fe5b860e	163.0	--	--	--	--	released	TCGA-CC-5263_exposure	--	--	--	--	--	--	2019-07-31T21:07:59.116946-05:00	59.0	--
a25a714e-c142-482b-91c8-4fea763e0254	TCGA-2Y-A9HA	TCGA-LIHC	--	--	Not Reported	--	--	24.1588179686	--	--	--	--	a707288f-f6bc-5ad6-bbcc-3a919965be8e	169.0	--	--	--	--	released	TCGA-2Y-A9HA_exposure	--	--	--	--	--	--	2019-07-31T21:07:30.979365-05:00	69.0	--
7fe5e2d9-c514-47bc-8387-3f940f7a822d	TCGA-ZS-A9CF	TCGA-LIHC	--	--	Not Reported	--	--	--	--	--	--	--	b9eaf3f1-3eab-507f-b43d-6090ba1794a2	--	--	--	--	--	released	TCGA-ZS-A9CF_exposure	--	--	--	--	--	--	2019-07-31T21:05:10.895528-05:00	--	--
96d42ecc-1157-453a-9661-9248ddf8f273	TCGA-DD-AADP	TCGA-LIHC	--	--	Not Reported	--	--	24.0238086701	--	--	--	--	d9941ffc-0d7d-5c62-9d6b-501ff7ad6e67	167.0	--	--	--	--	released	TCGA-DD-AADP_exposure	--	--	--	--	--	--	2019-07-31T21:07:02.885288-05:00	67.0	--
0d0a10b4-7b99-4043-a129-89844f258156	TCGA-DD-A39X	TCGA-LIHC	--	--	Not Reported	--	--	20.7756232687	--	--	--	--	6bd6e8fd-765a-56ac-9317-b5b5f729fa9b	152.0	--	--	--	--	released	TCGA-DD-A39X_exposure	--	--	--	--	--	--	2019-07-31T20:55:55.494064-05:00	48.0	--
5e4136e4-ddd8-4faf-8a8e-5f836fd97f49	TCGA-DD-AAE0	TCGA-LIHC	--	--	Not Reported	--	--	22.151022507	--	--	--	--	61f8c48d-87b7-559f-a1f2-2a73ad24546f	159.0	--	--	--	--	released	TCGA-DD-AAE0_exposure	--	--	--	--	--	--	2019-07-31T21:02:51.606497-05:00	56.0	--
25e893ad-a0fd-45ae-9aa9-9bcd7c2ec8e5	TCGA-MR-A520	TCGA-LIHC	--	--	Not Reported	--	--	32.4584126588	--	--	--	--	b5f7602a-67be-5fc4-85e0-25953663fba8	179.0	--	--	--	--	released	TCGA-MR-A520_exposure	--	--	--	--	--	--	2019-07-31T20:58:08.481278-05:00	104.0	--
899d8ea5-49dc-4970-8848-ea6ea088a272	TCGA-DD-AADR	TCGA-LIHC	--	--	Not Reported	--	--	25.9515570934	--	--	--	--	e6472bff-2f62-5851-8b23-488474803b37	170.0	--	--	--	--	released	TCGA-DD-AADR_exposure	--	--	--	--	--	--	2019-07-31T21:06:04.769564-05:00	75.0	--
17833039-0d7e-47f0-90e6-8cabae94c124	TCGA-FV-A3R2	TCGA-LIHC	--	--	Not Reported	--	--	--	--	--	--	--	a7d840a4-8e56-53e1-a2f7-5c91c93a5e55	--	--	--	--	--	released	TCGA-FV-A3R2_exposure	--	--	--	--	--	--	2019-07-31T20:56:47.640333-05:00	75.0	--
c4e6527a-8f58-4f6b-93b1-04abb5680ed0	TCGA-CC-A9FV	TCGA-LIHC	--	--	Not Reported	--	--	21.6712580349	--	--	--	--	b4a34143-f85f-5f47-a637-e47273a7f612	165.0	--	--	--	--	released	TCGA-CC-A9FV_exposure	--	--	--	--	--	--	2019-07-31T21:10:17.801674-05:00	59.0	--
66c6f413-b7a8-4d7c-9e1d-c4fb257b9e5c	TCGA-DD-A119	TCGA-LIHC	--	--	Not Reported	--	--	22.65625	--	--	--	--	fca283f3-61a1-5d5c-b817-229d09e7710a	160.0	--	--	--	--	released	TCGA-DD-A119_exposure	--	--	--	--	--	--	2019-07-31T21:03:32.670168-05:00	58.0	--
427fdbf8-1603-466f-a5c6-963bb2ec3dac	TCGA-DD-AAE7	TCGA-LIHC	--	--	Not Reported	--	--	25.0135208221	--	--	--	--	5a3f42f6-1065-5002-a664-b97f090e9d78	172.0	--	--	--	--	released	TCGA-DD-AAE7_exposure	--	--	--	--	--	--	2019-07-31T21:00:26.645398-05:00	74.0	--
457cca7c-a8b4-414e-a3c0-7fccf0ee2034	TCGA-DD-A3A9	TCGA-LIHC	--	--	Not Reported	--	--	21.9671201814	--	--	--	--	58fec0d4-4dc5-5a89-9df5-5bd49e7d1652	168.0	--	--	--	--	released	TCGA-DD-A3A9_exposure	--	--	--	--	--	--	2019-07-31T21:00:42.282893-05:00	62.0	--
5b32d3f4-9b88-42de-aaac-22d1d2f5cde0	TCGA-CC-A8HV	TCGA-LIHC	--	--	Not Reported	--	--	20.1732526403	--	--	--	--	d6557c8d-7f37-57ae-910b-bbc89e7b823b	159.0	--	--	--	--	released	TCGA-CC-A8HV_exposure	--	--	--	--	--	--	2019-07-31T21:02:33.663326-05:00	51.0	--
c95ed407-bcc2-44aa-bc59-bf7549f2d665	TCGA-FV-A23B	TCGA-LIHC	--	--	Not Reported	--	--	--	--	--	--	--	2212de3c-6d02-5ef7-b848-7d9f2ad701ba	--	--	--	--	--	released	TCGA-FV-A23B_exposure	--	--	--	--	--	--	2019-07-31T21:10:36.012953-05:00	--	--
3a2d7482-c246-411e-841f-71d96e353328	TCGA-G3-A3CH	TCGA-LIHC	--	--	Not Reported	--	--	23.3556369145	--	--	--	--	b3520b5e-7eb7-52e7-9d50-157758e410f3	178.0	--	--	--	--	released	TCGA-G3-A3CH_exposure	--	--	--	--	--	--	2019-07-31T20:59:34.772689-05:00	74.0	--
39eb1db0-2722-4af4-8254-d0e10256c64d	TCGA-G3-A3CK	TCGA-LIHC	--	--	Not Reported	--	--	23.1833910035	--	--	--	--	5b90773f-6f1a-56b9-8a25-1f1ad93f891c	170.0	--	--	--	--	released	TCGA-G3-A3CK_exposure	--	--	--	--	--	--	2019-07-31T20:59:31.508142-05:00	67.0	--
00f209c3-041a-4c6e-8b0f-6383eb3c85fc	TCGA-BC-4073	TCGA-LIHC	--	--	Not Reported	--	--	--	--	--	--	--	0ff45015-ede3-5356-b53c-a057aa23f454	--	--	--	--	--	released	TCGA-BC-4073_exposure	--	--	--	--	--	--	2019-07-31T20:54:58.500435-05:00	--	--
93afbfa1-4d03-4105-8dda-b095f0ab308a	TCGA-DD-AACJ	TCGA-LIHC	--	--	Not Reported	--	--	28.8754400538	--	--	--	--	29e23596-f2aa-56bd-b40b-d6733e13718c	159.0	--	--	--	--	released	TCGA-DD-AACJ_exposure	--	--	--	--	--	--	2019-07-31T21:06:45.284746-05:00	73.0	--
51810579-e20d-4f08-93e7-891d645931db	TCGA-2Y-A9H5	TCGA-LIHC	--	--	Not Reported	--	--	27.9930220293	--	--	--	--	51d761dc-1908-5cfd-81fb-ea77e1b70bfd	157.0	--	--	--	--	released	TCGA-2Y-A9H5_exposure	--	--	--	--	--	--	2019-07-31T21:01:39.403163-05:00	69.0	--
63d475ef-8f26-45ed-ae80-cfa87e68b2f5	TCGA-WJ-A86L	TCGA-LIHC	--	--	Not Reported	--	--	22.151022507	--	--	--	--	fd099577-ee95-5500-b294-1a6684641cfb	159.0	--	--	--	--	released	TCGA-WJ-A86L_exposure	--	--	--	--	--	--	2019-07-31T21:03:20.401572-05:00	56.0	--
418e79d1-51c7-4cef-a1b6-e291fb13c2a5	TCGA-DD-AAD6	TCGA-LIHC	--	--	Not Reported	--	--	33.3464806913	--	--	--	--	3f5f3a91-40b5-5a0b-a2ac-60d62e55595f	167.0	--	--	--	--	released	TCGA-DD-AAD6_exposure	--	--	--	--	--	--	2019-07-31T21:00:15.082388-05:00	93.0	--
146c5332-1af5-4c49-b740-9a9edc795f24	TCGA-DD-AAVU	TCGA-LIHC	--	--	Not Reported	--	--	34.375	--	--	--	--	6767e79e-5622-5db0-a735-735af1ea5b2c	160.0	--	--	--	--	released	TCGA-DD-AAVU_exposure	--	--	--	--	--	--	2019-07-31T20:56:39.066243-05:00	88.0	--
d397e70f-c174-4656-9b7e-5e4c00754410	TCGA-G3-A5SM	TCGA-LIHC	--	--	Not Reported	--	--	31.309073724	--	--	--	--	0de55912-3785-5591-a279-e012750ac0d3	184.0	--	--	--	--	released	TCGA-G3-A5SM_exposure	--	--	--	--	--	--	2019-07-31T21:11:14.399885-05:00	106.0	--
07dd49fc-8a76-41e8-9eb3-107336f68701	TCGA-BC-A3KF	TCGA-LIHC	--	--	Not Reported	--	--	19.3791974339	--	--	--	--	0910513c-38c5-5071-94af-c77a02f9431b	173.0	--	--	--	--	released	TCGA-BC-A3KF_exposure	--	--	--	--	--	--	2019-07-31T15:45:33.074043-05:00	58.0	--
61902cb6-b041-48ac-aacc-483a28949865	TCGA-CC-5264	TCGA-LIHC	--	--	Not Reported	--	--	20.3125	--	--	--	--	82d6f2e5-6216-50a6-926c-9135ac2cdeaf	160.0	--	--	--	--	released	TCGA-CC-5264_exposure	--	--	--	--	--	--	2019-07-31T21:03:08.786684-05:00	52.0	--
1b326242-4be6-4f05-b5fb-07ed76b49850	TCGA-GJ-A6C0	TCGA-LIHC	--	--	Not Reported	--	--	35.15625	--	--	--	--	a3564d52-7b90-588b-8793-9a3fa20b56f2	160.0	--	--	--	--	released	TCGA-GJ-A6C0_exposure	--	--	--	--	--	--	2019-07-31T20:57:11.107070-05:00	90.0	--
52292ffc-0902-4d97-b461-20723987a177	TCGA-DD-A1EJ	TCGA-LIHC	--	--	Not Reported	--	--	26.986001012	--	--	--	--	8afca472-d9f6-52ef-84ba-6d15ff892c2e	154.0	--	--	--	--	released	TCGA-DD-A1EJ_exposure	--	--	--	--	--	--	2019-07-31T21:01:48.715081-05:00	64.0	--
1d7d5166-6582-4ea1-b242-37c2c3919a3c	TCGA-XR-A8TG	TCGA-LIHC	--	--	Not Reported	--	--	20.9711720227	--	--	--	--	6cd913ea-d1d8-5d1b-ad50-f1926658cb3e	184.0	--	--	--	--	released	TCGA-XR-A8TG_exposure	--	--	--	--	--	--	2019-07-31T20:57:23.121571-05:00	71.0	--
d680df09-368e-42b5-b540-45c41ed31042	TCGA-FV-A2QQ	TCGA-LIHC	--	--	Not Reported	--	--	--	--	--	--	--	125aa221-e79b-558f-aa96-941c12320d8a	--	--	--	--	--	released	TCGA-FV-A2QQ_exposure	--	--	--	--	--	--	2019-07-31T21:11:32.241305-05:00	--	--
95b97198-1a1b-4f01-90f3-6c66638371d1	TCGA-2Y-A9GS	TCGA-LIHC	--	--	Not Reported	--	--	35.0556317635	--	--	--	--	d82e9d36-1bc7-5e07-bfa2-84202bf26262	162.0	--	--	--	--	released	TCGA-2Y-A9GS_exposure	--	--	--	--	--	--	2019-07-31T21:06:59.809221-05:00	92.0	--
d8549d23-37d4-42bd-b472-f49bbebd09b0	TCGA-DD-A3A5	TCGA-LIHC	--	--	Not Reported	--	--	20.0692041522	--	--	--	--	8fe9460f-7584-51ff-b931-e123399df01b	170.0	--	--	--	--	released	TCGA-DD-A3A5_exposure	--	--	--	--	--	--	2019-07-31T21:11:44.260967-05:00	58.0	--
728aedb3-551a-4c16-9be3-7733a9539e9e	TCGA-ES-A2HS	TCGA-LIHC	--	--	Not Reported	--	--	29.9382716049	--	--	--	--	1777dd0c-a32a-5841-ae0e-1cbc767ab146	180.0	--	--	--	--	released	TCGA-ES-A2HS_exposure	--	--	--	--	--	--	2019-07-31T21:04:18.493535-05:00	97.0	--
0d13229a-304a-48a6-a761-12e68e94a4b4	TCGA-DD-AAD3	TCGA-LIHC	--	--	Not Reported	--	--	24.3024870597	--	--	--	--	2dd2e4ac-a5c6-5303-9b52-10cd1aaaf862	178.0	--	--	--	--	released	TCGA-DD-AAD3_exposure	--	--	--	--	--	--	2019-07-31T20:55:58.427147-05:00	77.0	--
485d283a-552c-485a-84fb-3abdb98dc797	TCGA-DD-AADQ	TCGA-LIHC	--	--	Not Reported	--	--	23.507805326	--	--	--	--	9446eee6-3a79-59d7-bd46-2e5eb0869e2d	165.0	--	--	--	--	released	TCGA-DD-AADQ_exposure	--	--	--	--	--	--	2019-07-31T21:01:04.552384-05:00	64.0	--
3bbff405-dae4-4dc9-985a-33e7ac9cb2dd	TCGA-DD-AAE1	TCGA-LIHC	--	--	Not Reported	--	--	21.707923392	--	--	--	--	e94156cb-c1cd-5660-81de-fe7434183dfc	169.0	--	--	--	--	released	TCGA-DD-AAE1_exposure	--	--	--	--	--	--	2019-07-31T20:59:40.815271-05:00	62.0	--
870c86e7-d6e1-4f9d-bb0b-bd1c66d6bcde	TCGA-DD-A73F	TCGA-LIHC	--	--	Not Reported	--	--	25.6543723974	--	--	--	--	e5651308-05ee-50a6-a6ca-7ee4c1f35a44	164.0	--	--	--	--	released	TCGA-DD-A73F_exposure	--	--	--	--	--	--	2019-07-31T21:05:43.712314-05:00	69.0	--
a5e4412b-0e49-4d86-9cce-71f440a84048	TCGA-DD-A1EK	TCGA-LIHC	--	--	Not Reported	--	--	38.3687354139	--	--	--	--	d789a9fc-eb21-514e-905a-786c7817b3c6	159.0	--	--	--	--	released	TCGA-DD-A1EK_exposure	--	--	--	--	--	--	2019-07-31T21:07:43.524367-05:00	97.0	--
bc3502bc-bbf6-44f2-a1f4-d1567819aefb	TCGA-2Y-A9H6	TCGA-LIHC	--	--	Not Reported	--	--	40.6804733728	--	--	--	--	aa405aeb-96df-5485-bad8-8879d705ab34	156.0	--	--	--	--	released	TCGA-2Y-A9H6_exposure	--	--	--	--	--	--	2019-07-31T21:09:37.842035-05:00	99.0	--
ee63c44b-91f4-4004-8dea-192eab527036	TCGA-BW-A5NO	TCGA-LIHC	--	--	Not Reported	--	--	--	--	--	--	--	862a1b94-0e84-592a-8224-ca08103f4d43	--	--	--	--	--	released	TCGA-BW-A5NO_exposure	--	--	--	--	--	--	2019-07-31T21:12:33.123400-05:00	--	--
8eef926b-f316-4fdb-b84a-262010258feb	TCGA-UB-A7MF	TCGA-LIHC	--	--	Not Reported	--	--	24.9835634451	--	--	--	--	c7d4744c-0906-549b-89b6-06634f0f781b	195.0	--	--	--	--	released	TCGA-UB-A7MF_exposure	--	--	--	--	--	--	2019-07-31T21:06:30.386671-05:00	95.0	--
8e5ce60b-2eda-482d-b109-210df1321aff	TCGA-DD-A4NV	TCGA-LIHC	--	--	Not Reported	--	--	40.2609157018	--	--	--	--	07cce25b-1493-5883-980e-7417bf80970f	179.0	--	--	--	--	released	TCGA-DD-A4NV_exposure	--	--	--	--	--	--	2019-07-31T21:06:20.594001-05:00	129.0	--
34303cdd-c31c-4b95-9965-2a5513dc322d	TCGA-ED-A66Y	TCGA-LIHC	--	--	Not Reported	--	--	23.046875	--	--	--	--	3cea305d-13a2-5a45-87b3-df04bb700f92	160.0	--	--	--	--	released	TCGA-ED-A66Y_exposure	--	--	--	--	--	--	2019-07-31T20:59:01.861586-05:00	59.0	--
7d914d07-f250-4c7a-8fa2-df14e708936e	TCGA-DD-A118	TCGA-LIHC	--	--	Not Reported	--	--	26.2595847484	--	--	--	--	f9ff566c-83cd-5781-9acb-772154b5a450	169.0	--	--	--	--	released	TCGA-DD-A118_exposure	--	--	--	--	--	--	2019-07-31T21:04:55.158157-05:00	75.0	--
acfd58eb-c546-49c3-a846-684f22428219	TCGA-RC-A7SK	TCGA-LIHC	--	--	Not Reported	--	--	21.0076677987	--	--	--	--	2fccaaa7-8d2f-5095-80b7-98270723b875	169.0	--	--	--	--	released	TCGA-RC-A7SK_exposure	--	--	--	--	--	--	2019-07-31T21:08:28.106247-05:00	60.0	--
ab35c9f9-3040-424d-a89f-dff3a1365bc6	TCGA-DD-A3A4	TCGA-LIHC	--	--	Not Reported	--	--	18.1965790431	--	--	--	--	295e8a6f-0145-5984-8022-aa899fb6ecf2	189.0	--	--	--	--	released	TCGA-DD-A3A4_exposure	--	--	--	--	--	--	2019-07-31T21:08:18.771925-05:00	65.0	--
0ff6364a-e6f4-47ca-a7e7-14705bf0a8df	TCGA-DD-A1ED	TCGA-LIHC	--	--	Not Reported	--	--	30.1162131519	--	--	--	--	58ad0506-d458-5988-b0a2-cd35052c65c2	168.0	--	--	--	--	released	TCGA-DD-A1ED_exposure	--	--	--	--	--	--	2019-07-31T20:56:11.205063-05:00	85.0	--
10179efc-a091-4119-8ec2-30db6269d674	TCGA-UB-A7MA	TCGA-LIHC	--	--	Not Reported	--	--	31.2213039486	--	--	--	--	080d2f00-7d2d-5016-b0d8-f1fa586f5e3e	165.0	--	--	--	--	released	TCGA-UB-A7MA_exposure	--	--	--	--	--	--	2019-07-31T20:56:14.124880-05:00	85.0	--
5b8d04b2-ef40-4216-a3bb-42520efbe863	TCGA-DD-A4NK	TCGA-LIHC	--	--	Not Reported	--	--	--	--	--	--	--	c343550d-ff67-50ba-8308-9bae75a78cc4	--	--	--	--	--	released	TCGA-DD-A4NK_exposure	--	--	--	--	--	--	2019-07-31T21:02:36.681107-05:00	84.0	--
d18cd259-267e-47b5-9353-ad3454e048a0	TCGA-CC-A8HS	TCGA-LIHC	--	--	Not Reported	--	--	20.9572742023	--	--	--	--	dff66f4c-920f-5322-82be-df76ab4fed08	172.0	--	--	--	--	released	TCGA-CC-A8HS_exposure	--	--	--	--	--	--	2019-07-31T21:11:08.311811-05:00	62.0	--
56403463-1727-4c23-a709-de5f168c4073	TCGA-ED-A459	TCGA-LIHC	--	--	Not Reported	--	--	18.2867797339	--	--	--	--	e0b02c31-1dfb-5d61-9f0a-bd504549e87b	167.0	--	--	--	--	released	TCGA-ED-A459_exposure	--	--	--	--	--	--	2019-07-31T21:02:09.402059-05:00	51.0	--
7dd3bda9-3a0a-46fa-b052-a6d24b847804	TCGA-ES-A2HT	TCGA-LIHC	--	--	Not Reported	--	--	26.4235698243	--	--	--	--	dcb053b7-0b8d-5ba4-8d43-cbb9d495f58f	174.0	--	--	--	--	released	TCGA-ES-A2HT_exposure	--	--	--	--	--	--	2019-07-31T21:04:58.088352-05:00	80.0	--
2c53d48d-e3bc-49f3-bbe0-2eee24252b4c	TCGA-CC-A3MB	TCGA-LIHC	--	--	Not Reported	--	--	18.7241735537	--	--	--	--	548cc9dd-8ad7-52e6-a9c8-11a011e63adb	176.0	--	--	--	--	released	TCGA-CC-A3MB_exposure	--	--	--	--	--	--	2019-07-31T20:58:31.515378-05:00	58.0	--
87750e70-3af7-452a-9aa5-375acd3843ea	TCGA-ED-A7PZ	TCGA-LIHC	--	--	Not Reported	--	--	19.777698667	--	--	--	--	14b2761f-1a18-539c-bcce-4321d4013671	159.0	--	--	--	--	released	TCGA-ED-A7PZ_exposure	--	--	--	--	--	--	2019-07-31T21:05:46.828768-05:00	50.0	--
470d52b8-3d74-4789-b714-b9869a96657b	TCGA-ED-A7PX	TCGA-LIHC	--	--	Not Reported	--	--	16.5888661703	--	--	--	--	93b9e257-75b2-56a8-ad82-368dc7dc8c74	161.0	--	--	--	--	released	TCGA-ED-A7PX_exposure	--	--	--	--	--	--	2019-07-31T21:00:55.078979-05:00	43.0	--
c797d6ad-05d4-4322-bad2-29801a986b4e	TCGA-DD-AAE4	TCGA-LIHC	--	--	Not Reported	--	--	25.1531502292	--	--	--	--	8e090a9b-544e-5614-b576-794f7949e69e	157.0	--	--	--	--	released	TCGA-DD-AAE4_exposure	--	--	--	--	--	--	2019-07-31T21:10:29.853150-05:00	62.0	--
b5bef77a-f46c-406c-9aa8-55f7a61aa885	TCGA-DD-AACG	TCGA-LIHC	--	--	Not Reported	--	--	23.0300453515	--	--	--	--	49d50950-1ff2-595b-94f7-be5c58b50488	168.0	--	--	--	--	released	TCGA-DD-AACG_exposure	--	--	--	--	--	--	2019-07-31T21:09:10.319924-05:00	65.0	--
8e938868-d992-47c4-becb-93b0f7fffe07	TCGA-CC-A3M9	TCGA-LIHC	--	--	Not Reported	--	--	20.147971991	--	--	--	--	93deb8cd-c7db-539f-9984-bd8fd77f58c2	174.0	--	--	--	--	released	TCGA-CC-A3M9_exposure	--	--	--	--	--	--	2019-07-31T21:06:26.999495-05:00	61.0	--
2c8a1e74-33de-453f-8d1e-e226185e52fc	TCGA-G3-A5SJ	TCGA-LIHC	--	--	Not Reported	--	--	29.7527444342	--	--	--	--	f4a0ece8-8089-59eb-a7b3-b5bc35395a2b	171.0	--	--	--	--	released	TCGA-G3-A5SJ_exposure	--	--	--	--	--	--	2019-07-31T20:58:34.584983-05:00	87.0	--
a7f7e313-4636-4c54-b2b7-f5928a8368e4	TCGA-DD-AADL	TCGA-LIHC	--	--	Not Reported	--	--	20.964360587	--	--	--	--	2d48192a-7f70-5a65-a3af-293508ebbf6e	159.0	--	--	--	--	released	TCGA-DD-AADL_exposure	--	--	--	--	--	--	2019-07-31T21:08:05.005204-05:00	53.0	--
815dffb0-0c22-4e05-868c-26e6c553980a	TCGA-DD-A4NJ	TCGA-LIHC	--	--	Not Reported	--	--	32.7186198691	--	--	--	--	348d72b3-0dd9-57d0-ba20-090a20486afc	164.0	--	--	--	--	released	TCGA-DD-A4NJ_exposure	--	--	--	--	--	--	2019-07-31T21:05:25.704480-05:00	88.0	--
dd056692-4e2a-4e45-a4d0-357af9754f0e	TCGA-DD-A39V	TCGA-LIHC	--	--	Not Reported	--	--	26.0932752015	--	--	--	--	d5264f0e-fdcb-51be-b23a-f64cac4c6ac2	174.0	--	--	--	--	released	TCGA-DD-A39V_exposure	--	--	--	--	--	--	2019-07-31T21:11:50.195507-05:00	79.0	--
9f056388-7529-4fd1-af11-c82cc350f51c	TCGA-DD-AADO	TCGA-LIHC	--	--	Not Reported	--	--	20.5498866213	--	--	--	--	23cfe9cc-3d38-57fc-8396-72462d54fc9a	168.0	--	--	--	--	released	TCGA-DD-AADO_exposure	--	--	--	--	--	--	2019-07-31T21:07:22.261159-05:00	58.0	--
52a7f734-da07-49c5-861d-c70da37ff959	TCGA-DD-A4NR	TCGA-LIHC	--	--	Not Reported	--	--	131.8359375	--	--	--	--	f191c3bf-a3c2-53b7-8e1b-65f5ad074b18	64.0	--	--	--	--	released	TCGA-DD-A4NR_exposure	--	--	--	--	--	--	2019-07-31T21:01:54.544116-05:00	54.0	--
027322f0-d720-41f8-897c-a10e5c1424c5	TCGA-CC-A9FW	TCGA-LIHC	--	--	Not Reported	--	--	21.8775510204	--	--	--	--	96a6f117-d484-5e09-8127-db3da141c253	175.0	--	--	--	--	released	TCGA-CC-A9FW_exposure	--	--	--	--	--	--	2019-07-31T20:55:10.295481-05:00	67.0	--
3f6a6891-c6d5-447b-ad32-325fd46ec32b	TCGA-ZS-A9CG	TCGA-LIHC	--	--	Not Reported	--	--	29.3374114416	--	--	--	--	4bf0894f-ba42-5b99-a287-2c8d70926e0c	179.0	--	--	--	--	released	TCGA-ZS-A9CG_exposure	--	--	--	--	--	--	2019-07-31T21:00:03.108035-05:00	94.0	--
42cb60f0-1a9e-4f59-8e2e-50c25e85cb98	TCGA-DD-A39Z	TCGA-LIHC	--	--	Not Reported	--	--	22.4058769513	--	--	--	--	86f3e9c4-6400-5a5c-84dd-3f0ed9a58a4c	165.0	--	--	--	--	released	TCGA-DD-A39Z_exposure	--	--	--	--	--	--	2019-07-31T21:00:29.952409-05:00	61.0	--
ae8d4b34-d40a-482d-9d45-23242843df00	TCGA-UB-AA0U	TCGA-LIHC	--	--	Not Reported	--	--	29.3523545007	--	--	--	--	604f6ca5-0eb1-5cd1-9663-fc48aa62c929	178.0	--	--	--	--	released	TCGA-UB-AA0U_exposure	--	--	--	--	--	--	2019-07-31T21:08:33.839792-05:00	93.0	--
6bb5d506-8fca-43f3-90a6-03c915d7ede2	TCGA-BC-A5W4	TCGA-LIHC	--	--	Not Reported	--	--	31.6521842993	--	--	--	--	670a5691-3836-5ea9-af45-fdbfc1ae4d15	183.0	--	--	--	--	released	TCGA-BC-A5W4_exposure	--	--	--	--	--	--	2019-07-31T21:03:53.971068-05:00	106.0	--
8a9cde9a-c38c-423e-bc14-354ee26468c9	TCGA-BC-A10T	TCGA-LIHC	--	--	Not Reported	--	--	--	--	--	--	--	a1d6658a-accb-5864-a6b2-31e176486998	--	--	--	--	--	released	TCGA-BC-A10T_exposure	--	--	--	--	--	--	2019-07-31T21:06:17.655580-05:00	86.0	--
520a709a-87f6-4f3d-b2a2-9192e3b65c5b	TCGA-DD-A1EC	TCGA-LIHC	--	--	Not Reported	--	--	20.284798572	--	--	--	--	7bd3a61a-500a-5202-8353-2efc8de2693d	157.0	--	--	--	--	released	TCGA-DD-A1EC_exposure	--	--	--	--	--	--	2019-07-31T21:01:45.685993-05:00	50.0	--
c36f9ffe-515b-4895-b82a-aadc49fe3016	TCGA-DD-AAVY	TCGA-LIHC	--	--	Not Reported	--	--	24.3046178774	--	--	--	--	5bd1e0e8-67e9-519e-82e2-1bd95659b380	161.0	--	--	--	--	released	TCGA-DD-AAVY_exposure	--	--	--	--	--	--	2019-07-31T21:10:07.986954-05:00	63.0	--
bd48fa5e-0152-46f0-a4fa-8cf723ff2dcd	TCGA-FV-A495	TCGA-LIHC	--	--	Not Reported	--	--	23.6614386155	--	--	--	--	a134a7a4-dc57-5028-a7c1-f0be1b2bb9c1	172.0	--	--	--	--	released	TCGA-FV-A495_exposure	--	--	--	--	--	--	2019-07-31T21:09:43.519037-05:00	70.0	--
55e53229-c58f-4922-8869-0f5e2f6c2d7d	TCGA-MI-A75I	TCGA-LIHC	--	--	Not Reported	--	--	28.2933454052	--	--	--	--	53ee439e-8c2c-5975-addd-9204fdb9fc02	188.0	--	--	--	--	released	TCGA-MI-A75I_exposure	--	--	--	--	--	--	2019-07-31T21:02:06.432888-05:00	100.0	--
88b6181c-1086-42df-8bb9-1069ec2dc675	TCGA-DD-AACU	TCGA-LIHC	--	--	Not Reported	--	--	24.3141239657	--	--	--	--	c447b503-252b-5821-a996-4e8e1b5b7951	166.0	--	--	--	--	released	TCGA-DD-AACU_exposure	--	--	--	--	--	--	2019-07-31T21:05:58.902029-05:00	67.0	--
75f78c38-6854-4390-ad11-789b4e549d63	TCGA-DD-A4NO	TCGA-LIHC	--	--	Not Reported	--	--	35.1885330579	--	--	--	--	32d15599-485c-5fbb-abdb-61f870cd7279	176.0	--	--	--	--	released	TCGA-DD-A4NO_exposure	--	--	--	--	--	--	2019-07-31T21:04:30.427841-05:00	109.0	--
5c08008d-5ed4-4480-bd00-c8a2d8c787dc	TCGA-FV-A4ZP	TCGA-LIHC	--	--	Not Reported	--	--	24.4472789116	--	--	--	--	e5c4d7c1-54d5-589f-ba4d-e1d9f38ed54a	168.0	--	--	--	--	released	TCGA-FV-A4ZP_exposure	--	--	--	--	--	--	2019-07-31T21:02:39.530001-05:00	69.0	--
7e589ee1-ffcc-448a-a275-829ca26a597e	TCGA-CC-A5UC	TCGA-LIHC	--	--	Not Reported	--	--	20.9366391185	--	--	--	--	f9039750-640c-5959-9ce7-fd8b71bbd765	165.0	--	--	--	--	released	TCGA-CC-A5UC_exposure	--	--	--	--	--	--	2019-07-31T21:05:01.056042-05:00	57.0	--
cf028bce-d20d-42b8-8507-1ec94a391e85	TCGA-BC-A110	TCGA-LIHC	--	--	Not Reported	--	--	37.8772112383	--	--	--	--	ed773614-2a93-5ce7-a093-5d2375f664f5	155.0	--	--	--	--	released	TCGA-BC-A110_exposure	--	--	--	--	--	--	2019-07-31T21:10:59.610501-05:00	91.0	--
4fd3ed02-7b66-47bf-8b92-31fee1093a87	TCGA-K7-A5RG	TCGA-LIHC	--	--	Not Reported	--	--	41.0972635237	--	--	--	--	b188a2ea-6b93-594a-85ac-1c532db2c20f	173.0	--	--	--	--	released	TCGA-K7-A5RG_exposure	--	--	--	--	--	--	2019-07-31T21:01:33.392122-05:00	123.0	--
7ba3d8f1-0c26-4c49-8d6b-0f2875b58daf	TCGA-KR-A7K7	TCGA-LIHC	--	--	Not Reported	--	--	44.2885487528	--	--	--	--	74ecd4f1-21cb-528a-b625-2cb63b715ff0	168.0	--	--	--	--	released	TCGA-KR-A7K7_exposure	--	--	--	--	--	--	2019-07-31T21:04:49.065503-05:00	125.0	--
e610a644-0504-445a-bba1-4bae360de4c1	TCGA-CC-A7IJ	TCGA-LIHC	--	--	Not Reported	--	--	19.8347107438	--	--	--	--	cb9dabdb-f37c-5dee-b767-38e1c5ac400b	165.0	--	--	--	--	released	TCGA-CC-A7IJ_exposure	--	--	--	--	--	--	2019-07-31T21:12:17.880178-05:00	54.0	--
cbb89556-d783-4e70-8db4-ef53e9a45922	TCGA-ZP-A9D2	TCGA-LIHC	--	--	Not Reported	--	--	25.0135208221	--	--	--	--	dbe7fce3-3c55-5696-ae42-83f412d90c42	172.0	--	--	--	--	released	TCGA-ZP-A9D2_exposure	--	--	--	--	--	--	2019-07-31T21:10:47.467734-05:00	74.0	--
d884561b-5828-4c47-acd7-3f02e181b596	TCGA-DD-AACY	TCGA-LIHC	--	--	Not Reported	--	--	23.6244474928	--	--	--	--	066480b3-4705-599b-88b6-f7c3ebaf6fe1	162.0	--	--	--	--	released	TCGA-DD-AACY_exposure	--	--	--	--	--	--	2019-07-31T21:11:47.252877-05:00	62.0	--
32e39c1d-b8e8-4efe-b451-8efb112d3518	TCGA-DD-AADN	TCGA-LIHC	--	--	Not Reported	--	--	24.21875	--	--	--	--	81dab4a3-84b9-5d9f-bea9-2898fb7db8b8	160.0	--	--	--	--	released	TCGA-DD-AADN_exposure	--	--	--	--	--	--	2019-07-31T20:58:58.811966-05:00	62.0	--
60fcd491-0170-46c0-ab14-d71f88267a14	TCGA-5C-A9VH	TCGA-LIHC	--	--	Not Reported	--	--	25.3443526171	--	--	--	--	06a1a001-4706-5f66-9e44-19a76a966c34	165.0	--	--	--	--	released	TCGA-5C-A9VH_exposure	--	--	--	--	--	--	2019-07-31T21:03:00.321601-05:00	69.0	--
3ea084c5-3783-4fde-b341-5914d2edb977	TCGA-DD-AACT	TCGA-LIHC	--	--	Not Reported	--	--	24.8357634994	--	--	--	--	77bfb56e-e4ab-5c20-b154-30370d98180b	158.0	--	--	--	--	released	TCGA-DD-AACT_exposure	--	--	--	--	--	--	2019-07-31T21:00:00.198401-05:00	62.0	--
592ef526-176a-42e0-bbeb-fb62d369a343	TCGA-BC-A10S	TCGA-LIHC	--	--	Not Reported	--	--	--	--	--	--	--	f657a404-b05b-551e-9751-6a70be82770b	--	--	--	--	--	released	TCGA-BC-A10S_exposure	--	--	--	--	--	--	2019-07-31T16:13:53.103181-05:00	74.0	--
3d048a45-3d5d-4563-acc8-3c662861f18a	TCGA-G3-A7M7	TCGA-LIHC	--	--	Not Reported	--	--	23.5035560575	--	--	--	--	89eda314-1edf-5819-bccf-40d0c98b0ffa	181.0	--	--	--	--	released	TCGA-G3-A7M7_exposure	--	--	--	--	--	--	2019-07-31T20:59:51.048157-05:00	77.0	--
477affb9-7c8b-4895-a4f3-6cc6ef8ec5e4	TCGA-5R-AAAM	TCGA-LIHC	--	--	Not Reported	--	--	30.1102788965	--	--	--	--	728f5baa-b624-516b-b133-8ca990e702b3	163.0	--	--	--	--	released	TCGA-5R-AAAM_exposure	--	--	--	--	--	--	2019-07-31T21:01:00.915076-05:00	80.0	--
994347ba-3045-4ade-926f-06420fbd906c	TCGA-DD-A116	TCGA-LIHC	--	--	Not Reported	--	--	23.8367346939	--	--	--	--	2f909c92-574c-5f99-822a-a79dbc1369fc	175.0	--	--	--	--	released	TCGA-DD-A116_exposure	--	--	--	--	--	--	2019-07-31T21:07:08.601248-05:00	73.0	--
1724c96a-2aa3-43d4-992a-08af948c0f45	TCGA-G3-AAV2	TCGA-LIHC	--	--	Not Reported	--	--	--	--	--	--	--	7c172a9b-044c-5e4b-9a55-f5dd2b66a8bb	--	--	--	--	--	released	TCGA-G3-AAV2_exposure	--	--	--	--	--	--	2019-07-31T20:56:41.958737-05:00	--	--
a96b67ba-6180-4b80-8792-877860421ca0	TCGA-ED-A82E	TCGA-LIHC	--	--	Not Reported	--	--	19.5555555556	--	--	--	--	1faa5686-80ed-559a-86b5-e328b16d89fb	150.0	--	--	--	--	released	TCGA-ED-A82E_exposure	--	--	--	--	--	--	2019-07-31T21:08:10.864104-05:00	44.0	--
010d5817-9a3f-4a06-8643-653116c044ff	TCGA-MI-A75E	TCGA-LIHC	--	--	Not Reported	--	--	33.6326530612	--	--	--	--	3b1a1f7b-dd0d-54d6-a403-58b6933ac0bb	175.0	--	--	--	--	released	TCGA-MI-A75E_exposure	--	--	--	--	--	--	2019-07-31T20:55:01.442696-05:00	103.0	--
ac6a1e0c-dba0-4b21-b12b-a501ed796bec	TCGA-DD-AAC9	TCGA-LIHC	--	--	Not Reported	--	--	26.7538644471	--	--	--	--	1bb9590b-aad9-59ed-b622-35e5f5e1e8c9	174.0	--	--	--	--	released	TCGA-DD-AAC9_exposure	--	--	--	--	--	--	2019-07-31T21:08:25.176505-05:00	81.0	--
48d33449-b969-423a-b4e7-541809109617	TCGA-DD-A39W	TCGA-LIHC	--	--	Not Reported	--	--	23.6202879122	--	--	--	--	426eaa18-c4a7-5317-bbaa-4f73dd0203df	177.0	--	--	--	--	released	TCGA-DD-A39W_exposure	--	--	--	--	--	--	2019-07-31T21:01:07.518428-05:00	74.0	--
c49b41bf-0025-4682-966b-cfe8fb2b2546	TCGA-UB-A7MD	TCGA-LIHC	--	--	Not Reported	--	--	18.612244898	--	--	--	--	c01d6aa0-6383-5767-8731-b962b1192ff3	175.0	--	--	--	--	released	TCGA-UB-A7MD_exposure	--	--	--	--	--	--	2019-07-31T21:10:11.781498-05:00	57.0	--
31c7d56b-4af7-4fdb-ba83-63bf615fcc3d	TCGA-DD-AAW1	TCGA-LIHC	--	--	Not Reported	--	--	21.5138585105	--	--	--	--	989b3f92-53e7-5194-9d31-db6c9ae2248c	167.0	--	--	--	--	released	TCGA-DD-AAW1_exposure	--	--	--	--	--	--	2019-07-31T20:58:52.670205-05:00	60.0	--
8a14d153-bbf7-4512-a067-976edfb65f91	TCGA-G3-A3CG	TCGA-LIHC	--	--	Not Reported	--	--	32.9506802721	--	--	--	--	204693d4-1bef-5ed1-8c6b-b9edcd15cc24	168.0	--	--	--	--	released	TCGA-G3-A3CG_exposure	--	--	--	--	--	--	2019-07-31T21:06:11.348184-05:00	93.0	--
cca827ca-0066-497d-83dc-477f3b08ea6d	TCGA-ED-A7XP	TCGA-LIHC	--	--	Not Reported	--	--	21.9075824577	--	--	--	--	4fabf0b1-cbc8-56bd-a4ce-4837587cb645	157.0	--	--	--	--	released	TCGA-ED-A7XP_exposure	--	--	--	--	--	--	2019-07-31T21:10:50.215536-05:00	54.0	--
915f531b-8448-41c7-9dfb-9c83062b906e	TCGA-DD-AAVV	TCGA-LIHC	--	--	Not Reported	--	--	28.4409549752	--	--	--	--	2f9edd7b-829d-5526-8ee9-1c8bcd5a7e26	158.0	--	--	--	--	released	TCGA-DD-AAVV_exposure	--	--	--	--	--	--	2019-07-31T21:06:33.380628-05:00	71.0	--
bed1d731-e382-4b80-9604-e6dd68d9c0ab	TCGA-DD-A39Y	TCGA-LIHC	--	--	Not Reported	--	--	27.4405991736	--	--	--	--	ed5e9cdb-e77e-5922-afa5-8b1d1476d07b	176.0	--	--	--	--	released	TCGA-DD-A39Y_exposure	--	--	--	--	--	--	2019-07-31T21:09:52.264126-05:00	85.0	--
2bea076b-c923-4a91-a37b-c6615fec021c	TCGA-ED-A8O5	TCGA-LIHC	--	--	Not Reported	--	--	23.1404958678	--	--	--	--	85f1f47f-2af4-5f97-ab56-873470e0a508	165.0	--	--	--	--	released	TCGA-ED-A8O5_exposure	--	--	--	--	--	--	2019-07-31T20:58:25.558790-05:00	63.0	--
6312d5b5-68ad-4d4f-a0a9-03d895ae30f9	TCGA-DD-AAD5	TCGA-LIHC	--	--	Not Reported	--	--	24.2214532872	--	--	--	--	152a4182-f774-5dad-825c-51a4ad2f456a	170.0	--	--	--	--	released	TCGA-DD-AAD5_exposure	--	--	--	--	--	--	2019-07-31T21:03:14.087455-05:00	70.0	--
40f30ffb-51de-4786-a88f-16c170aac207	TCGA-DD-AADK	TCGA-LIHC	--	--	Not Reported	--	--	22.6666666667	--	--	--	--	fdcfb870-46ce-5e7a-97fe-a07d718a3ba4	150.0	--	--	--	--	released	TCGA-DD-AADK_exposure	--	--	--	--	--	--	2019-07-31T21:00:08.933891-05:00	51.0	--
5eaaf7ae-36af-4fb4-8940-e0861983ceb0	TCGA-DD-AADB	TCGA-LIHC	--	--	Not Reported	--	--	24.9770431589	--	--	--	--	004591d9-0e71-5578-a3b7-26084b763f6a	165.0	--	--	--	--	released	TCGA-DD-AADB_exposure	--	--	--	--	--	--	2019-07-31T21:02:54.516725-05:00	68.0	--
5436fafb-bc16-4450-ac8b-568e1e5ee5fe	TCGA-WX-AA44	TCGA-LIHC	--	--	Not Reported	--	--	26.4023545706	--	--	--	--	f66c9ba1-8f10-5bd0-b93f-25acba06c4c4	152.0	--	--	--	--	released	TCGA-WX-AA44_exposure	--	--	--	--	--	--	2019-07-31T21:02:00.777009-05:00	61.0	--
635aad0b-9c47-4564-821f-c00ddb280d53	TCGA-DD-AACF	TCGA-LIHC	--	--	Not Reported	--	--	21.2585034014	--	--	--	--	7f1c4133-26cc-57c2-b88a-7dda57741b94	168.0	--	--	--	--	released	TCGA-DD-AACF_exposure	--	--	--	--	--	--	2019-07-31T21:03:17.058609-05:00	60.0	--
69d6881b-9e9a-407b-8b02-bad5fc2455bf	TCGA-DD-A3A8	TCGA-LIHC	--	--	Not Reported	--	--	31.6001149095	--	--	--	--	465c7820-cd9d-5ec4-9597-ba47c835c81f	177.0	--	--	--	--	released	TCGA-DD-A3A8_exposure	--	--	--	--	--	--	2019-07-31T21:03:44.769801-05:00	99.0	--
34413807-07be-4204-b095-5e1dd1ed87dc	TCGA-DD-AACO	TCGA-LIHC	--	--	Not Reported	--	--	15.987507436	--	--	--	--	abdd4196-f4e1-5954-b941-04c2b9adff8b	164.0	--	--	--	--	released	TCGA-DD-AACO_exposure	--	--	--	--	--	--	2019-07-31T20:59:04.783517-05:00	43.0	--
a61f823b-9164-4bd6-92f4-0a8d8ff0f55e	TCGA-DD-AAE6	TCGA-LIHC	--	--	Not Reported	--	--	18.1954827736	--	--	--	--	752ad911-feb8-5d92-a912-35ee0fb176bd	159.0	--	--	--	--	released	TCGA-DD-AAE6_exposure	--	--	--	--	--	--	2019-07-31T21:07:46.929102-05:00	46.0	--
ea214f79-0f6b-403f-8693-c844bf4b77cb	TCGA-UB-AA0V	TCGA-LIHC	--	--	Not Reported	--	--	18.612244898	--	--	--	--	38910c4e-de2d-5413-b1b7-1d976927674b	175.0	--	--	--	--	released	TCGA-UB-AA0V_exposure	--	--	--	--	--	--	2019-07-31T21:12:20.739084-05:00	57.0	--
6e657705-8579-433b-af7a-b6155b599518	TCGA-G3-AAV0	TCGA-LIHC	--	--	Not Reported	--	--	23.2334561769	--	--	--	--	cb95ac68-a679-5f87-b238-f5d651f5c135	158.0	--	--	--	--	released	TCGA-G3-AAV0_exposure	--	--	--	--	--	--	2019-07-31T15:58:31.161786-05:00	58.0	--
614c0ecf-6a84-4c86-8706-79be5bb00991	TCGA-DD-A3A7	TCGA-LIHC	--	--	Not Reported	--	--	22.6346763241	--	--	--	--	38968395-e3dd-542a-a8cb-684b33f69176	188.0	--	--	--	--	released	TCGA-DD-A3A7_exposure	--	--	--	--	--	--	2019-07-31T21:03:06.268769-05:00	80.0	--
d7cd045a-0be2-4b6d-aefd-5d75e57bc6f6	TCGA-DD-AACK	TCGA-LIHC	--	--	Not Reported	--	--	22.9853975122	--	--	--	--	94315a0d-67f2-5bab-979b-58612af1c367	172.0	--	--	--	--	released	TCGA-DD-AACK_exposure	--	--	--	--	--	--	2019-07-31T21:11:41.436122-05:00	68.0	--
39e147c9-2acb-4ba8-a991-e43e1719b2d8	TCGA-WX-AA47	TCGA-LIHC	--	--	Not Reported	--	--	22.3214285714	--	--	--	--	6fc0da8c-7119-5275-8061-70c1b33891b2	168.0	--	--	--	--	released	TCGA-WX-AA47_exposure	--	--	--	--	--	--	2019-07-31T20:59:28.309000-05:00	63.0	--
6533648f-1353-4253-b65b-d472aacf5751	TCGA-BC-A10Y	TCGA-LIHC	--	--	Not Reported	--	--	25.1428571429	--	--	--	--	4afe51e1-5a16-5bfd-b321-cde40437bce8	175.0	--	--	--	--	released	TCGA-BC-A10Y_exposure	--	--	--	--	--	--	2019-07-31T21:03:23.552576-05:00	77.0	--
08cbbb39-d05a-48b0-a966-5212c5923c8b	TCGA-RG-A7D4	TCGA-LIHC	--	--	Not Reported	--	--	29.4077879935	--	--	--	--	0f74aa03-8e6e-5ac8-9cc4-d4fe46e5c550	172.0	--	--	--	--	released	TCGA-RG-A7D4_exposure	--	--	--	--	--	--	2019-07-31T20:55:37.291887-05:00	87.0	--
834cff01-3c12-42fa-abbe-ae0ae168c568	TCGA-DD-AAVR	TCGA-LIHC	--	--	Not Reported	--	--	25.3443526171	--	--	--	--	fa13274d-4b44-5763-8e16-cf0c3e33850d	165.0	--	--	--	--	released	TCGA-DD-AAVR_exposure	--	--	--	--	--	--	2019-07-31T21:05:34.377867-05:00	69.0	--
23103931-cc29-4f89-ae9c-79d53401ecea	TCGA-BC-A10U	TCGA-LIHC	--	--	Not Reported	--	--	--	--	--	--	--	2fb7e983-ab95-5435-b690-537228ccf1eb	--	--	--	--	--	released	TCGA-BC-A10U_exposure	--	--	--	--	--	--	2019-07-31T15:16:01.493889-05:00	--	--
613ddb95-14d7-4941-b374-fb5cd344d1bb	TCGA-CC-A3MA	TCGA-LIHC	--	--	Not Reported	--	--	23.3843537415	--	--	--	--	03ec9a54-16e0-559b-ae86-cc1f24cb9d59	168.0	--	--	--	--	released	TCGA-CC-A3MA_exposure	--	--	--	--	--	--	2019-07-31T21:03:03.239694-05:00	66.0	--
76cc9c06-0827-465e-bab3-5f4115295ebe	TCGA-O8-A75V	TCGA-LIHC	--	--	Not Reported	--	--	28.3950617284	--	--	--	--	3e9f4f4c-2b0f-5d88-ab35-fca37cdef66f	180.0	--	--	--	--	released	TCGA-O8-A75V_exposure	--	--	--	--	--	--	2019-07-31T21:04:33.491842-05:00	92.0	--
67a00f5f-c753-48f9-bc24-8287f50ec776	TCGA-DD-AACW	TCGA-LIHC	--	--	Not Reported	--	--	23.5883292205	--	--	--	--	03053f4d-ec37-5dee-b631-7d6711f1b744	166.0	--	--	--	--	released	TCGA-DD-AACW_exposure	--	--	--	--	--	--	2019-07-31T21:03:38.445979-05:00	65.0	--
ed8c0d53-5db0-4b77-95ec-15971926e313	TCGA-DD-AACC	TCGA-LIHC	--	--	Not Reported	--	--	22.4058769513	--	--	--	--	f8192bd4-8672-56eb-83f7-9058348844fe	165.0	--	--	--	--	released	TCGA-DD-AACC_exposure	--	--	--	--	--	--	2019-07-31T21:12:29.807925-05:00	61.0	--
b96b7620-5506-4def-aff2-5e888eaf3ea5	TCGA-DD-A4NN	TCGA-LIHC	--	--	Not Reported	--	--	22.2063306861	--	--	--	--	e26321f8-33ac-509d-b4ad-b5649a30c5f2	163.0	--	--	--	--	released	TCGA-DD-A4NN_exposure	--	--	--	--	--	--	2019-07-31T21:09:28.742728-05:00	59.0	--
bd627786-31a8-46d9-b3e2-7f489d50f608	TCGA-DD-AAEG	TCGA-LIHC	--	--	Not Reported	--	--	18.0172064321	--	--	--	--	2f41a806-5278-57b6-b6e8-54ec69e07e65	149.0	--	--	--	--	released	TCGA-DD-AAEG_exposure	--	--	--	--	--	--	2019-07-31T21:09:46.405628-05:00	40.0	--
fbb0e4bc-5398-4a7e-963c-86ea1108a2de	TCGA-DD-AAEH	TCGA-LIHC	--	--	Not Reported	--	--	23.3354661448	--	--	--	--	ec6afbbd-9c67-5220-9daf-f5c31ca2b925	163.0	--	--	--	--	released	TCGA-DD-AAEH_exposure	--	--	--	--	--	--	2019-07-31T21:13:13.164558-05:00	62.0	--
18c08546-bed3-4ed9-b223-479afe633c8e	TCGA-EP-A2KB	TCGA-LIHC	--	--	Not Reported	--	--	29.7520661157	--	--	--	--	f968e697-8627-5360-b010-c0adee729cb1	165.0	--	--	--	--	released	TCGA-EP-A2KB_exposure	--	--	--	--	--	--	2019-07-31T20:56:53.722032-05:00	81.0	--
3dd7c93d-8194-44ee-8014-10dd81ef6441	TCGA-FV-A3R3	TCGA-LIHC	--	--	Not Reported	--	--	37.4213957795	--	--	--	--	38a6692a-f7cb-5273-a72f-167eaafb5113	161.0	--	--	--	--	released	TCGA-FV-A3R3_exposure	--	--	--	--	--	--	2019-07-31T20:59:53.893388-05:00	97.0	--
5e2a99a1-41c1-49ca-97d6-69f9b9938d24	TCGA-CC-A9FU	TCGA-LIHC	--	--	Not Reported	--	--	20.5049339997	--	--	--	--	bab9eedf-5dfb-5d73-ba2d-007461c9efc2	153.0	--	--	--	--	released	TCGA-CC-A9FU_exposure	--	--	--	--	--	--	2019-07-31T21:02:48.784792-05:00	48.0	--
d5471a2b-f14c-44de-9142-5a5fb07b6fc2	TCGA-WQ-AB4B	TCGA-LIHC	--	--	Not Reported	--	--	39.8367346939	--	--	--	--	1724c1a9-d298-5cb1-b78e-84d2ae0067f0	175.0	--	--	--	--	released	TCGA-WQ-AB4B_exposure	--	--	--	--	--	--	2019-07-31T21:11:26.338346-05:00	122.0	--
8574d285-e02a-4d2b-931b-73556a9fda02	TCGA-MR-A8JO	TCGA-LIHC	--	--	Not Reported	--	--	23.4277384423	--	--	--	--	6f5d18bf-02c1-50cb-8fed-748fc02f5b76	196.0	--	--	--	--	released	TCGA-MR-A8JO_exposure	--	--	--	--	--	--	2019-07-31T21:05:37.638154-05:00	90.0	--
f435ec00-0db8-46b4-96bf-890a9d931df3	TCGA-G3-A25V	TCGA-LIHC	--	--	Not Reported	--	--	25.737081415	--	--	--	--	d6765ace-619e-56f1-8c65-ae3d20af2774	187.0	--	--	--	--	released	TCGA-G3-A25V_exposure	--	--	--	--	--	--	2019-07-31T21:12:54.556941-05:00	90.0	--
65e430e1-0c9a-4045-83a9-653b7cff811d	TCGA-FV-A4ZQ	TCGA-LIHC	--	--	Not Reported	--	--	--	--	--	--	--	8a0c5d48-16dc-5736-904f-cccd4d3feed3	--	--	--	--	--	released	TCGA-FV-A4ZQ_exposure	--	--	--	--	--	--	2019-07-31T21:03:29.527685-05:00	--	--
491a3734-dcb8-4779-b098-0b5567f13f87	TCGA-WQ-A9G7	TCGA-LIHC	--	--	Not Reported	--	--	27.9930220293	--	--	--	--	c5d99640-f47c-5f53-ae69-d603e35d0457	157.0	--	--	--	--	released	TCGA-WQ-A9G7_exposure	--	--	--	--	--	--	2019-07-31T21:01:10.323396-05:00	69.0	--
0ef95351-0133-4f34-a59c-90934fb161f8	TCGA-DD-A11D	TCGA-LIHC	--	--	Not Reported	--	--	27.475629493	--	--	--	--	84abd4cc-9b7e-517b-b8e6-fbfbfc9d31f9	163.0	--	--	--	--	released	TCGA-DD-A11D_exposure	--	--	--	--	--	--	2019-07-31T20:56:05.447417-05:00	73.0	--
02c41e28-cf14-42e2-9e15-f43248ae16e0	TCGA-WX-AA46	TCGA-LIHC	--	--	Not Reported	--	--	30.8185404339	--	--	--	--	4ec5928b-f90c-5b8c-845c-84265e059e17	156.0	--	--	--	--	released	TCGA-WX-AA46_exposure	--	--	--	--	--	--	2019-07-31T20:55:19.146623-05:00	75.0	--
20bb3855-66e2-46d4-b189-006b4b254c2e	TCGA-ED-A7XO	TCGA-LIHC	--	--	Not Reported	--	--	20.8979591837	--	--	--	--	90013c52-8239-5819-847f-6127a755ae59	175.0	--	--	--	--	released	TCGA-ED-A7XO_exposure	--	--	--	--	--	--	2019-07-31T20:57:38.315179-05:00	64.0	--
3528dd91-1a6d-4d41-a3ee-829c857cc904	TCGA-2Y-A9H8	TCGA-LIHC	--	--	Not Reported	--	--	17.7777777778	--	--	--	--	cd85b9b0-c9fe-541b-9fdd-c6ea6d69b388	150.0	--	--	--	--	released	TCGA-2Y-A9H8_exposure	--	--	--	--	--	--	2019-07-31T20:59:13.482789-05:00	40.0	--
564b4f4d-3c18-40d5-9d95-916774df600c	TCGA-DD-AAW3	TCGA-LIHC	--	--	Not Reported	--	--	24.3865264441	--	--	--	--	e08713fc-31d5-55fc-bd55-74dfdaad7535	162.0	--	--	--	--	released	TCGA-DD-AAW3_exposure	--	--	--	--	--	--	2019-07-31T21:02:15.119961-05:00	64.0	--
e0067280-2722-46f2-a5a8-352c77b47e38	TCGA-DD-A4NL	TCGA-LIHC	--	--	Not Reported	--	--	37.7560225868	--	--	--	--	67d66d99-34d5-56e9-8f6a-60b579aba7e6	173.0	--	--	--	--	released	TCGA-DD-A4NL_exposure	--	--	--	--	--	--	2019-07-31T21:11:59.114796-05:00	113.0	--
f6e5979d-d6a9-4408-bd1b-1b37d1064e83	TCGA-G3-A25T	TCGA-LIHC	--	--	Not Reported	--	--	22.9481157446	--	--	--	--	2aa84999-cc4a-5514-b63a-6f12806db3eb	167.0	--	--	--	--	released	TCGA-G3-A25T_exposure	--	--	--	--	--	--	2019-07-31T21:13:03.598079-05:00	64.0	--
2c041473-eaaa-4b7c-9b2e-b9da3543ad18	TCGA-2V-A95S	TCGA-LIHC	--	--	Not Reported	--	--	26.0616793077	--	--	--	--	b48758a5-d166-5963-8741-ab7864fb9628	173.0	--	--	--	--	released	TCGA-2V-A95S_exposure	--	--	--	--	--	--	2019-07-31T20:58:28.373210-05:00	78.0	--
9b69d7f9-38eb-48e1-bdc0-a092a53bc709	TCGA-2Y-A9H3	TCGA-LIHC	--	--	Not Reported	--	--	32.7705127805	--	--	--	--	a2629783-9e73-5534-b48d-5706e3f7c7fb	179.0	--	--	--	--	released	TCGA-2Y-A9H3_exposure	--	--	--	--	--	--	2019-07-31T21:07:16.661299-05:00	105.0	--
948a9bbc-60b0-4fb7-a707-76bc41294217	TCGA-LG-A9QD	TCGA-LIHC	--	--	Not Reported	--	--	26.2188208617	--	--	--	--	d2bbdf5a-4656-58c3-9dd2-3ad286382614	168.0	--	--	--	--	released	TCGA-LG-A9QD_exposure	--	--	--	--	--	--	2019-07-31T16:14:20.959836-05:00	74.0	--
afcb9708-92b3-4727-9c0d-63e7ff22d87b	TCGA-DD-AAVX	TCGA-LIHC	--	--	Not Reported	--	--	20.515086479	--	--	--	--	c88c3dbe-53d5-5055-95d9-55e0f674842c	178.0	--	--	--	--	released	TCGA-DD-AAVX_exposure	--	--	--	--	--	--	2019-07-31T21:08:49.311726-05:00	65.0	--
efc3e5e4-0d8e-4bef-a259-29f8ed21684f	TCGA-2Y-A9H9	TCGA-LIHC	--	--	Not Reported	--	--	27.7742709254	--	--	--	--	fda03578-205c-53d1-bfa4-a032b9896c72	178.0	--	--	--	--	released	TCGA-2Y-A9H9_exposure	--	--	--	--	--	--	2019-07-31T21:12:39.591733-05:00	88.0	--
5c9a21a3-d471-401a-9568-59dc84245d28	TCGA-BC-4072	TCGA-LIHC	--	--	Not Reported	--	--	--	--	--	--	--	4839b603-73c8-53f7-8a20-34abab06b541	--	--	--	--	--	released	TCGA-BC-4072_exposure	--	--	--	--	--	--	2019-07-31T21:02:42.806478-05:00	--	--
518aa9cc-71cf-4734-9d55-b435da99d300	TCGA-DD-A4NI	TCGA-LIHC	--	--	Not Reported	--	--	33.4640346133	--	--	--	--	07212f16-a2c6-5818-b958-56f00634e1dc	172.0	--	--	--	--	released	TCGA-DD-A4NI_exposure	--	--	--	--	--	--	2019-07-31T21:01:42.848088-05:00	99.0	--
cebdafee-8ffd-4ee2-8dd1-9225e06623c2	TCGA-ED-A5KG	TCGA-LIHC	--	--	Not Reported	--	--	23.828125	--	--	--	--	d035056f-a7c3-5941-8559-b121b4857011	160.0	--	--	--	--	released	TCGA-ED-A5KG_exposure	--	--	--	--	--	--	2019-07-31T21:10:56.050177-05:00	61.0	--
ca8afb2c-be3d-41e8-8dbc-19fe7ab6154b	TCGA-CC-5260	TCGA-LIHC	--	--	Not Reported	--	--	19.6505617498	--	--	--	--	68ed9c65-b279-56a4-b821-fbef7860ee2b	153.0	--	--	--	--	released	TCGA-CC-5260_exposure	--	--	--	--	--	--	2019-07-31T21:10:38.981908-05:00	46.0	--
c05720fe-19c1-4cff-819b-6806b26fc312	TCGA-DD-A4NQ	TCGA-LIHC	--	--	Not Reported	--	--	29.6665480005	--	--	--	--	2731c752-83dc-5f18-86d8-718a37d9e55b	159.0	--	--	--	--	released	TCGA-DD-A4NQ_exposure	--	--	--	--	--	--	2019-07-31T21:10:02.012420-05:00	75.0	--
41fb30aa-63b4-4cc6-a275-b77048612fa0	TCGA-DD-AACD	TCGA-LIHC	--	--	Not Reported	--	--	19.9251298152	--	--	--	--	2c084e68-8016-5ceb-8c0e-8cddb7aa5985	182.0	--	--	--	--	released	TCGA-DD-AACD_exposure	--	--	--	--	--	--	2019-07-31T21:00:17.994248-05:00	66.0	--
4b0e544c-4090-4ebb-b3e5-2623aa91356c	TCGA-KR-A7K8	TCGA-LIHC	--	--	Not Reported	--	--	37.7162629758	--	--	--	--	30430ed5-7a76-5f73-9100-a37d421fa14e	170.0	--	--	--	--	released	TCGA-KR-A7K8_exposure	--	--	--	--	--	--	2019-07-31T21:01:16.225989-05:00	109.0	--
c0bf9278-9cbb-4361-b4d8-ab172b67e276	TCGA-DD-A4ND	TCGA-LIHC	--	--	Not Reported	--	--	33.9125133364	--	--	--	--	8459c1fd-25fb-5841-aa4a-9a79cf0c7adc	162.0	--	--	--	--	released	TCGA-DD-A4ND_exposure	--	--	--	--	--	--	2019-07-31T21:10:05.074149-05:00	89.0	--
1bcf1762-7926-45f6-a367-d45fc3af7bc3	TCGA-DD-AADW	TCGA-LIHC	--	--	Not Reported	--	--	18.4425458241	--	--	--	--	109dc8ab-2a96-5958-ace1-63e289e66e77	163.0	--	--	--	--	released	TCGA-DD-AADW_exposure	--	--	--	--	--	--	2019-07-31T20:57:17.378936-05:00	49.0	--
801b1d2c-eb6f-4eef-a00b-83da939d755a	TCGA-2Y-A9H4	TCGA-LIHC	--	--	Not Reported	--	--	21.872422819	--	--	--	--	2fff64e8-79ac-5980-83b2-1417cf480140	167.0	--	--	--	--	released	TCGA-2Y-A9H4_exposure	--	--	--	--	--	--	2019-07-31T21:05:13.793070-05:00	61.0	--
22dd3876-1f2c-4ddd-8fae-f5fb820993ba	TCGA-MI-A75G	TCGA-LIHC	--	--	Not Reported	--	--	21.7775533392	--	--	--	--	53a2a0d4-60cb-5f61-8329-6b76b5923966	178.0	--	--	--	--	released	TCGA-MI-A75G_exposure	--	--	--	--	--	--	2019-07-31T20:57:50.254905-05:00	69.0	--
fbb398fe-2ba8-4845-8083-6533ecb4a52e	TCGA-KR-A7K2	TCGA-LIHC	--	--	Not Reported	--	--	28.6688924372	--	--	--	--	5c964e32-8c79-5a1a-8fcd-bab943fb1069	166.0	--	--	--	--	released	TCGA-KR-A7K2_exposure	--	--	--	--	--	--	2019-07-31T21:13:16.604718-05:00	79.0	--
cab5b264-abab-4bdb-816e-9d2c0ac30629	TCGA-DD-A1EH	TCGA-LIHC	--	--	Not Reported	--	--	21.8470085203	--	--	--	--	496093aa-a923-5b8d-a3fe-b4d074ffc05c	179.0	--	--	--	--	released	TCGA-DD-A1EH_exposure	--	--	--	--	--	--	2019-07-31T21:10:41.939955-05:00	70.0	--
1b1b1af0-b19b-4086-b1b7-669fa0b88235	TCGA-DD-A11B	TCGA-LIHC	--	--	Not Reported	--	--	40.9022923598	--	--	--	--	28f4c6e2-7d17-5603-9ef3-d6d5d269785f	181.0	--	--	--	--	released	TCGA-DD-A11B_exposure	--	--	--	--	--	--	2019-07-31T20:57:08.301969-05:00	134.0	--
fb2abc2a-ecf1-4184-912f-26a649f861ff	TCGA-GJ-A3OU	TCGA-LIHC	--	--	Not Reported	--	--	61.6730610635	--	--	--	--	17f0daa7-93f0-59c5-8ab3-2dfa2d3fa3c7	167.0	--	--	--	--	released	TCGA-GJ-A3OU_exposure	--	--	--	--	--	--	2019-07-31T21:13:10.158131-05:00	172.0	--
a6733fa1-030a-45ed-9c24-0e64164d4998	TCGA-G3-AAV6	TCGA-LIHC	--	--	Not Reported	--	--	28.650137741	--	--	--	--	7fc4127a-bf91-53ab-96d0-96f6e40906b4	165.0	--	--	--	--	released	TCGA-G3-AAV6_exposure	--	--	--	--	--	--	2019-07-31T21:07:52.739927-05:00	78.0	--
bfd20d71-18a5-4f01-8d56-84378ad92359	TCGA-FV-A3I1	TCGA-LIHC	--	--	Not Reported	--	--	--	--	--	--	--	d2e49098-2775-5a76-8f31-897a85c03670	--	--	--	--	--	released	TCGA-FV-A3I1_exposure	--	--	--	--	--	--	2019-07-31T21:09:58.681084-05:00	--	--
45b566d7-f120-471c-a94a-be7936889f2d	TCGA-DD-A115	TCGA-LIHC	--	--	Not Reported	--	--	27.9903628118	--	--	--	--	8a87d87f-c86b-5329-9951-114c9cefe2f7	168.0	--	--	--	--	released	TCGA-DD-A115_exposure	--	--	--	--	--	--	2019-07-31T21:00:45.382589-05:00	79.0	--
3c51fee0-da54-40e9-a954-dfe30f6f075c	TCGA-DD-AAEE	TCGA-LIHC	--	--	Not Reported	--	--	22.65625	--	--	--	--	994d40e2-442f-5b46-926b-fd2ecda04a3b	160.0	--	--	--	--	released	TCGA-DD-AAEE_exposure	--	--	--	--	--	--	2019-07-31T20:59:43.841663-05:00	58.0	--
75030b63-59af-4705-86e7-3a431b7cf65a	TCGA-2Y-A9GY	TCGA-LIHC	--	--	Not Reported	--	--	35.4924578527	--	--	--	--	dfd389a8-5c58-5585-b785-9d260abbf10b	161.0	--	--	--	--	released	TCGA-2Y-A9GY_exposure	--	--	--	--	--	--	2019-07-31T21:04:24.660158-05:00	92.0	--
e6fa354e-ada7-41e0-8c8b-38520a5e6601	TCGA-DD-AACI	TCGA-LIHC	--	--	Not Reported	--	--	19.9791883455	--	--	--	--	ab17fee1-336c-5f20-ab25-ef279c1c1870	155.0	--	--	--	--	released	TCGA-DD-AACI_exposure	--	--	--	--	--	--	2019-07-31T16:14:11.319247-05:00	48.0	--
3acf7438-fd65-442c-8a30-68b6714537f3	TCGA-DD-A1EI	TCGA-LIHC	--	--	Not Reported	--	--	22.5306122449	--	--	--	--	d0df670c-0d78-5151-8898-a2fc06518fc1	175.0	--	--	--	--	released	TCGA-DD-A1EI_exposure	--	--	--	--	--	--	2019-07-31T20:59:37.735041-05:00	69.0	--
1043bc90-72c9-48c9-ae24-f617d0485e78	TCGA-DD-A4NF	TCGA-LIHC	--	--	Not Reported	--	--	28.7346720572	--	--	--	--	4f43fd4a-0963-584e-8204-8a66f69db8d5	173.0	--	--	--	--	released	TCGA-DD-A4NF_exposure	--	--	--	--	--	--	2019-07-31T20:56:17.207174-05:00	86.0	--
95408571-9d4e-412b-8ee8-7992e0270b0f	TCGA-CC-A8HT	TCGA-LIHC	--	--	Not Reported	--	--	18.9865907203	--	--	--	--	a21a06b3-209b-5859-83b4-330692fcc029	159.0	--	--	--	--	released	TCGA-CC-A8HT_exposure	--	--	--	--	--	--	2019-07-31T21:06:53.997373-05:00	48.0	--
1f482810-433a-4d46-b81b-f7909fff8c09	TCGA-DD-AAD1	TCGA-LIHC	--	--	Not Reported	--	--	16.9746537556	--	--	--	--	6819e7d1-3473-58d4-90a3-ca35a6a40dbc	161.0	--	--	--	--	released	TCGA-DD-AAD1_exposure	--	--	--	--	--	--	2019-07-31T20:57:35.147459-05:00	44.0	--
e50edba1-8ec4-47e7-a01e-9f1b2cd75fd7	TCGA-DD-AADA	TCGA-LIHC	--	--	Not Reported	--	--	27.3034383822	--	--	--	--	db3d57ab-b7f7-55df-9ad3-5dddba474ac3	147.0	--	--	--	--	released	TCGA-DD-AADA_exposure	--	--	--	--	--	--	2019-07-31T21:12:14.812764-05:00	59.0	--
79f9331c-9e00-4277-a9d1-7c848e132134	TCGA-DD-A73C	TCGA-LIHC	--	--	Not Reported	--	--	19.3821446936	--	--	--	--	49937fc7-22a9-5b5b-82e8-121e2ee64d7a	159.0	--	--	--	--	released	TCGA-DD-A73C_exposure	--	--	--	--	--	--	2019-07-31T21:04:39.208735-05:00	49.0	--
68015cc7-d3a1-4c90-b8fb-5d14143d9960	TCGA-DD-A1EB	TCGA-LIHC	--	--	Not Reported	--	--	21.1927424152	--	--	--	--	67d62d6e-d099-52ed-be8d-64c89a53f55a	164.0	--	--	--	--	released	TCGA-DD-A1EB_exposure	--	--	--	--	--	--	2019-07-31T21:03:41.407668-05:00	57.0	--
a4af0084-edd4-4dcd-8975-4a59ee5da64c	TCGA-ED-A627	TCGA-LIHC	--	--	Not Reported	--	--	23.8894628099	--	--	--	--	052df7d5-99de-5b96-9f38-ac74bf10f454	176.0	--	--	--	--	released	TCGA-ED-A627_exposure	--	--	--	--	--	--	2019-07-31T21:07:40.315194-05:00	74.0	--
396ef7c2-343e-4d5c-9b20-adc0a52c1978	TCGA-ZP-A9D0	TCGA-LIHC	--	--	Not Reported	--	--	28.650137741	--	--	--	--	9873f1ec-3dd2-5129-86de-ba3350556bcd	165.0	--	--	--	--	released	TCGA-ZP-A9D0_exposure	--	--	--	--	--	--	2019-07-31T20:59:22.161216-05:00	78.0	--
1943ff2c-ca53-4e3c-acc1-5ae84f4ba230	TCGA-CC-A8HU	TCGA-LIHC	--	--	Not Reported	--	--	15.8078964206	--	--	--	--	de012024-9185-569f-9fd1-138a5bf795f1	163.0	--	--	--	--	released	TCGA-CC-A8HU_exposure	--	--	--	--	--	--	2019-07-31T20:56:56.697621-05:00	42.0	--
56abd1c1-8f22-4856-8b0a-73d7e092bdb3	TCGA-DD-AA3A	TCGA-LIHC	--	--	Not Reported	--	--	26.314635323	--	--	--	--	6d6f943d-4ead-5280-88e9-1d6b5fa2c2e0	151.0	--	--	--	--	released	TCGA-DD-AA3A_exposure	--	--	--	--	--	--	2019-07-31T21:02:21.569360-05:00	60.0	--
0f34d654-8984-4b8b-b345-67066d611513	TCGA-DD-AACQ	TCGA-LIHC	--	--	Not Reported	--	--	22.4081789853	--	--	--	--	d522de74-ec88-5295-a5fc-1c4422a4561e	169.0	--	--	--	--	released	TCGA-DD-AACQ_exposure	--	--	--	--	--	--	2019-07-31T20:56:08.393750-05:00	64.0	--
03df105e-a005-4577-bfdb-9644758d778e	TCGA-DD-AAW2	TCGA-LIHC	--	--	Not Reported	--	--	20.5456936226	--	--	--	--	1192063c-8dd4-5a01-9602-503f217c54e8	156.0	--	--	--	--	released	TCGA-DD-AAW2_exposure	--	--	--	--	--	--	2019-07-31T20:55:22.002007-05:00	50.0	--
f5de6712-4de4-43de-8eb5-ec2a798c8438	TCGA-RC-A7S9	TCGA-LIHC	--	--	Not Reported	--	--	22.3756799506	--	--	--	--	abfab16a-76fc-573e-bb21-4e9aee288a58	161.0	--	--	--	--	released	TCGA-RC-A7S9_exposure	--	--	--	--	--	--	2019-07-31T21:12:57.429695-05:00	58.0	--
3da3cfec-5464-4dd8-9757-a0cdfe3536f8	TCGA-DD-AACL	TCGA-LIHC	--	--	Not Reported	--	--	30.6666666667	--	--	--	--	a126efa2-adf4-5603-99ca-40c434b538db	150.0	--	--	--	--	released	TCGA-DD-AACL_exposure	--	--	--	--	--	--	2019-07-31T20:59:25.305728-05:00	69.0	--
8052c374-9435-4588-b970-68565c56dbb7	TCGA-DD-A1EA	TCGA-LIHC	--	--	Not Reported	--	--	33.3049886621	--	--	--	--	dc2918c3-55d3-5023-8eec-ff36ae4dd411	168.0	--	--	--	--	released	TCGA-DD-A1EA_exposure	--	--	--	--	--	--	2019-07-31T21:05:16.827138-05:00	94.0	--
1983fade-44f1-41e0-8983-f2ce8d649655	TCGA-DD-A4NB	TCGA-LIHC	--	--	Not Reported	--	--	20.1607012418	--	--	--	--	ade9204c-5c5d-5f26-9671-aeeae686a02b	185.0	--	--	--	--	released	TCGA-DD-A4NB_exposure	--	--	--	--	--	--	2019-07-31T20:56:59.778898-05:00	69.0	--
b54df65f-8a6b-4405-9918-90d53418804c	TCGA-CC-A7IL	TCGA-LIHC	--	--	Not Reported	--	--	20.8085612366	--	--	--	--	f5c8c97b-3afa-5f9b-baaa-92f29e4b8339	174.0	--	--	--	--	released	TCGA-CC-A7IL_exposure	--	--	--	--	--	--	2019-07-31T21:09:07.103151-05:00	63.0	--
574ba00b-fee6-4aab-ac01-6ffaf8fdc0c5	TCGA-XR-A8TD	TCGA-LIHC	--	--	Not Reported	--	--	28.3530571992	--	--	--	--	9d269165-4850-5607-bd25-544eb4d82633	156.0	--	--	--	--	released	TCGA-XR-A8TD_exposure	--	--	--	--	--	--	2019-07-31T21:02:24.611776-05:00	69.0	--
f82aff25-0725-48d1-aefd-d60800f7d1ab	TCGA-UB-A7MC	TCGA-LIHC	--	--	Not Reported	--	--	25.180785124	--	--	--	--	40f55306-808f-5478-90b5-7e6259dd1cac	176.0	--	--	--	--	released	TCGA-UB-A7MC_exposure	--	--	--	--	--	--	2019-07-31T21:13:07.232301-05:00	78.0	--
2d00f09f-0074-46c8-b357-b5f33567762a	TCGA-HP-A5MZ	TCGA-LIHC	--	--	Not Reported	--	--	23.9590942294	--	--	--	--	a62dc5b0-64f0-5026-be01-e89c47ea8aca	185.0	--	--	--	--	released	TCGA-HP-A5MZ_exposure	--	--	--	--	--	--	2019-07-31T20:58:37.571866-05:00	82.0	--
09790a9b-cc2f-4d7e-a971-8fb4ecd9f791	TCGA-DD-AAD0	TCGA-LIHC	--	--	Not Reported	--	--	24.0	--	--	--	--	62079485-3051-5b57-97d2-1b27e38c14d6	150.0	--	--	--	--	released	TCGA-DD-AAD0_exposure	--	--	--	--	--	--	2019-07-31T20:55:46.817247-05:00	54.0	--
18602ec8-aed1-4515-b0d1-0db6d1cbb2c4	TCGA-2Y-A9H7	TCGA-LIHC	--	--	Not Reported	--	--	42.1923810297	--	--	--	--	623869ea-fbd3-5230-b334-4ce24c39e876	157.0	--	--	--	--	released	TCGA-2Y-A9H7_exposure	--	--	--	--	--	--	2019-07-31T20:56:50.806908-05:00	104.0	--
81eddcda-0069-4652-9dc6-8aac89cba1ff	TCGA-K7-A6G5	TCGA-LIHC	--	--	Not Reported	--	--	23.629489603	--	--	--	--	d5b9152c-1a2f-5b4d-9c83-6b54987baf81	184.0	--	--	--	--	released	TCGA-K7-A6G5_exposure	--	--	--	--	--	--	2019-07-31T21:05:28.883770-05:00	80.0	--
2681f83d-233f-4ea2-b5e6-3c05af81f123	TCGA-G3-A7M6	TCGA-LIHC	--	--	Not Reported	--	--	30.844415959	--	--	--	--	f45204be-f3ce-5f6f-9c85-aa73262a1b0e	158.0	--	--	--	--	released	TCGA-G3-A7M6_exposure	--	--	--	--	--	--	2019-07-31T20:58:12.012556-05:00	77.0	--
420dc176-e9a8-484b-bfa3-1b84e039c26b	TCGA-NI-A8LF	TCGA-LIHC	--	--	Not Reported	--	--	35.5664990937	--	--	--	--	b8c317f2-54cc-52c9-97cc-04b1f8efd442	171.0	--	--	--	--	released	TCGA-NI-A8LF_exposure	--	--	--	--	--	--	2019-07-31T21:00:20.902632-05:00	104.0	--
aeb17d2b-fa8c-4989-bf3a-d2c74b785455	TCGA-DD-A113	TCGA-LIHC	--	--	Not Reported	--	--	23.6127508855	--	--	--	--	3ce894cc-3a1e-5c19-8f3d-a7477203cd75	154.0	--	--	--	--	released	TCGA-DD-A113_exposure	--	--	--	--	--	--	2019-07-31T21:08:40.048906-05:00	56.0	--
ad9657aa-34e9-48b1-ba63-916fe7bd14bb	TCGA-DD-AAEA	TCGA-LIHC	--	--	Not Reported	--	--	24.8409800896	--	--	--	--	63bb3cde-bb29-5865-9b74-69c92463d6ba	163.0	--	--	--	--	released	TCGA-DD-AAEA_exposure	--	--	--	--	--	--	2019-07-31T21:08:30.962157-05:00	66.0	--
7f8e25d4-6021-4327-96ab-79b6fcc97a24	TCGA-HP-A5N0	TCGA-LIHC	--	--	Not Reported	--	--	26.7094017094	--	--	--	--	dba7685a-48ab-5f98-800f-c9acae11e60a	156.0	--	--	--	--	released	TCGA-HP-A5N0_exposure	--	--	--	--	--	--	2019-07-31T21:05:05.134633-05:00	65.0	--
b181b591-269c-4e48-b681-243d28772025	TCGA-2Y-A9HB	TCGA-LIHC	--	--	Not Reported	--	--	26.5337588296	--	--	--	--	2cb3e311-0097-557f-b8a3-62d3850f3216	167.0	--	--	--	--	released	TCGA-2Y-A9HB_exposure	--	--	--	--	--	--	2019-07-31T21:08:54.995771-05:00	74.0	--
b27720a2-e240-413c-a0f1-0b1af3621de2	TCGA-2Y-A9GU	TCGA-LIHC	--	--	Not Reported	--	--	32.8891887333	--	--	--	--	14cc9bdd-bab7-52d1-ba3b-bb0e37b13c68	154.0	--	--	--	--	released	TCGA-2Y-A9GU_exposure	--	--	--	--	--	--	2019-07-31T21:08:57.977366-05:00	78.0	--
1c1e8987-676f-417b-b3b4-e0321367df55	TCGA-DD-A1EF	TCGA-LIHC	--	--	Not Reported	--	--	30.1160023795	--	--	--	--	07118d4c-8027-5e7c-94e2-ab7c72b670da	164.0	--	--	--	--	released	TCGA-DD-A1EF_exposure	--	--	--	--	--	--	2019-07-31T20:57:20.291410-05:00	81.0	--
6a93206a-c25c-4e45-b0ba-0a21bd8253b6	TCGA-CC-5258	TCGA-LIHC	--	--	Not Reported	--	--	--	--	--	--	--	ff1e2f09-4f41-5227-8896-9718f8baabcb	--	--	--	--	--	released	TCGA-CC-5258_exposure	--	--	--	--	--	--	2019-07-31T21:03:47.973076-05:00	55.0	--
0bf5bbd4-d9e8-42a6-9ab5-f2c174dec12c	TCGA-BC-A10R	TCGA-LIHC	--	--	Not Reported	--	--	--	--	--	--	--	d17d5f9e-bcd9-5955-baaa-f03189d6006a	--	--	--	--	--	released	TCGA-BC-A10R_exposure	--	--	--	--	--	--	2019-07-31T20:55:52.737128-05:00	--	--
34fd27ce-930a-4f29-8a6e-dae4949d92eb	TCGA-ZP-A9CY	TCGA-LIHC	--	--	Not Reported	--	--	35.9245152355	--	--	--	--	880c08d3-798a-54de-bcbf-ca04077a7a96	152.0	--	--	--	--	released	TCGA-ZP-A9CY_exposure	--	--	--	--	--	--	2019-07-31T20:59:10.658899-05:00	83.0	--
440375d7-cdcd-418a-8992-0a8ca42d290d	TCGA-EP-A2KA	TCGA-LIHC	--	--	Not Reported	--	--	--	--	--	--	--	22ac9d24-8845-5f63-8788-d644a49e0778	178.0	--	--	--	--	released	TCGA-EP-A2KA_exposure	--	--	--	--	--	--	2019-07-31T21:00:36.002415-05:00	--	--
bee9d6c8-948f-4b76-97ca-b985064249ef	TCGA-DD-A4NA	TCGA-LIHC	--	--	Not Reported	--	--	33.7494556539	--	--	--	--	394979c8-ebff-56aa-9ade-2df18b9e2a5d	166.0	--	--	--	--	released	TCGA-DD-A4NA_exposure	--	--	--	--	--	--	2019-07-31T21:09:55.526648-05:00	93.0	--
be1240f0-34dc-4205-b152-c26f11d28462	TCGA-UB-A7ME	TCGA-LIHC	--	--	Not Reported	--	--	27.5482093664	--	--	--	--	eecab10b-b890-5e1e-bcc9-3d501481160b	165.0	--	--	--	--	released	TCGA-UB-A7ME_exposure	--	--	--	--	--	--	2019-07-31T21:09:49.325896-05:00	75.0	--
02931491-f56b-4233-a079-812e08bc0c59	TCGA-DD-A114	TCGA-LIHC	--	--	Not Reported	--	--	24.7251829329	--	--	--	--	c18d5a4f-a015-5cb6-a019-beee086486d4	173.0	--	--	--	--	released	TCGA-DD-A114_exposure	--	--	--	--	--	--	2019-07-31T20:55:16.348804-05:00	74.0	--
1b428ada-eb3f-40c2-b4bf-1bbf6b61729d	TCGA-CC-5262	TCGA-LIHC	--	--	Not Reported	--	--	21.4532871972	--	--	--	--	9c366a43-c7f0-5ed4-b5c0-cf21a9b05e8e	170.0	--	--	--	--	released	TCGA-CC-5262_exposure	--	--	--	--	--	--	2019-07-31T20:57:14.329808-05:00	62.0	--
527d2bc3-7fdd-4b08-839d-67e2f246db04	TCGA-DD-AAED	TCGA-LIHC	--	--	Not Reported	--	--	25.039918711	--	--	--	--	225be399-6fef-5603-aa03-1e3fd1f51368	166.0	--	--	--	--	released	TCGA-DD-AAED_exposure	--	--	--	--	--	--	2019-07-31T21:01:51.751417-05:00	69.0	--
b6c0266a-cf34-464a-808d-1d3c28dc90f2	TCGA-DD-A73A	TCGA-LIHC	--	--	Not Reported	--	--	33.690051526	--	--	--	--	7eecc236-1327-50d1-9e3f-0b8cd3a1ddab	174.0	--	--	--	--	released	TCGA-DD-A73A_exposure	--	--	--	--	--	--	2019-07-31T21:09:13.441371-05:00	102.0	--
89791f8f-dc06-4a04-b166-afbfd6cf53de	TCGA-DD-A4NG	TCGA-LIHC	--	--	Not Reported	--	--	34.9494348602	--	--	--	--	50347f96-e455-59d6-8492-e1d1fe1a8efc	164.0	--	--	--	--	released	TCGA-DD-A4NG_exposure	--	--	--	--	--	--	2019-07-31T21:06:01.892290-05:00	94.0	--
7444eea6-90e8-42dd-a7b5-0afc6d96e1e8	TCGA-CC-5259	TCGA-LIHC	--	--	Not Reported	--	--	20.9321201247	--	--	--	--	de09f4ef-866b-52fe-a494-bf5586556377	153.0	--	--	--	--	released	TCGA-CC-5259_exposure	--	--	--	--	--	--	2019-07-31T21:04:21.382517-05:00	49.0	--
cce2bb32-84cb-4991-9628-1ea408a9b11a	TCGA-DD-AACZ	TCGA-LIHC	--	--	Not Reported	--	--	23.4223683618	--	--	--	--	c959a902-5a30-5b6c-8a45-ed38c6688d1e	149.0	--	--	--	--	released	TCGA-DD-AACZ_exposure	--	--	--	--	--	--	2019-07-31T21:10:53.144557-05:00	52.0	--
709f1e4d-f5e8-4a0b-8254-23f037f4bae7	TCGA-BC-A10Z	TCGA-LIHC	--	--	Not Reported	--	--	--	--	--	--	--	8b7fcab9-fe9f-569c-8a6f-c0f58a91a8f5	--	--	--	--	--	released	TCGA-BC-A10Z_exposure	--	--	--	--	--	--	2019-07-31T21:04:03.546345-05:00	79.0	--
115b754d-8559-4f1d-af44-fcd8c2cef86a	TCGA-G3-A7M9	TCGA-LIHC	--	--	Not Reported	--	--	25.2595155709	--	--	--	--	cb6715c4-6926-5560-bf30-363774c9f233	170.0	--	--	--	--	released	TCGA-G3-A7M9_exposure	--	--	--	--	--	--	2019-07-31T20:56:22.935533-05:00	73.0	--
447ac9e3-0533-461a-bc92-906a7b2180c3	TCGA-ZP-A9D1	TCGA-LIHC	--	--	Not Reported	--	--	44.9826989619	--	--	--	--	57a583d4-f2d1-55e0-825b-e936796a2de8	170.0	--	--	--	--	released	TCGA-ZP-A9D1_exposure	--	--	--	--	--	--	2019-07-31T21:00:38.991936-05:00	130.0	--
2854ffe8-1f77-497a-bf49-11e0189fee35	TCGA-DD-A1EL	TCGA-LIHC	--	--	Not Reported	--	--	16.3023789397	--	--	--	--	260938b3-0c46-569d-a868-9b893064f0c7	182.0	--	--	--	--	released	TCGA-DD-A1EL_exposure	--	--	--	--	--	--	2019-07-31T20:58:18.240185-05:00	54.0	--
01cc571c-a47c-4548-9c14-5e51c79b095b	TCGA-G3-A7M8	TCGA-LIHC	--	--	Not Reported	--	--	--	--	--	--	--	b388ba9f-221f-516e-ad70-d51b4113f476	--	--	--	--	--	released	TCGA-G3-A7M8_exposure	--	--	--	--	--	--	2019-07-31T20:55:04.437111-05:00	--	--
1eacfcc0-1d05-4441-b3d8-b0790e1c40f1	TCGA-K7-AAU7	TCGA-LIHC	--	--	Not Reported	--	--	--	--	--	--	--	1c1a40f4-b7b7-50ac-bf9d-9ace5c78ac39	--	--	--	--	--	released	TCGA-K7-AAU7_exposure	--	--	--	--	--	--	2019-07-31T20:57:32.224345-05:00	--	--
219b067c-522f-4971-b0d0-86f9971d369d	TCGA-DD-AACH	TCGA-LIHC	--	--	Not Reported	--	--	20.703125	--	--	--	--	ba434aff-c9db-57e0-a648-73d60f8005ed	160.0	--	--	--	--	released	TCGA-DD-AACH_exposure	--	--	--	--	--	--	2019-07-31T20:57:41.133028-05:00	53.0	--
e0674b82-2fba-421e-be62-58efd0348d44	TCGA-CC-A7IF	TCGA-LIHC	--	--	Not Reported	--	--	20.3074122055	--	--	--	--	8ed503a4-e2b2-5b80-a5de-a9c48d8dd3db	169.0	--	--	--	--	released	TCGA-CC-A7IF_exposure	--	--	--	--	--	--	2019-07-31T21:12:05.744473-05:00	58.0	--
d6486001-240a-455a-980c-e06c25c61fa5	TCGA-DD-AACA	TCGA-LIHC	--	--	Not Reported	--	--	25.7116620753	--	--	--	--	f70c88d5-c1ca-5dc8-8487-dba2aa57c854	165.0	--	--	--	--	released	TCGA-DD-AACA_exposure	--	--	--	--	--	--	2019-07-31T21:11:29.168558-05:00	70.0	--
eba5208b-404a-45df-9133-31ff122e7fc0	TCGA-CC-A7IK	TCGA-LIHC	--	--	Not Reported	--	--	20.1955782313	--	--	--	--	5fe3cc63-9877-56e6-890c-d7e6f3e19f2f	168.0	--	--	--	--	released	TCGA-CC-A7IK_exposure	--	--	--	--	--	--	2019-07-31T21:12:23.528188-05:00	57.0	--
91a0c8cd-4f23-4569-8e5c-e5442f7af530	TCGA-4R-AA8I	TCGA-LIHC	--	--	Not Reported	--	--	35.2245135255	--	--	--	--	55b73fbb-83f0-5677-b9a5-c1e56643d52a	171.0	--	--	--	--	released	TCGA-4R-AA8I_exposure	--	--	--	--	--	--	2019-07-31T21:06:42.125040-05:00	103.0	--
26d93d77-ab66-45aa-a162-98d091221afb	TCGA-RC-A7SB	TCGA-LIHC	--	--	Not Reported	--	--	22.13673973	--	--	--	--	f66d307f-707b-5c9e-aa4b-8d81f7534c0a	166.0	--	--	--	--	released	TCGA-RC-A7SB_exposure	--	--	--	--	--	--	2019-07-31T20:58:15.115306-05:00	61.0	--
714a6878-ed2a-47f3-9755-b705ac144d68	TCGA-RC-A7SF	TCGA-LIHC	--	--	Not Reported	--	--	26.2975778547	--	--	--	--	84c87bf4-6ecd-536f-aece-0def3c43e111	170.0	--	--	--	--	released	TCGA-RC-A7SF_exposure	--	--	--	--	--	--	2019-07-31T21:04:12.270687-05:00	76.0	--
6d2e8bc2-ca86-41c1-ae49-289e20fce758	TCGA-DD-AACB	TCGA-LIHC	--	--	Not Reported	--	--	29.5857988166	--	--	--	--	09291197-3ff5-558a-9ad9-2633db5a4b30	156.0	--	--	--	--	released	TCGA-DD-AACB_exposure	--	--	--	--	--	--	2019-07-31T16:14:08.192108-05:00	72.0	--
94e387ae-b641-4e9f-bb53-22c7b2a9cccb	TCGA-3K-AAZ8	TCGA-LIHC	--	--	Not Reported	--	--	28.3937263386	--	--	--	--	1cdc47fb-5f3b-567e-b320-cce8c4c9052f	172.0	--	--	--	--	released	TCGA-3K-AAZ8_exposure	--	--	--	--	--	--	2019-07-31T21:06:51.006194-05:00	84.0	--
22077056-067d-4db5-98e5-106778ceca56	TCGA-ZP-A9CZ	TCGA-LIHC	--	--	Not Reported	--	--	26.1751945211	--	--	--	--	0cd064bc-3d30-55e1-8fcf-504e37932d08	167.0	--	--	--	--	released	TCGA-ZP-A9CZ_exposure	--	--	--	--	--	--	2019-07-31T20:57:44.136779-05:00	73.0	--
001887aa-36d0-463f-8bca-dec7043b4f2e	TCGA-DD-A4NP	TCGA-LIHC	--	--	Not Reported	--	--	25.2162533116	--	--	--	--	c312839a-dc00-55b3-9d04-e62615b8f37b	177.0	--	--	--	--	released	TCGA-DD-A4NP_exposure	--	--	--	--	--	--	2019-07-31T20:54:55.471937-05:00	79.0	--
b865dec4-f051-4fbe-9405-f832ff2010d7	TCGA-G3-A25S	TCGA-LIHC	--	--	Not Reported	--	--	26.4915082015	--	--	--	--	b3582a03-eef5-5274-ace3-d57592bf81fd	166.0	--	--	--	--	released	TCGA-G3-A25S_exposure	--	--	--	--	--	--	2019-07-31T21:09:22.416594-05:00	73.0	--
b0952fd6-62ee-44ef-9a2a-e5262ed4721a	TCGA-QA-A7B7	TCGA-LIHC	--	--	Not Reported	--	--	33.3333333333	--	--	--	--	79734420-5b7f-5d1a-99e6-01730fa91c73	180.0	--	--	--	--	released	TCGA-QA-A7B7_exposure	--	--	--	--	--	--	2019-07-31T21:08:52.167265-05:00	108.0	--
f0ece8e2-a6b0-4ed9-a613-d2fbb20e51b1	TCGA-DD-AAEB	TCGA-LIHC	--	--	Not Reported	--	--	28.9340689017	--	--	--	--	2c0a0784-8a07-5c7c-89e5-39c90a8b41c6	161.0	--	--	--	--	released	TCGA-DD-AAEB_exposure	--	--	--	--	--	--	2019-07-31T21:12:45.496434-05:00	75.0	--
b7d6621c-8bce-4a01-8588-9d7761d9372b	TCGA-EP-A26S	TCGA-LIHC	--	--	Not Reported	--	--	14.5266439909	--	--	--	--	fd775070-953a-5299-aa18-e325061eb140	168.0	--	--	--	--	released	TCGA-EP-A26S_exposure	--	--	--	--	--	--	2019-07-31T21:09:19.405964-05:00	41.0	--
877b9f6b-9b34-40ed-933f-8fef204edf21	TCGA-DD-A3A1	TCGA-LIHC	--	--	Not Reported	--	--	22.7903579255	--	--	--	--	1b60cbdb-6440-5f79-8944-b135c62c0df0	185.0	--	--	--	--	released	TCGA-DD-A3A1_exposure	--	--	--	--	--	--	2019-07-31T21:05:52.883560-05:00	78.0	--
609c82fd-eb3a-46d7-8c09-0cde281a50b3	TCGA-DD-A11A	TCGA-LIHC	--	--	Not Reported	--	--	27.5312294543	--	--	--	--	47395bcb-f8b4-5664-a281-407908ca8afb	156.0	--	--	--	--	released	TCGA-DD-A11A_exposure	--	--	--	--	--	--	2019-07-31T21:02:57.494692-05:00	67.0	--
11823a8a-194f-4e6b-a373-ef5a3fc7d2b9	TCGA-DD-AAVW	TCGA-LIHC	--	--	Not Reported	--	--	23.6244474928	--	--	--	--	81e6aab0-ecbe-5383-b15c-7b90c3b5601f	162.0	--	--	--	--	released	TCGA-DD-AAVW_exposure	--	--	--	--	--	--	2019-07-31T20:56:26.145570-05:00	62.0	--
31a2ecc5-2d45-4823-8187-dc701dd412a8	TCGA-2Y-A9GT	TCGA-LIHC	--	--	Not Reported	--	--	36.8313005676	--	--	--	--	ab0f5a80-ebe6-5fdd-a6df-b8fa04ef5272	182.0	--	--	--	--	released	TCGA-2Y-A9GT_exposure	--	--	--	--	--	--	2019-07-31T20:58:49.734928-05:00	122.0	--
516c8594-2973-41e5-a5ce-76d177edfa48	TCGA-DD-A3A3	TCGA-LIHC	--	--	Not Reported	--	--	25.4580659041	--	--	--	--	58cd392b-d4c9-5988-b5cf-d498669a9160	167.0	--	--	--	--	released	TCGA-DD-A3A3_exposure	--	--	--	--	--	--	2019-07-31T21:01:36.316118-05:00	71.0	--
56a82a56-0241-4d3d-9de2-696b0c36df91	TCGA-BW-A5NP	TCGA-LIHC	--	--	Not Reported	--	--	--	--	--	--	--	4321a481-89eb-5c2a-8fd5-a8ce59d99d71	--	--	--	--	--	released	TCGA-BW-A5NP_exposure	--	--	--	--	--	--	2019-07-31T21:02:18.295222-05:00	--	--
0e8c3831-def9-4efa-9f93-8942072d6a77	TCGA-2Y-A9GZ	TCGA-LIHC	--	--	Not Reported	--	--	21.7864923747	--	--	--	--	2a2eda5b-2298-55cc-8e8a-53b135417c6b	153.0	--	--	--	--	released	TCGA-2Y-A9GZ_exposure	--	--	--	--	--	--	2019-07-31T20:56:02.399071-05:00	51.0	--
a2c17e87-d8bc-4160-88ae-e3e894d013e4	TCGA-BC-A112	TCGA-LIHC	--	--	Not Reported	--	--	35.6290174472	--	--	--	--	b0fdcc81-098e-511d-9043-6fa6ed1f64d3	165.0	--	--	--	--	released	TCGA-BC-A112_exposure	--	--	--	--	--	--	2019-07-31T21:07:34.156175-05:00	97.0	--
9457a9a1-3dd1-4d88-b1e1-d20aae4491dd	TCGA-BD-A3ER	TCGA-LIHC	--	--	Not Reported	--	--	31.4056133997	--	--	--	--	0a7dacb6-5577-53e2-80fd-1598389b0f76	188.0	--	--	--	--	released	TCGA-BD-A3ER_exposure	--	--	--	--	--	--	2019-07-31T21:06:48.190213-05:00	111.0	--
290890eb-321c-45dc-9cd1-45676c6e5e96	TCGA-5R-AA1C	TCGA-LIHC	--	--	Not Reported	--	--	29.7265160523	--	--	--	--	c2819272-d77c-5300-9d26-07da83c505aa	174.0	--	--	--	--	released	TCGA-5R-AA1C_exposure	--	--	--	--	--	--	2019-07-31T20:58:22.502958-05:00	90.0	--
87aa894e-7676-40b7-9557-6541446d8cea	TCGA-G3-A6UC	TCGA-LIHC	--	--	Not Reported	--	--	27.4725274725	--	--	--	--	e0d84f7e-21d7-5a6a-a060-0447f44f99ae	182.0	--	--	--	--	released	TCGA-G3-A6UC_exposure	--	--	--	--	--	--	2019-07-31T21:05:56.034984-05:00	91.0	--
71681db9-fa90-4fe1-a497-67d501eb75f0	TCGA-EP-A2KC	TCGA-LIHC	--	--	Not Reported	--	--	--	--	--	--	--	a9d04b28-8e65-5587-a90a-5233937a4943	171.0	--	--	--	--	released	TCGA-EP-A2KC_exposure	--	--	--	--	--	--	2019-07-31T21:04:15.421183-05:00	--	--
460a3cbd-c63c-4e6f-b670-2619687ac5a0	TCGA-DD-AADS	TCGA-LIHC	--	--	Not Reported	--	--	19.7055324212	--	--	--	--	3e36be1a-a1bf-5d19-b2a1-5bf770c3ba5f	164.0	--	--	--	--	released	TCGA-DD-AADS_exposure	--	--	--	--	--	--	2019-07-31T21:00:52.092695-05:00	53.0	--
6ea0ef82-694d-492d-95da-a3bc8de99149	TCGA-DD-AAEK	TCGA-LIHC	--	--	Not Reported	--	--	22.4081789853	--	--	--	--	27731217-cd29-587d-b7d2-9288fb3ac49d	169.0	--	--	--	--	released	TCGA-DD-AAEK_exposure	--	--	--	--	--	--	2019-07-31T21:04:00.534631-05:00	64.0	--
b9835dc5-bf31-4541-a973-e8ca802d80ba	TCGA-G3-A25U	TCGA-LIHC	--	--	Not Reported	--	--	20.0777478747	--	--	--	--	7c42a392-8a8e-5b03-b4c3-95da6426a85c	153.0	--	--	--	--	released	TCGA-G3-A25U_exposure	--	--	--	--	--	--	2019-07-31T21:09:31.710774-05:00	47.0	--
af1e56af-410c-4cad-a4e8-1c6937f1a350	TCGA-UB-A7MB	TCGA-LIHC	--	--	Not Reported	--	--	19.1358024691	--	--	--	--	06ac12f1-de7b-5cb6-ae04-9239890c94f7	180.0	--	--	--	--	released	TCGA-UB-A7MB_exposure	--	--	--	--	--	--	2019-07-31T21:08:43.256142-05:00	62.0	--
56447eb8-c50c-4e31-a29e-bde6bfd31af4	TCGA-DD-AAE2	TCGA-LIHC	--	--	Not Reported	--	--	27.0841590699	--	--	--	--	878c2475-d28a-5110-b91d-85f268cacb08	174.0	--	--	--	--	released	TCGA-DD-AAE2_exposure	--	--	--	--	--	--	2019-07-31T21:02:12.243514-05:00	82.0	--
0277f393-3743-47d6-a96f-155baec9eb49	TCGA-CC-A3MC	TCGA-LIHC	--	--	Not Reported	--	--	19.5716812827	--	--	--	--	8de686e3-e304-5dd4-8cd9-9bb70fd13c93	163.0	--	--	--	--	released	TCGA-CC-A3MC_exposure	--	--	--	--	--	--	2019-07-31T20:55:13.410080-05:00	52.0	--
9197ca4c-e48c-43af-ba61-d894faf3cc24	TCGA-ZS-A9CD	TCGA-LIHC	--	--	Not Reported	--	--	--	--	--	--	--	8e12f0ef-3410-566c-bdaa-4d3a14d22100	--	--	--	--	--	released	TCGA-ZS-A9CD_exposure	--	--	--	--	--	--	2019-07-31T21:06:39.014696-05:00	--	--
9aea3437-572a-48c6-beb9-9bdbcb243875	TCGA-NI-A4U2	TCGA-LIHC	--	--	Not Reported	--	--	28.0428165931	--	--	--	--	24aec36b-b57e-50dd-8631-e6813f6668f0	171.0	--	--	--	--	released	TCGA-NI-A4U2_exposure	--	--	--	--	--	--	2019-07-31T21:07:14.002498-05:00	82.0	--
4774367c-5d8f-4b23-934a-e6d33a89dca8	TCGA-DD-A73G	TCGA-LIHC	--	--	Not Reported	--	--	18.3142559834	--	--	--	--	0d1cd985-2c6a-53c6-b120-afa9603625a7	155.0	--	--	--	--	released	TCGA-DD-A73G_exposure	--	--	--	--	--	--	2019-07-31T21:00:57.791296-05:00	44.0	--
59f163d2-6a7c-41b8-b4d6-f07174dafc6e	TCGA-T1-A6J8	TCGA-LIHC	--	--	Not Reported	--	--	18.3906745134	--	--	--	--	8020b3b9-3c92-5a15-9a21-d311c3ed7c27	188.0	--	--	--	--	released	TCGA-T1-A6J8_exposure	--	--	--	--	--	--	2019-07-31T21:02:27.588828-05:00	65.0	--
5d259f26-3bef-4fe4-948b-495183f5f8be	TCGA-G3-AAV7	TCGA-LIHC	--	--	Not Reported	--	--	21.3039485767	--	--	--	--	f62e3f71-cb38-5ff5-8c58-e874246af4ff	165.0	--	--	--	--	released	TCGA-G3-AAV7_exposure	--	--	--	--	--	--	2019-07-31T21:02:45.840893-05:00	58.0	--
0004d251-3f70-4395-b175-c94c2f5b1b81	TCGA-DD-AAVP	TCGA-LIHC	--	--	Not Reported	--	--	22.2309871275	--	--	--	--	a68e51b7-257b-5a90-8f9e-1987e84e6d5d	167.0	--	--	--	--	released	TCGA-DD-AAVP_exposure	--	--	--	--	--	--	2019-07-31T20:54:52.590036-05:00	62.0	--
0afd4283-7311-4d69-a2f5-779628da45fc	TCGA-DD-AACN	TCGA-LIHC	--	--	Not Reported	--	--	23.9389897746	--	--	--	--	9180bc9c-2849-567b-bb4c-e3930387670c	171.0	--	--	--	--	released	TCGA-DD-AACN_exposure	--	--	--	--	--	--	2019-07-31T20:55:49.960330-05:00	70.0	--
d3a03f7a-3482-4548-957e-05c692b20101	TCGA-FV-A2QR	TCGA-LIHC	--	--	Not Reported	--	--	--	--	--	--	--	3b81066e-482d-5b14-a1e4-f240832e2ff9	--	--	--	--	--	released	TCGA-FV-A2QR_exposure	--	--	--	--	--	--	2019-07-31T21:11:17.469356-05:00	--	--
97472e71-66eb-434b-81b0-d727765f44cb	TCGA-DD-AADI	TCGA-LIHC	--	--	Not Reported	--	--	23.507805326	--	--	--	--	d186cf88-9d4a-5285-b152-0ca9f0874b2f	165.0	--	--	--	--	released	TCGA-DD-AADI_exposure	--	--	--	--	--	--	2019-07-31T21:07:05.797486-05:00	64.0	--
8e79ea29-787e-4a33-8465-9891776f47ed	TCGA-DD-AACV	TCGA-LIHC	--	--	Not Reported	--	--	24.5089457652	--	--	--	--	ba1fef15-007c-5ded-ba04-1f66561dc68e	169.0	--	--	--	--	released	TCGA-DD-AACV_exposure	--	--	--	--	--	--	2019-07-31T21:06:23.831150-05:00	70.0	--
03f5de7d-45a9-4a73-8c61-ed816d4a3ac5	TCGA-DD-AAD2	TCGA-LIHC	--	--	Not Reported	--	--	21.3675213675	--	--	--	--	edd5de5a-df85-591d-b829-44189e769a1f	156.0	--	--	--	--	released	TCGA-DD-AAD2_exposure	--	--	--	--	--	--	2019-07-31T20:55:24.948701-05:00	52.0	--
39baf24a-4032-4c23-b3fe-2c50df1881f6	TCGA-BC-A10W	TCGA-LIHC	--	--	Not Reported	--	--	--	--	--	--	--	9fb8f552-c9b4-5038-a087-70072f255fd4	--	--	--	--	--	released	TCGA-BC-A10W_exposure	--	--	--	--	--	--	2019-07-31T16:13:55.897525-05:00	71.0	--
bb2069d3-e699-4a8a-bb61-b3c28b98a66b	TCGA-YA-A8S7	TCGA-LIHC	--	--	Not Reported	--	--	27.1415823914	--	--	--	--	08c16b5c-9b12-5554-9cd9-ab66ee1db13f	164.0	--	--	--	--	released	TCGA-YA-A8S7_exposure	--	--	--	--	--	--	2019-07-31T21:09:34.751656-05:00	73.0	--
aaf7c9b5-6cb7-42bf-a0d1-07975eae3be9	TCGA-CC-A7II	TCGA-LIHC	--	--	Not Reported	--	--	18.4240362812	--	--	--	--	d6045b7d-5dbd-543a-9099-06a6f68c1477	168.0	--	--	--	--	released	TCGA-CC-A7II_exposure	--	--	--	--	--	--	2019-07-31T21:08:13.770641-05:00	52.0	--
a396e048-5aa0-4d71-96bd-7f4fdf6934aa	TCGA-ED-A7PY	TCGA-LIHC	--	--	Not Reported	--	--	16.4365548981	--	--	--	--	546a8538-1f7b-5e76-9303-7c60d48ac99e	156.0	--	--	--	--	released	TCGA-ED-A7PY_exposure	--	--	--	--	--	--	2019-07-31T21:07:37.134942-05:00	40.0	--
d504ee30-6955-4a7b-9311-55ad3decadd5	TCGA-RC-A6M5	TCGA-LIHC	--	--	Not Reported	--	--	--	--	--	--	--	c3003e6f-e7a3-54af-889a-128decfee0e6	--	--	--	--	--	released	TCGA-RC-A6M5_exposure	--	--	--	--	--	--	2019-07-31T21:11:23.276218-05:00	--	--
c7f1b389-aec7-4993-8afb-b7a56064f8fc	TCGA-BW-A5NQ	TCGA-LIHC	--	--	Not Reported	--	--	--	--	--	--	--	256b70c8-9062-5ae0-975c-08472987bff4	--	--	--	--	--	released	TCGA-BW-A5NQ_exposure	--	--	--	--	--	--	2019-07-31T21:10:32.803941-05:00	--	--
e0863874-f7b8-49b6-a88b-5ae5f1ec2b15	TCGA-DD-A73E	TCGA-LIHC	--	--	Not Reported	--	--	36.5062195782	--	--	--	--	588acf8b-92cd-50c6-b1cd-297e641c1813	172.0	--	--	--	--	released	TCGA-DD-A73E_exposure	--	--	--	--	--	--	2019-07-31T21:12:02.947647-05:00	108.0	--
1e9f910c-82c0-4222-a62f-b656839307fc	TCGA-XR-A8TF	TCGA-LIHC	--	--	Not Reported	--	--	20.6851502395	--	--	--	--	3ddf0553-f0cf-5186-b9a6-a7e5196661cc	166.0	--	--	--	--	released	TCGA-XR-A8TF_exposure	--	--	--	--	--	--	2019-07-31T20:57:28.906490-05:00	57.0	--
6c79f64b-63fe-46f5-bf7b-77208231b0f2	TCGA-DD-A1EG	TCGA-LIHC	--	--	Not Reported	--	--	29.0532879819	--	--	--	--	d817eb19-fb48-5d3c-b57b-112f053b5410	168.0	--	--	--	--	released	TCGA-DD-A1EG_exposure	--	--	--	--	--	--	2019-07-31T21:03:50.678620-05:00	82.0	--
534a7b11-3abd-4581-a9c9-d984d6aa33a0	TCGA-CC-A7IG	TCGA-LIHC	--	--	Not Reported	--	--	20.4782666138	--	--	--	--	d807479b-54bb-5aa2-ae0a-7d51c594515e	174.0	--	--	--	--	released	TCGA-CC-A7IG_exposure	--	--	--	--	--	--	2019-07-31T21:01:57.542563-05:00	62.0	--
b5465221-78fe-40a8-abec-bed600602dd4	TCGA-G3-A3CI	TCGA-LIHC	--	--	Not Reported	--	--	35.1393022339	--	--	--	--	6a20425f-9aa6-5152-9606-577e4359fb6d	167.0	--	--	--	--	released	TCGA-G3-A3CI_exposure	--	--	--	--	--	--	2019-07-31T21:09:04.193003-05:00	98.0	--
cf358fb8-866c-4780-a550-d6c1c30b8c63	TCGA-DD-AADU	TCGA-LIHC	--	--	Not Reported	--	--	26.4915082015	--	--	--	--	9158f6e4-7191-5258-9ab8-2b6ed1d2d516	166.0	--	--	--	--	released	TCGA-DD-AADU_exposure	--	--	--	--	--	--	2019-07-31T21:11:02.538476-05:00	73.0	--
70aecc90-17f0-4064-8ebb-be81f9b1d7fd	TCGA-BC-A69I	TCGA-LIHC	--	--	Not Reported	--	--	29.3209876543	--	--	--	--	a313a43a-979b-5f8c-9aad-96a458d55211	180.0	--	--	--	--	released	TCGA-BC-A69I_exposure	--	--	--	--	--	--	2019-07-31T21:04:06.313959-05:00	95.0	--
14201da5-4446-47be-af72-120b7780c6bf	TCGA-G3-A5SI	TCGA-LIHC	--	--	Not Reported	--	--	23.6202879122	--	--	--	--	eb668c7c-d5ea-5b76-8e8c-a7fd2e36799b	177.0	--	--	--	--	released	TCGA-G3-A5SI_exposure	--	--	--	--	--	--	2019-07-31T20:56:35.503774-05:00	74.0	--
b75ca9e4-a474-4960-9343-c8e9524cd096	TCGA-ED-A66X	TCGA-LIHC	--	--	Not Reported	--	--	21.107266436	--	--	--	--	775d98fd-0cd6-5aeb-b247-e51d4e10697b	170.0	--	--	--	--	released	TCGA-ED-A66X_exposure	--	--	--	--	--	--	2019-07-31T21:09:16.751824-05:00	61.0	--
a6a3f07c-ced4-451b-b2e5-c93e4ed622c1	TCGA-DD-A4NS	TCGA-LIHC	--	--	Not Reported	--	--	20.7967298935	--	--	--	--	eff03c8b-0e51-5be3-b7a6-3306d8114ac2	167.0	--	--	--	--	released	TCGA-DD-A4NS_exposure	--	--	--	--	--	--	2019-07-31T21:07:55.954463-05:00	58.0	--
357c1c08-f368-4cae-8f20-9be241b30479	TCGA-DD-A3A2	TCGA-LIHC	--	--	Not Reported	--	--	26.8274207802	--	--	--	--	47f36dd3-1a68-5596-a206-ea227e5d4632	178.0	--	--	--	--	released	TCGA-DD-A3A2_exposure	--	--	--	--	--	--	2019-07-31T20:59:16.407238-05:00	85.0	--
959918d7-cb84-4745-a72f-d138176b1ecb	TCGA-EP-A12J	TCGA-LIHC	--	--	Not Reported	--	--	--	--	--	--	--	e4cd7d38-18b4-516e-8fd4-d9c0306c2826	173.0	--	--	--	--	released	TCGA-EP-A12J_exposure	--	--	--	--	--	--	2019-07-31T21:06:56.855120-05:00	--	--
f3f6ba92-c68f-4313-99f4-0281272e02b6	TCGA-MI-A75H	TCGA-LIHC	--	--	Not Reported	--	--	28.0664238698	--	--	--	--	c92fc835-6697-5be3-8112-a0f1cc1c1810	173.0	--	--	--	--	released	TCGA-MI-A75H_exposure	--	--	--	--	--	--	2019-07-31T21:12:51.569846-05:00	84.0	--
3837c8ac-6c9e-499b-a4e7-d42c870bcb49	TCGA-CC-A5UD	TCGA-LIHC	--	--	Not Reported	--	--	21.4532871972	--	--	--	--	11c110f2-4886-5df0-aeaa-c93770c575a8	170.0	--	--	--	--	released	TCGA-CC-A5UD_exposure	--	--	--	--	--	--	2019-07-31T20:59:19.196856-05:00	62.0	--
5449c232-56f1-4e03-9421-aba3ae180107	TCGA-DD-A73B	TCGA-LIHC	--	--	Not Reported	--	--	31.2025636701	--	--	--	--	90b48b90-3bb5-5962-ad09-f099d96eb289	154.0	--	--	--	--	released	TCGA-DD-A73B_exposure	--	--	--	--	--	--	2019-07-31T21:02:03.675008-05:00	74.0	--
869f8a17-bced-4002-bd60-99df84a03b93	TCGA-G3-A7M5	TCGA-LIHC	--	--	Not Reported	--	--	25.2825698989	--	--	--	--	9a6a51ea-bac5-50a5-a29c-b77f8ffe63b1	164.0	--	--	--	--	released	TCGA-G3-A7M5_exposure	--	--	--	--	--	--	2019-07-31T21:05:40.692365-05:00	68.0	--
1ad7f17e-b3b8-40e9-aab8-5a17e0aec408	TCGA-CC-5261	TCGA-LIHC	--	--	Not Reported	--	--	18.9387755102	--	--	--	--	8084f27e-b21e-572d-a0ef-67b4bebfce4d	175.0	--	--	--	--	released	TCGA-CC-5261_exposure	--	--	--	--	--	--	2019-07-31T20:57:05.715232-05:00	58.0	--
7ad77384-0946-4fb5-9b10-bdc8a5fc8d87	TCGA-DD-AACP	TCGA-LIHC	--	--	Not Reported	--	--	25.8064516129	--	--	--	--	a6721ccc-e92f-51e0-96cc-6bf2b85316c5	155.0	--	--	--	--	released	TCGA-DD-AACP_exposure	--	--	--	--	--	--	2019-07-31T21:04:45.976838-05:00	62.0	--
3e1920b3-3bd4-4506-a0cf-567257154bcf	TCGA-2Y-A9GW	TCGA-LIHC	--	--	Not Reported	--	--	41.9635309745	--	--	--	--	7a5eaa5a-6daf-52cb-8639-d53e8663f7b0	182.0	--	--	--	--	released	TCGA-2Y-A9GW_exposure	--	--	--	--	--	--	2019-07-31T20:59:56.952493-05:00	139.0	--
6dcfc418-ab28-4365-95ea-c1ae254f2341	TCGA-BC-A217	TCGA-LIHC	--	--	Not Reported	--	--	30.4866573827	--	--	--	--	2b534840-40d5-5c4f-b58e-9d54217c60c8	163.0	--	--	--	--	released	TCGA-BC-A217_exposure	--	--	--	--	--	--	2019-07-31T21:03:57.438512-05:00	81.0	--
1d880aea-9efe-4a43-8a6a-6a81801da9e0	TCGA-DD-AADJ	TCGA-LIHC	--	--	Not Reported	--	--	24.8777196829	--	--	--	--	54985d43-22bb-5ec9-a281-84acc834b701	154.0	--	--	--	--	released	TCGA-DD-AADJ_exposure	--	--	--	--	--	--	2019-07-31T20:57:26.024828-05:00	59.0	--
7fb03840-5153-4dc6-a302-5a89aa4e1fb6	TCGA-ED-A8O6	TCGA-LIHC	--	--	Not Reported	--	--	16.5289256198	--	--	--	--	206a4f9c-854d-5062-9c2e-a4fee666396c	165.0	--	--	--	--	released	TCGA-ED-A8O6_exposure	--	--	--	--	--	--	2019-07-31T21:05:08.228133-05:00	45.0	--
3dc48ea9-a3c6-437f-af5a-88feb300cc5f	TCGA-BC-A10X	TCGA-LIHC	--	--	Not Reported	--	--	--	--	--	--	--	df139265-be4a-589c-84e7-320cd98fef3d	--	--	--	--	--	released	TCGA-BC-A10X_exposure	--	--	--	--	--	--	2019-07-31T16:13:58.989583-05:00	65.0	--
91909c63-debc-42ad-b4be-56870195bdcb	TCGA-ZP-A9CV	TCGA-LIHC	--	--	Not Reported	--	--	19.7133215276	--	--	--	--	77096c8f-3f4b-56e9-a7e4-f36e3a6636d5	173.0	--	--	--	--	released	TCGA-ZP-A9CV_exposure	--	--	--	--	--	--	2019-07-31T21:06:36.114243-05:00	59.0	--
8afa3140-dcbd-44c0-ab13-4ada6a0444d4	TCGA-FV-A496	TCGA-LIHC	--	--	Not Reported	--	--	20.5761316872	--	--	--	--	9f509c65-284d-574a-a7e3-5882a966aada	162.0	--	--	--	--	released	TCGA-FV-A496_exposure	--	--	--	--	--	--	2019-07-31T21:06:14.558460-05:00	54.0	--
c618da6d-3c66-4a6a-8832-3526a3b75410	TCGA-LG-A6GG	TCGA-LIHC	--	--	Not Reported	--	--	26.0374939913	--	--	--	--	0a0020f1-b688-5fed-8726-1a50fa29d83c	158.0	--	--	--	--	released	TCGA-LG-A6GG_exposure	--	--	--	--	--	--	2019-07-31T21:10:23.792111-05:00	65.0	--
a62f065e-7491-493a-87b3-d213cd87091d	TCGA-RC-A6M6	TCGA-LIHC	--	--	Not Reported	--	--	--	--	--	--	--	93abe2c3-0147-5033-9ff5-c2b8513d56cb	--	--	--	--	--	released	TCGA-RC-A6M6_exposure	--	--	--	--	--	--	2019-07-31T21:07:49.922926-05:00	--	--
4c78b999-4797-4e19-8bc5-9ffd01cf768a	TCGA-DD-AADV	TCGA-LIHC	--	--	Not Reported	--	--	20.6611570248	--	--	--	--	af21765a-081c-52ef-82ce-962b48e22ff2	176.0	--	--	--	--	released	TCGA-DD-AADV_exposure	--	--	--	--	--	--	2019-07-31T21:01:22.052866-05:00	64.0	--
08428220-abd4-484e-85ca-3673454c837e	TCGA-G3-A25X	TCGA-LIHC	--	--	Not Reported	--	--	23.8751147842	--	--	--	--	08b31f3c-ecd5-591b-bc5e-8a84b1e502b7	165.0	--	--	--	--	released	TCGA-G3-A25X_exposure	--	--	--	--	--	--	2019-07-31T20:55:34.097949-05:00	65.0	--
