# Supplementary material for: Long Noncoding RNA SNHG1 Regulates LMNB2 Expression by Sponging miR-326 and Promotes Cancer Growth in Hepatocellular Carcinoma
Source: Front Oncol. 2021 Nov 30;11:784067. doi: 10.3389/fonc.2021.784067 (PMC8670182; doi:10.3389/fonc.2021.784067)
Supplement: Supplementary file 3 [file DataSheet_3.zip › source data6/family_history.tsv]

case_id	submitter_id	project_id	created_datetime	family_history_id	relationship_age_at_diagnosis	relationship_gender	relationship_primary_diagnosis	relationship_type	relative_with_cancer_history	relatives_with_cancer_history_count	state	submitter_id	updated_datetime
