# Supplementary material for: Long Noncoding RNA SNHG1 Regulates LMNB2 Expression by Sponging miR-326 and Promotes Cancer Growth in Hepatocellular Carcinoma
Source: Front Oncol. 2021 Nov 30;11:784067. doi: 10.3389/fonc.2021.784067 (PMC8670182; doi:10.3389/fonc.2021.784067)
Supplement: Supplementary file 3 [file DataSheet_3.zip › source data6/mirCounts.txt]

TCGA-2Y-A9GX-01A	TCGA-DD-A4ND-01A	TCGA-CC-A8HS-01A	TCGA-CC-5259-01A	TCGA-DD-AAE4-01A	TCGA-ZP-A9CY-01A	TCGA-DD-AAW1-01A	TCGA-EP-A2KC-01A	TCGA-G3-AAV4-01A	TCGA-DD-A4NF-01A	TCGA-BC-A10X-11A	TCGA-G3-A25X-01A	TCGA-DD-A3A1-11A	TCGA-DD-A3A1-01A	TCGA-2Y-A9GU-01A	TCGA-DD-AADL-01A	TCGA-BC-A10Q-11A	TCGA-RC-A6M3-01A	TCGA-UB-A7MD-01A	TCGA-DD-A3A4-11A	TCGA-DD-AAE8-01A	TCGA-DD-A119-11A	TCGA-DD-A4NE-01A	TCGA-DD-AAE9-01A	TCGA-EP-A12J-11A	TCGA-BC-A10Y-01A	TCGA-DD-A1EB-01A	TCGA-ED-A4XI-01A	TCGA-DD-A39X-11A	TCGA-G3-AAV5-01A	TCGA-DD-A11C-11A	TCGA-DD-A73D-01A	TCGA-RC-A7S9-01A	TCGA-DD-AAE7-01A	TCGA-LG-A9QC-01A	TCGA-ZS-A9CE-01A	TCGA-ED-A7PZ-01A	TCGA-DD-A1EE-01A	TCGA-G3-A5SM-01A	TCGA-DD-A3A4-01A	TCGA-ED-A7PX-01A	TCGA-DD-A1EH-01A	TCGA-DD-A73E-01A	TCGA-DD-A3A7-01A	TCGA-BC-A10W-01A	TCGA-CC-A5UD-01A	TCGA-BC-A110-11A	TCGA-PD-A5DF-01A	TCGA-EP-A3JL-01A	TCGA-5C-A9VG-01A
hsa-let-7a-5p	142234	50767	189693	107228	115551	131205	124969	86964	294790	45935	206197	420728	107250	79877	137873	109299	159460	178256	89366	102887	282243	166935	114119	72449	440207	220334	253316	47975	116183	83785	79360	169945	48738	114416	114876	151271	68946	217360	68918	40045	131965	575371	99275	62557	223950	323533	235287	39943	165078
hsa-let-7a-3p	107	124	99	68	84	97	79	92	65	101	174	276	299	121	100	76	148	191	333	131	120	148	236	27	295	76	181	115	122	50	87	105	44	63	98	166	39	99	116	28	237	256	76	78	97	304	223	79	105
hsa-let-7a-2-3p	36	27	7	0	18	22	27	23	51	34	20	46	67	10	35	29	34	6	33	5	25	31	17	4	89	4	110	19	51	3	13	73	0	22	21	38	3	43	29	3	49	16	23	8	8	19	44	29	23
hsa-let-7b-5p	46956	22957	67952	33469	41234	38497	24208	21608	30606	9736	59105	128871	50432	12131	33414	39758	51876	34659	34016	41561	76172	62350	38629	5186	199912	15084	34898	24072	34106	6071	29684	10564	12730	34540	16872	19874	2786	27012	21018	5753	36196	159248	10861	13879	85055	106933	80387	8374	35568
hsa-let-7b-3p	120	59	48	39	83	76	79	71	104	74	144	194	152	57	115	68	129	39	160	111	86	154	210	13	345	20	129	71	106	20	65	54	45	34	72	43	9	67	41	7	142	160	23	45	114	220	173	22	97
hsa-let-7c-5p	13113	5940	8046	3285	20096	15670	19215	8964	24748	10755	32052	14231	20549	5345	1718	10442	27766	2952	9136	11508	20880	29427	3716	8039	52472	9237	31573	4322	23475	8006	15104	13448	13567	13975	8531	13604	1451	10167	9634	4955	3637	11593	11619	1893	2460	13333	49507	3276	7633
hsa-let-7c-3p	46	42	29	25	88	68	58	38	39	196	90	46	337	26	16	33	94	21	49	90	47	95	42	24	107	21	93	64	310	36	50	61	71	53	17	61	3	38	48	7	27	12	84	3	2	24	114	25	24
hsa-let-7d-5p	858	672	1483	1956	497	531	359	490	901	482	987	2553	659	769	1137	699	764	1777	1015	491	1045	643	1144	332	2077	198	2063	620	532	838	431	808	342	606	698	241	130	605	356	421	1151	2583	248	775	1381	2764	1410	413	1253
hsa-let-7d-3p	785	1406	1248	3771	1007	661	705	1379	1506	1001	1471	3388	1731	2312	1059	1016	1616	1908	2656	1225	1265	1586	1822	770	2451	332	3086	933	1412	1545	850	1853	293	1670	821	394	93	1935	612	468	1221	4663	669	1317	2891	4245	1621	497	2307
hsa-let-7e-5p	6907	2295	5196	2181	2182	3903	1358	2145	2612	1157	4166	14637	2705	517	2452	1454	2642	2670	2334	2991	8254	2596	2824	1455	7323	2650	4569	1905	2640	1410	1252	1247	599	2775	2954	2197	9392	2060	3097	759	9749	8080	1673	887	3145	14685	3509	1656	5326
hsa-let-7e-3p	72	75	12	26	13	37	4	37	10	32	46	120	98	3	9	4	26	18	61	49	53	29	31	3	64	7	28	55	63	6	28	9	2	15	17	22	18	8	43	7	159	22	11	13	17	130	48	33	63
hsa-let-7f-5p	47849	14937	91087	39417	32575	51275	46200	26185	145629	13605	118563	212918	29333	43064	72847	34885	62260	107989	28625	29105	116012	68442	27208	35041	147105	32288	161800	11885	35947	64986	31239	72432	26522	45749	45238	22760	15245	141422	32352	19752	53245	315291	44128	21979	110582	105327	89978	8382	70321
hsa-let-7f-1-3p	13	7	7	20	9	10	9	13	10	6	17	33	23	22	20	2	13	38	15	16	7	17	13	3	39	2	24	10	10	4	13	8	3	8	9	2	2	9	4	2	23	13	6	13	24	44	14	6	21
hsa-let-7f-2-3p	3	2	2	2	2	5	2	6	7	3	15	18	6	8	9	1	7	5	13	6	4	6	7	0	9	4	8	3	3	1	1	3	3	1	6	3	0	3	4	1	5	5	0	2	3	3	13	4	7
hsa-miR-15a-5p	827	665	1229	506	983	406	1086	822	740	781	684	1206	1139	1526	863	737	624	1409	1582	611	1793	564	1590	1399	785	672	585	528	1133	1148	306	1466	565	645	696	581	360	538	1256	182	1856	700	310	1300	527	5379	832	802	1644
hsa-miR-15a-3p	1	0	2	1	0	0	1	2	1	0	0	2	1	0	2	0	1	2	1	0	2	1	0	1	0	0	2	0	1	1	1	1	0	0	1	0	1	0	0	0	0	1	0	0	0	0	0	0	2
hsa-miR-16-5p	1937	578	1164	1306	1856	980	1480	1419	1203	1244	4255	8046	2473	3230	1324	1707	2977	3655	2872	1361	2637	2185	2488	1494	5697	3229	3449	748	1943	1949	1843	1737	1545	1038	1675	1062	1027	1359	1660	701	5111	1694	530	2391	3275	4698	5281	1970	2898
hsa-miR-16-1-3p	14	29	22	12	41	18	33	15	18	15	5	32	19	31	43	24	17	32	42	16	52	9	28	14	18	13	21	7	29	20	11	16	12	19	12	13	4	16	19	5	43	14	7	26	11	83	14	17	37
hsa-miR-17-5p	1573	6180	15128	3100	2353	992	1312	2549	1018	1476	1552	2144	2748	3597	6508	2197	1612	7266	2471	1778	4658	1104	8024	2249	1508	1470	539	3411	4863	2951	700	2611	8241	2250	1151	1194	2992	1068	2594	1474	6831	3740	688	10005	3389	9908	1929	4742	6969
hsa-miR-17-3p	2924	807	6347	1840	2359	1978	1798	1941	1986	508	1208	1186	1717	2115	8070	1846	1509	4602	3066	1557	4538	937	2941	1417	2193	1712	801	1369	2326	2133	619	1899	8421	1129	762	1076	2075	1180	970	1084	5421	2417	892	5392	2033	2412	1955	1166	4852
hsa-miR-18a-5p	29	128	398	149	24	23	11	23	13	17	54	44	43	90	189	30	32	435	86	31	69	14	109	45	58	28	13	44	37	46	21	21	186	34	15	23	82	13	76	20	156	86	8	287	60	204	47	197	297
hsa-miR-18a-3p	1	11	16	11	2	3	2	4	0	2	4	2	7	7	14	4	4	19	5	6	11	4	9	2	14	11	1	7	2	2	3	2	30	3	0	3	8	3	6	3	7	4	1	21	1	16	2	9	20
hsa-miR-19a-5p	0	1	1	0	0	0	0	0	0	0	0	0	0	0	0	0	0	0	0	0	0	0	0	0	2	0	2	0	1	0	0	0	0	0	0	0	0	0	0	1	0	0	0	1	0	0	1	0	0
hsa-miR-19a-3p	127	533	1719	98	126	123	56	77	128	211	62	65	197	135	513	116	72	591	217	148	297	57	1002	119	65	74	29	302	212	232	45	266	739	83	111	162	161	49	266	94	267	172	68	475	62	454	125	606	288
hsa-miR-19b-1-5p	26	33	143	42	65	35	36	33	22	10	52	36	59	45	139	28	51	85	62	48	76	35	77	14	54	34	28	41	84	13	19	46	198	20	21	22	23	10	27	38	97	14	11	136	45	53	51	43	52
hsa-miR-19b-3p	520	1471	3708	380	720	582	302	603	506	777	442	492	1229	1035	2416	552	490	2227	1231	693	1087	309	2992	594	411	285	178	1357	1278	904	270	1348	3271	455	484	526	704	314	1281	447	2207	1314	384	2372	310	1758	766	2083	1371
hsa-miR-19b-2-5p	0	0	0	0	0	0	0	0	0	0	0	0	0	0	0	0	0	0	0	0	0	0	0	0	0	0	0	0	0	0	0	0	0	0	0	0	0	0	0	0	0	0	0	0	0	0	0	0	0
hsa-miR-20a-5p	1496	4647	13817	1561	2418	922	1284	1873	1418	1117	1042	1290	1969	2741	5564	1831	1116	6044	2244	1652	4372	721	7572	1962	1073	1209	349	3658	3658	2287	403	3829	7419	2040	1170	1011	2650	857	2560	1263	5573	2440	880	9791	1852	10373	1236	3690	4491
hsa-miR-20a-3p	21	43	88	22	36	15	12	24	6	19	70	38	49	36	58	32	42	71	41	27	58	28	102	28	42	17	16	65	76	28	26	44	142	15	11	16	31	18	52	24	99	66	4	99	64	66	66	40	54
hsa-miR-21-5p	1522062	624056	199933	972077	721993	789125	1106021	1181176	631257	327399	438845	3309830	627714	1395590	963251	465383	200378	2214018	1537107	431188	2139806	346857	1004049	528889	551690	491614	299351	575230	245415	934307	114926	778987	344147	767171	298375	336362	594784	936096	1178252	752743	3312531	1005595	276334	1554819	1393527	2625664	275281	1227431	1351347
hsa-miR-21-3p	11355	4731	552	12987	4112	4750	4368	7362	1619	4413	3712	25460	30716	6104	6153	1018	4550	22912	19520	6380	7079	7334	7971	888	5294	3433	2359	3617	10075	4277	1581	6155	5862	2974	778	1967	3410	7809	4748	7962	19217	2894	1464	7571	14628	8866	7900	10083	8779
hsa-miR-22-5p	201	157	57	99	177	169	52	86	34	38	136	219	259	366	252	59	149	239	270	82	63	179	225	44	331	56	119	97	115	31	146	46	34	139	101	145	67	46	230	8	487	68	22	56	108	47	302	496	194
hsa-miR-22-3p	731604	428486	135171	515965	885186	704062	666233	488210	449537	541585	833805	882359	890341	1401237	1596232	584330	983009	550219	907112	615231	1087783	1091914	741545	757721	1233897	354810	957136	370568	1075946	232385	474523	708389	357239	1245473	1127864	485732	262593	680735	732473	290569	1536136	284236	347411	476301	601868	334694	1131824	806294	932418
hsa-miR-23a-5p	29	5	1	6	2	3	1	5	0	6	6	16	18	10	3	2	4	36	28	5	9	3	10	3	5	4	1	7	2	3	1	3	5	0	3	5	12	7	2	7	6	2	2	2	3	1	2	7	9
hsa-miR-23a-3p	13901	5977	2227	4706	4898	4915	3635	8097	4081	3714	6765	32347	10955	17161	3739	2757	6244	19567	15384	5802	10533	5570	7658	3159	18684	4335	8208	4392	5849	3439	3067	5481	1537	4970	5513	4925	13925	3418	5385	3428	41708	11004	2765	18565	9396	3135	8900	7982	12298
hsa-miR-24-1-5p	75	77	31	89	85	79	69	76	63	98	272	191	249	176	48	51	231	39	164	98	85	150	81	46	267	62	304	87	184	45	94	119	5	85	51	143	14	41	97	21	120	131	56	33	41	131	439	133	86
hsa-miR-24-3p	10417	2906	4807	9515	3488	5320	3303	5514	5936	2164	10451	24380	7475	8247	4564	3089	9292	10232	9767	3544	8816	5875	3305	2759	11233	4905	13812	2220	5245	5676	4443	4779	1157	3876	5919	8734	10088	4428	5182	1739	26002	12657	1861	6254	6951	6836	15800	5738	14637
hsa-miR-24-2-5p	82	91	12	19	24	39	16	43	8	41	90	327	154	130	28	17	36	193	129	41	75	42	68	16	81	18	43	62	57	13	36	10	19	26	38	22	116	14	115	17	382	29	10	86	55	24	83	166	106
hsa-miR-25-5p	3	0	0	1	1	3	0	0	1	1	2	5	0	0	2	1	0	7	1	0	1	2	2	2	0	3	7	1	2	2	0	0	2	0	0	1	0	1	0	0	2	1	0	0	0	1	1	3	1
hsa-miR-25-3p	35122	22791	38425	39497	45255	23365	23794	32388	42871	34734	27026	76589	49495	45233	56587	40268	26901	135242	98742	30298	49940	18427	103404	27358	29956	39066	34930	30160	49578	42547	12196	78267	17345	29710	32947	30476	29455	49422	41777	11243	63155	104687	42328	24061	29365	84807	32710	44175	56196
hsa-miR-26a-5p	10884	5472	6160	5853	8575	7869	6419	5524	12033	4771	22391	35708	25281	9016	10205	5531	16641	7175	12416	11516	16468	12467	6295	2371	52333	18727	32975	6067	16738	4874	8969	10416	3789	6670	8726	7582	7033	7030	8902	6419	15489	27660	3341	8815	13868	6893	35067	5524	14953
hsa-miR-26a-1-3p	2	3	1	6	4	2	1	2	3	4	6	13	12	1	4	6	13	6	5	2	6	11	13	1	39	4	10	8	8	2	5	2	2	4	1	1	2	4	8	4	9	2	5	0	2	3	10	2	3
hsa-miR-26b-5p	2978	2608	2311	2432	5249	5244	3154	2821	4114	3988	15875	10917	14136	9198	3109	3535	11975	3618	11835	5192	6936	10073	4261	2048	13199	5259	9593	4648	11385	3670	6786	11542	2028	4385	5793	5954	2344	4110	7938	1897	6568	11757	2419	1841	3443	4712	25930	3699	5679
hsa-miR-26b-3p	111	55	40	114	148	151	114	92	104	115	313	276	349	258	85	133	279	101	264	169	181	245	113	39	509	119	222	88	313	76	180	267	72	140	125	145	47	67	86	77	183	159	61	83	144	81	522	78	186
hsa-miR-27a-5p	77	8	11	5	6	12	8	3	10	11	40	148	53	7	8	3	11	226	89	2	56	19	11	4	20	4	3	12	14	1	6	5	15	7	5	9	12	18	6	5	51	6	3	8	28	3	16	15	7
hsa-miR-27a-3p	7154	2007	690	1585	1707	2556	992	3387	1444	940	3881	14292	7014	9601	2153	964	2922	10609	10058	2279	3808	2266	2178	937	6767	1309	3313	1715	2568	1047	1533	1371	601	1624	1667	1511	5249	1153	3030	1488	27588	4601	1040	6440	3295	972	5115	3571	8913
hsa-miR-28-5p	664	263	462	783	745	658	883	533	1499	271	965	1227	945	598	556	731	952	910	1012	709	2126	849	606	788	1343	888	2234	279	967	559	580	1538	118	575	453	536	473	574	455	272	1138	1221	348	345	556	1261	1476	549	656
hsa-miR-28-3p	14845	18235	10380	29969	17604	15476	16181	15414	24801	10823	19812	41521	31994	18520	12373	17214	19563	38285	44218	19974	36308	21615	30834	11983	32631	37080	33647	16771	30132	10157	11589	22961	6212	15740	9004	10430	18835	18857	22722	10846	38638	30337	5911	9602	19681	55715	26198	24739	18579
hsa-miR-29a-5p	19	10	3	34	34	14	38	52	42	99	33	43	78	92	19	31	23	55	58	41	85	29	22	37	53	6	27	30	32	103	7	80	20	21	28	12	19	37	37	18	60	5	32	29	31	62	28	33	63
hsa-miR-29a-3p	35839	7625	1656	13255	27381	31765	20677	41923	48473	31435	70593	80119	95373	117355	33457	21165	47174	67598	86422	34872	52659	36929	12346	21176	88177	16617	73952	14781	74463	55406	27230	62329	13877	22284	37261	16156	17497	61139	38346	35147	87472	17287	26622	23724	34900	23859	93675	15565	87056
hsa-miR-30a-5p	111995	77335	34983	41866	74701	86467	136447	111642	21002	65410	96740	102621	95460	64669	25778	19990	73299	121737	136722	59606	168212	99057	132478	45006	184156	23456	35887	124566	98549	130535	51165	344694	51552	89778	143206	123081	27901	42186	80322	26907	215724	72269	37199	47187	47193	413278	133595	48414	78305
hsa-miR-30a-3p	27635	13602	5479	10588	18035	26866	23833	32616	4024	12410	43451	35071	38875	18931	6228	4128	48827	24550	30308	20542	24507	47657	20911	9304	97029	10676	15452	19842	37015	19466	29353	66371	10144	20369	28191	31275	4143	19475	14049	7074	50313	30223	6444	9620	23914	51215	85784	8309	16941
hsa-miR-31-5p	4	1	0	0	0	0	0	1	0	0	2	2	2	2	1	0	0	0	12	0	3	0	0	1	1	0	1	1	0	0	0	0	0	0	0	0	0	0	2	0	20	1	0	2	0	0	1	0	8
hsa-miR-31-3p	6	4	1	1	1	0	0	0	0	0	0	2	4	1	0	0	0	0	10	0	2	0	1	0	5	1	0	0	2	0	0	0	0	0	0	0	0	0	1	0	12	1	0	3	0	1	1	1	3
hsa-miR-32-5p	215	107	188	326	164	180	566	387	819	443	368	393	366	296	748	105	324	1165	751	173	232	263	167	313	649	323	348	120	261	281	157	745	165	171	296	260	511	314	198	495	274	459	319	231	221	1258	573	94	474
hsa-miR-32-3p	1	6	6	7	2	3	4	4	10	10	5	5	8	5	4	4	6	21	11	5	4	3	1	7	11	6	7	4	6	7	2	17	3	3	4	8	13	6	5	3	2	2	8	5	7	29	11	0	5
hsa-miR-33a-5p	206	42	35	85	100	127	78	296	69	35	228	347	225	862	101	68	396	166	415	173	178	91	113	49	379	86	196	32	207	160	228	229	40	66	135	234	179	152	76	32	212	175	33	229	736	154	550	100	409
hsa-miR-33a-3p	28	12	4	15	3	16	6	21	17	8	12	14	37	62	18	12	16	13	24	8	14	10	15	5	19	14	6	7	42	13	17	36	13	11	8	20	25	21	10	2	22	19	6	19	19	28	41	17	30
hsa-miR-92a-1-5p	8	22	61	17	17	3	2	3	10	6	11	12	16	3	50	1	10	16	16	12	12	11	43	7	11	10	1	22	15	5	5	19	89	5	3	6	14	6	3	11	21	11	5	26	13	21	9	19	9
hsa-miR-92a-3p	56724	78695	263959	69104	98819	48063	37316	76183	37134	39343	54965	52682	95229	82815	244331	60821	72047	165741	98300	74262	80139	48251	124478	46156	61952	70531	19103	67232	143375	54656	29505	83422	350468	61360	30590	36511	66546	50619	49801	58363	197796	120864	21376	232904	68323	163401	73583	73047	149870
hsa-miR-92a-2-5p	0	0	0	0	0	0	0	0	0	0	0	0	0	0	0	0	0	0	0	0	0	0	0	0	0	0	0	0	1	0	0	0	0	0	0	0	0	0	0	0	0	0	0	0	0	0	0	0	0
hsa-miR-93-5p	16601	20533	34975	27848	23402	7946	22844	21677	19063	21360	7807	39222	17752	22330	26978	23942	7777	94762	27707	11504	40885	6834	75685	23485	7914	11952	8124	16866	17381	37175	3328	27649	14459	19440	15898	16343	23393	16142	30523	4472	39170	28291	19775	17051	15983	116766	8052	36106	34645
hsa-miR-93-3p	37	17	24	41	39	20	22	30	28	48	27	71	60	49	38	28	19	145	47	34	73	31	95	15	23	18	41	22	42	71	19	45	28	28	31	34	46	18	29	12	57	43	19	18	34	71	41	26	56
hsa-miR-95-5p	0	0	0	0	0	0	0	0	0	0	0	0	0	0	0	0	0	0	0	0	1	0	0	0	1	0	0	0	0	0	0	0	0	0	0	1	0	0	0	0	1	0	0	0	0	2	0	0	0
hsa-miR-95-3p	23	6	2	24	2	16	10	32	66	3	35	115	43	64	24	20	12	148	27	35	92	24	67	74	43	8	167	16	21	31	15	46	4	10	59	63	48	51	9	3	47	49	7	18	38	43	30	51	95
hsa-miR-96-5p	10	14	11	27	1	52	7	10	1	2	13	168	8	106	298	85	4	205	6	4	0	3	99	1	22	38	2	46	3	1	1	0	38	48	1	140	64	7	33	6	492	311	0	112	2	17	10	130	6
hsa-miR-96-3p	0	0	0	0	0	2	0	0	0	0	0	1	0	0	2	0	0	1	0	0	0	0	0	0	0	0	0	0	0	0	0	0	0	0	0	0	0	0	0	0	0	0	0	0	0	0	0	0	0
hsa-miR-98-5p	154	179	247	463	142	153	284	248	258	93	432	858	157	200	316	120	304	357	190	125	454	324	282	141	460	89	630	116	133	262	154	241	91	227	141	98	34	470	249	59	330	1323	80	186	496	609	485	88	489
hsa-miR-98-3p	3	6	2	4	0	1	6	9	2	6	9	19	6	0	8	2	4	11	8	3	6	5	11	0	8	1	22	6	1	8	7	8	5	6	0	3	0	9	3	1	8	19	2	9	15	13	19	0	8
hsa-miR-99a-5p	4494	1338	1644	979	8990	4449	10681	4863	8465	4440	6567	2557	9297	3285	586	3748	7808	812	4316	4837	6489	5588	1126	3055	10059	4284	10497	1007	9626	3413	3925	11721	3514	4583	5138	5424	1135	1756	2031	1646	2220	1542	6809	876	337	2903	13415	1508	3444
hsa-miR-99a-3p	14	10	3	2	39	31	34	14	16	23	27	6	53	12	2	12	27	7	33	20	29	39	14	6	45	9	42	15	50	11	14	27	39	20	6	11	8	8	34	7	6	4	20	3	1	22	42	16	13
hsa-miR-100-5p	45143	17985	5418	1518	37188	35471	71181	33833	181124	21120	26972	43612	29642	5760	59831	38859	40679	4697	36142	11588	42843	35359	9123	7398	128171	31657	139285	12988	31760	11548	16632	152367	994	28639	81856	77811	18770	58327	17753	9907	45388	42236	33653	7892	1442	36488	51886	9366	25542
hsa-miR-100-3p	1	2	0	0	2	2	3	1	9	1	4	6	1	0	4	0	4	0	1	1	3	0	1	0	3	1	8	0	3	2	2	7	0	1	0	3	0	8	0	0	2	1	1	0	0	2	3	0	0
hsa-miR-101-5p	29	15	13	23	46	39	44	46	78	44	60	59	111	32	18	24	78	56	65	57	44	33	22	26	123	15	62	18	84	56	27	193	2	24	59	18	27	21	18	16	28	10	18	39	34	30	107	23	34
hsa-miR-101-3p	144824	25024	20098	39728	174920	124752	120396	120860	195429	52639	187046	75478	165895	77643	80817	55724	262146	99850	137251	168545	104374	144750	43165	32225	361283	95184	278599	26216	328863	70573	142886	442055	14937	97945	86796	71797	46416	67550	48743	160321	77786	115579	57370	68320	67547	59591	462311	27037	102788
hsa-miR-29b-1-5p	16	31	1	27	27	10	20	8	27	124	16	28	60	17	18	5	20	27	29	16	36	29	51	21	27	7	17	48	55	20	9	23	21	10	7	15	12	12	27	18	43	0	13	11	13	28	28	27	12
hsa-miR-29b-3p	2163	1986	317	1622	2129	1778	3329	3077	3035	4971	2925	4916	7718	10022	1475	1253	2357	6837	8414	3131	5137	2308	1883	2891	5494	434	5697	2611	4499	6777	1465	3959	1272	2655	2952	1543	1659	2853	5682	4518	8468	550	1223	1870	2289	6957	3934	1864	6147
hsa-miR-29b-2-5p	66	128	34	201	67	84	198	94	58	159	111	184	193	164	65	47	55	169	158	150	282	103	130	40	127	48	147	130	151	72	38	160	127	53	90	123	152	166	153	88	149	43	47	127	56	440	97	83	147
hsa-miR-103a-2-5p	7	17	10	2	4	2	4	2	6	13	6	2	12	12	4	2	1	10	10	8	14	1	6	2	1	2	14	11	2	13	0	1	4	1	5	8	8	3	9	1	11	3	1	1	0	43	1	11	8
hsa-miR-103a-3p	96503	103968	111006	128052	62977	60068	135299	96937	93188	101799	77301	143145	79471	89630	106137	84260	57327	101570	103384	62636	253575	59745	159155	110269	74081	144519	64649	89103	100231	194975	33151	164877	55801	73634	133914	155113	107096	102693	118083	16105	228356	230941	35912	63786	63893	425279	88914	103458	178800
hsa-miR-105-5p	0	0	0	10	91	32	0	7	0	2	0	0	0	20	1	322	0	2	1839	0	37	0	0	68	0	463	0	2	0	0	0	2	0	0	1	3	3168	1	36	0	0	4	0	2	0	86	0	245	13
hsa-miR-105-3p	0	0	0	0	0	0	0	0	0	0	0	0	0	0	0	0	0	0	2	0	0	0	0	0	0	0	0	0	0	0	0	0	0	0	0	0	3	0	0	0	0	0	0	0	0	0	0	0	0
hsa-miR-106a-5p	20	28	142	39	30	14	12	22	10	20	37	183	64	66	31	7	51	25	23	43	61	29	149	10	65	29	21	27	52	14	24	19	61	12	11	12	27	17	41	17	69	39	44	87	104	416	67	43	114
hsa-miR-106a-3p	0	0	0	1	0	0	0	0	0	0	0	4	0	0	0	0	0	0	0	0	0	0	0	0	0	0	0	0	0	0	0	1	0	0	0	1	0	0	0	0	0	0	0	0	0	2	0	0	0
hsa-miR-107	443	140	540	776	364	476	1349	613	895	566	538	598	494	499	829	380	554	648	536	341	1150	416	305	1181	1471	974	810	246	454	856	348	979	295	323	456	873	694	507	293	182	612	678	278	277	418	1445	768	177	1432
hsa-miR-16-2-3p	19	23	30	26	53	21	7	17	13	16	71	120	46	45	35	32	31	89	73	30	40	24	79	9	71	63	33	27	38	17	23	14	31	11	14	27	26	20	45	9	105	37	10	24	23	133	69	69	20
hsa-miR-192-5p	149263	42638	209634	202772	203575	216826	224967	172967	482804	122965	254396	105410	230774	158785	411526	174906	283422	161376	234169	140375	389286	274634	576925	76591	436975	212556	185852	82620	264990	192465	147677	590248	110241	140557	382849	477996	118306	147048	138683	153855	106422	284317	73720	349122	164183	68972	434062	104472	165088
hsa-miR-192-3p	228	111	233	456	661	417	679	404	705	390	674	244	808	682	766	432	643	461	1218	335	1142	606	2035	175	825	583	428	301	917	330	459	1829	248	387	585	673	326	509	424	336	627	1053	219	936	132	179	1226	251	447
hsa-miR-196a-5p	3	17	0	177	6	3	1	2	0	3	5	52	5	2	128	2	3	10	3	0	2	1	0	2	11	4	1	9	2	1	5	0	0	3	1	2	0	2	0	0	4	2	11	1	0	1	1	4	1
hsa-miR-197-5p	1	0	0	0	0	0	1	1	0	1	0	1	0	1	0	0	0	1	1	1	1	0	0	2	0	1	0	1	0	0	0	1	0	0	0	0	0	0	0	0	0	0	1	0	3	1	0	1	1
hsa-miR-197-3p	1216	1080	1431	2242	1333	1131	853	1034	2814	1000	2436	2771	1994	2675	573	1618	1887	3147	2892	1336	2463	1868	1205	1339	1433	1055	3690	933	2110	1301	1215	2306	483	1450	538	768	1831	790	1335	237	1860	756	743	1355	5224	2794	2516	1553	2616
hsa-miR-198	0	0	0	0	0	0	0	0	0	0	0	0	1	0	0	0	0	0	0	0	0	0	0	0	0	0	0	0	0	0	0	0	0	0	0	0	0	0	0	0	0	0	0	0	0	0	0	0	0
hsa-miR-199a-5p	7671	9825	426	464	2129	2667	299	2160	44	499	3507	8683	10809	90	206	344	2282	1240	3280	6657	14210	2410	4435	151	8746	455	651	11469	5842	278	1408	144	37	2836	513	946	249	118	6674	218	12842	2467	191	1062	435	608	3358	4953	6095
hsa-miR-199a-3p	17305	6968	756	1436	3136	6572	512	5114	247	519	10027	17498	19545	170	557	712	8365	2872	5026	11350	15620	5560	3339	255	38849	819	2187	6603	7778	559	4947	246	105	4802	1359	1744	500	416	7066	424	21614	5495	384	2246	1745	560	12931	6174	13022
hsa-miR-208a-5p	0	0	0	0	0	0	0	0	0	0	0	0	0	0	0	0	0	0	0	1	0	0	0	0	0	0	0	0	0	0	0	0	0	0	0	0	0	0	0	0	0	0	0	0	0	0	0	0	0
hsa-miR-208a-3p	0	0	0	0	0	0	0	0	0	0	0	0	0	0	0	0	0	0	0	0	0	0	0	0	0	0	0	0	0	0	0	0	0	0	0	0	0	0	0	0	0	0	0	0	0	0	0	0	0
hsa-miR-129-5p	2	12	2	7	2	2	0	4	15	3	2	8	10	0	56	0	4	36	2	5	1	1	0	4	5	5	8	1	5	2	0	1	0	1	5	0	3	16	1	0	16	3	0	8	1	7	5	0	2
hsa-miR-129-1-3p	0	0	0	0	0	0	0	0	0	0	0	0	0	0	10	0	0	2	0	0	0	0	0	0	0	0	2	0	1	0	0	0	0	0	1	1	0	0	0	0	0	1	0	0	0	0	0	0	0
hsa-miR-148a-5p	261	90	119	265	437	292	1092	349	1438	273	470	840	567	350	1798	329	598	634	398	243	449	462	295	377	1114	973	1008	51	763	206	410	1691	255	292	169	373	278	507	167	74	493	257	1254	406	700	446	1029	137	694
hsa-miR-148a-3p	218387	258969	102143	153008	730059	229515	1398282	424513	948754	1157462	762197	654023	739577	287726	1339410	601608	644635	463564	453035	382766	442259	738857	980796	1008543	646111	678419	735254	108568	845138	234598	484089	2020581	389890	388289	284431	425053	406167	699661	332131	144573	338758	323677	1364964	518624	491115	644905	1150018	445746	558838
hsa-miR-30c-5p	2460	3490	3217	1589	2435	2046	2151	1967	2076	1936	5331	2912	5106	5495	4827	3224	3422	3853	3293	1946	3540	3856	6675	1355	3182	1726	1427	4301	4968	3629	2169	5090	2198	3257	2315	4835	4852	1410	4955	353	6778	2451	759	2029	1454	10749	5532	4946	3216
hsa-miR-30c-2-3p	218	91	86	111	220	253	263	248	35	65	465	270	281	138	55	29	423	289	230	240	497	513	173	175	501	57	93	122	367	282	273	640	80	307	167	411	39	187	110	34	442	223	64	110	184	702	703	89	224
hsa-miR-30d-5p	43916	34085	71441	92109	41045	32359	189765	87590	32244	30740	34403	89524	32604	45665	71669	41806	30625	42844	65282	16604	119104	33421	64648	52966	70318	49905	35545	27577	39466	104091	17371	152468	58229	67414	50545	41597	52491	89997	21560	15737	121132	70321	24349	70729	70298	907257	37350	22063	137507
hsa-miR-30d-3p	29	24	24	64	45	10	115	74	28	66	37	93	81	57	37	36	28	53	73	40	110	49	49	52	57	28	39	24	104	49	25	122	31	41	13	41	35	81	29	18	171	40	10	60	77	624	65	15	117
hsa-miR-139-5p	654	568	466	67	690	669	756	563	480	1727	2089	232	1755	48	370	384	1568	114	1025	2023	1351	1344	442	389	1676	283	870	719	2526	279	814	612	104	896	1064	1036	81	135	425	267	402	152	234	117	163	377	2506	126	693
hsa-miR-139-3p	148	58	88	17	97	183	127	114	137	104	690	94	287	7	81	83	501	29	240	378	219	341	38	45	666	145	318	53	508	38	319	74	23	141	164	143	20	140	49	66	89	141	51	21	60	27	787	15	242
hsa-miR-147a	0	0	0	0	0	0	0	0	0	0	0	0	0	0	0	0	0	0	0	0	0	0	0	0	0	0	0	0	0	0	0	0	0	0	0	0	0	0	0	0	0	0	0	0	0	0	0	0	0
hsa-miR-7-5p	1	1	3	11	1	0	0	0	4	1	4	11	1	5	0	0	2	8	2	1	2	1	4	1	6	8	6	0	2	2	0	1	0	1	1	0	2	9	2	0	4	6	1	0	17	14	3	6	3
hsa-miR-7-1-3p	63	41	13	63	34	28	23	36	80	60	87	124	128	84	30	26	72	150	76	68	70	68	124	25	99	166	207	57	162	30	50	126	26	54	31	33	72	104	46	27	127	96	60	70	47	135	126	66	64
hsa-miR-7-2-3p	0	0	0	0	0	0	0	0	0	1	0	1	2	0	0	0	1	0	0	0	0	1	0	1	0	0	0	0	1	0	0	1	0	0	0	1	0	0	0	0	0	0	0	0	0	0	0	0	0
hsa-miR-10a-5p	155646	123413	21192	8827	36834	80360	23196	51014	21584	40193	131503	501059	169565	5384	24554	23976	94990	25743	115127	134074	72166	91296	57186	18647	373808	51169	67240	132676	126195	16619	54882	26163	5449	43675	50053	35445	10297	23407	85375	13443	271511	126572	12948	78237	35124	30183	160084	79791	79079
hsa-miR-10a-3p	3	6	2	2	3	4	2	4	5	2	15	41	26	1	6	0	10	11	14	13	8	6	4	1	35	0	6	6	14	4	6	4	0	0	9	6	0	3	5	0	20	4	1	10	1	0	17	3	8
hsa-miR-10b-5p	5567	56891	19726	87646	10887	64902	27893	70234	76104	164443	7110	199339	24340	42284	156230	11282	3548	4286	167908	4618	12396	2664	3186	107329	27867	486679	101316	39202	2369	22739	1860	265633	283	8461	83704	45266	39168	136598	83609	23409	79261	920864	50961	47807	55075	208604	3814	17961	19947
hsa-miR-10b-3p	2	9	9	58	7	20	19	29	37	22	2	124	8	26	38	5	0	2	66	1	10	0	2	49	21	153	56	3	1	7	1	99	0	1	24	7	14	47	16	13	40	377	23	30	40	63	2	3	7
hsa-miR-34a-5p	1894	1037	150	1441	1380	1379	5159	2950	4997	2344	401	1581	1826	3138	1523	1225	682	1683	5515	358	1986	523	2374	2289	1068	375	547	1128	461	2828	348	2816	525	942	1063	803	3024	1668	1972	813	2755	786	1525	773	572	2259	478	3869	3726
hsa-miR-34a-3p	7	3	0	7	3	3	6	4	14	3	1	3	5	4	6	2	1	15	10	0	8	3	6	2	2	2	2	1	0	11	0	8	3	1	2	3	10	1	3	2	12	1	5	5	1	6	1	13	22
hsa-miR-181a-5p	6113	3101	3839	4267	7638	2518	1499	3255	1830	845	3541	9639	3946	3392	1748	1857	2364	3407	4417	3327	10982	2298	2415	2022	4933	1781	2010	3308	2728	1425	1562	1344	1031	5129	3202	1451	4978	8887	3039	642	12499	13536	1362	3983	2695	4512	2769	3305	4550
hsa-miR-181a-2-3p	6771	3219	3145	3951	2106	3257	285	2148	240	851	3648	9821	2844	3152	1474	1322	3239	2910	2680	1742	3167	1773	3531	379	4868	2712	1403	3627	2599	347	1797	2157	1050	2843	1188	733	1524	544	2729	241	13889	25597	1089	576	1475	3885	4690	4403	2617
hsa-miR-181b-5p	1194	797	914	1240	1115	628	249	595	347	169	701	2767	708	554	384	350	409	752	998	459	2004	464	539	327	1404	466	437	812	363	262	290	177	287	827	718	292	1519	1438	929	155	2744	4258	174	538	794	1183	606	774	906
hsa-miR-181b-3p	101	29	14	12	28	22	6	22	14	17	27	100	74	20	9	1	43	39	59	34	35	40	31	6	67	24	43	40	33	13	27	13	8	14	26	12	34	191	18	7	63	35	5	27	33	24	42	25	39
hsa-miR-181c-5p	113	54	63	41	45	40	32	64	31	14	45	310	108	20	37	47	34	192	76	46	116	34	45	19	118	25	21	50	52	10	25	28	8	77	38	28	67	19	63	52	403	93	21	54	37	44	59	245	151
hsa-miR-181c-3p	132	71	49	21	35	42	18	56	29	11	101	343	73	23	32	25	55	187	77	41	104	92	39	21	149	31	49	41	64	7	32	34	3	53	37	35	32	11	41	21	532	86	13	68	49	45	84	248	92
hsa-miR-182-5p	9243	21239	7292	20228	1182	48290	5947	7764	814	1975	9390	128820	4305	44619	218563	46260	3132	75218	4524	3788	1417	3036	88196	554	22784	108125	3745	63402	4680	486	2452	381	32932	31914	1349	93662	48310	18765	30651	4479	309125	483585	296	41892	3356	24872	7740	89385	5762
hsa-miR-182-3p	0	0	0	0	0	0	0	0	0	0	0	0	0	1	3	0	0	2	0	0	0	0	0	0	2	0	0	0	0	0	0	0	0	0	0	0	0	0	0	0	1	1	0	1	0	0	0	0	0
hsa-miR-183-5p	2137	7399	3813	10092	264	12885	1977	3069	213	423	2523	54505	1051	11706	120542	13542	912	32488	1052	935	378	1011	24337	124	6773	41132	1209	13981	1014	144	691	101	8102	11998	274	27486	16180	7078	5257	1181	127335	264988	75	13568	1742	6516	2324	27332	3042
hsa-miR-183-3p	1	0	1	3	0	2	0	1	0	0	0	8	0	3	10	1	0	10	1	0	0	0	1	0	0	1	0	0	0	0	0	0	0	2	0	3	1	0	0	0	18	10	0	2	0	0	0	1	2
hsa-miR-187-5p	0	0	1	0	0	0	0	0	0	0	0	0	0	0	0	0	0	0	0	0	0	1	0	0	0	0	0	0	0	0	0	0	0	0	0	0	0	0	0	0	0	0	0	0	0	0	0	0	0
hsa-miR-187-3p	4	8	13	44	1	4	0	0	1	0	11	572	33	0	0	0	12	10	2	8	5	3	1	1	39	4	0	4	27	0	8	1	0	2	0	1	10	0	3	0	100	8	3	1	1	65	50	4	78
hsa-miR-196a-3p	0	0	0	0	0	0	0	0	0	0	0	0	0	0	3	0	0	0	0	0	0	0	0	0	0	0	0	0	0	0	0	0	0	0	0	0	0	0	0	0	0	0	0	0	0	0	0	0	0
hsa-miR-199b-5p	262	873	7	1	33	99	1	75	1	2	42	221	145	9	0	2	19	131	66	32	300	7	104	1	80	4	9	277	14	2	11	1	2	139	10	9	11	1	794	0	1672	89	1	26	7	120	23	464	225
hsa-miR-199b-3p	17261	6866	754	1429	3131	6565	510	5110	247	511	10012	17457	19497	169	554	711	8355	2865	5005	11313	15591	5550	3291	252	38799	818	2182	6501	7754	557	4942	245	104	4797	1356	1740	498	415	6994	423	21548	5483	383	2242	1740	555	12909	6097	12995
hsa-miR-203a-5p	0	0	0	0	0	0	0	0	0	0	2	5	1	0	7	0	0	12	1	0	1	1	0	0	0	0	0	1	0	0	0	0	2	1	0	0	0	0	3	0	1	0	0	0	0	1	2	0	0
hsa-miR-203a-3p	1886	4245	6180	8431	6627	5154	144	246	1403	462	6308	21250	8644	743	12778	269	3847	69119	805	2893	1813	10531	3896	165	7351	2130	383	14350	6997	7	5018	65	6142	9345	73	1617	4489	542	11308	2428	20256	3805	164	4263	749	783	10614	849	18966
hsa-miR-204-5p	103	123	29	209	47	106	2217	153	1836	2601	134	127	284	98	58	55	142	11	980	127	162	93	64	226	163	26	82	123	232	176	71	421	58	60	1964	347	98	354	26	11	77	66	1892	36	30	1275	156	23	76
hsa-miR-204-3p	0	0	0	3	0	1	13	0	13	13	4	2	2	0	0	0	5	0	3	0	2	2	2	0	3	1	2	0	3	0	0	2	0	0	14	3	0	2	0	0	0	0	7	0	1	6	4	1	1
hsa-miR-205-5p	2	3	5	4	0	1	0	1	0	88	0	0	1	2	0	0	0	0	422	0	1	0	82	0	0	0	1	1	0	0	0	0	2	13	1	0	0	0	6	0	19	0	9	0	1	8	0	74	1
hsa-miR-205-3p	0	0	0	0	0	0	0	0	0	0	0	0	0	0	0	0	0	0	0	0	0	0	0	0	0	0	0	0	0	0	0	0	0	0	0	0	0	0	0	0	0	0	0	0	0	0	0	0	0
hsa-miR-210-5p	1	1	0	7	1	12	1	2	2	0	3	10	3	17	1	2	4	5	2	1	2	5	2	0	4	1	3	0	2	1	4	0	0	1	1	6	5	3	0	0	3	1	1	6	1	4	9	5	1
hsa-miR-210-3p	472	620	736	13280	636	1860	360	751	711	202	1657	9369	1259	12186	681	4361	1740	5024	1163	1470	1348	2457	4870	112	1139	1377	1235	538	1210	179	910	49	1490	759	1444	2943	9122	615	329	977	4354	1283	233	6302	2667	4310	2198	3510	887
hsa-miR-211-5p	1	0	0	5	2	0	0	0	2	0	3	0	5	36	0	8	5	0	55	0	3	0	1	15	0	1	6	1	2	0	1	84	0	0	1	8	12	1	0	0	0	1	0	5	4	18	12	0	1
hsa-miR-211-3p	0	0	0	0	0	0	0	0	0	0	0	0	0	0	0	0	0	0	0	0	0	0	0	0	0	0	0	0	0	0	0	0	0	0	0	0	0	0	0	0	0	0	0	0	0	0	0	0	0
hsa-miR-212-5p	1	0	0	0	0	1	0	0	0	0	0	2	0	0	0	1	1	1	2	0	8	0	0	0	0	0	1	0	0	2	0	0	0	0	1	0	1	3	3	0	0	1	0	1	1	0	0	2	10
hsa-miR-212-3p	23	7	8	7	6	16	6	31	10	3	17	74	13	11	11	15	10	32	28	14	16	13	7	5	59	10	19	9	10	8	2	3	1	6	26	2	11	23	25	5	48	33	6	13	51	12	22	13	96
hsa-miR-181a-3p	1501	532	296	281	863	454	180	423	241	144	414	1135	867	440	243	137	352	715	1121	434	1215	358	348	240	821	237	407	417	489	218	222	180	109	456	332	239	273	1057	496	64	1898	304	162	410	397	334	501	559	889
hsa-miR-214-5p	196	105	12	15	44	70	4	52	1	11	103	273	290	2	6	11	76	41	127	110	194	64	61	0	237	5	19	131	94	10	33	2	0	49	13	35	5	3	190	4	312	85	3	22	12	17	140	96	131
hsa-miR-214-3p	35	18	3	7	2	18	0	4	0	0	65	65	62	0	0	6	30	19	11	18	24	17	7	0	68	5	5	15	25	2	22	0	0	16	4	8	2	0	39	0	80	20	1	10	5	3	73	25	20
hsa-miR-215-5p	445	109	270	1056	366	584	458	489	631	97	908	1095	373	192	2628	158	1417	510	2192	205	688	1260	1257	26	14955	3150	2643	235	335	208	631	495	1063	137	859	452	781	926	330	4221	211	1587	40	1511	3915	152	3177	130	715
hsa-miR-215-3p	0	0	0	5	0	0	0	0	2	0	0	0	0	0	0	0	0	0	0	0	0	0	0	0	0	0	0	0	0	0	0	0	3	0	0	0	1	0	0	0	2	0	0	0	0	2	1	0	0
hsa-miR-216a-5p	64	15	47	2	1403	143	3	118	1	7	5	372	9	923	8	716	59	8	5	3	518	2	16	1	44	321	188	9	11	2	13	1	0	11	1	421	5	0	100	2	21	10	0	108	1	0	55	270	95
hsa-miR-216a-3p	10	4	4	1	304	18	2	11	0	1	0	108	2	131	0	105	3	1	0	1	107	2	3	1	16	52	38	2	4	1	0	0	0	3	0	62	0	0	9	1	1	1	0	15	0	0	2	72	13
hsa-miR-217	3921	1348	2087	192	94060	6737	177	5370	17	482	178	21359	927	52490	391	50916	1225	129	419	277	30403	121	651	98	1731	16198	5741	723	883	58	356	24	42	546	10	22028	240	44	10031	16	1209	304	7	7023	19	75	1161	33720	4260
hsa-miR-218-5p	391	153	16	8	79	103	16	101	11	17	120	443	190	16	420	29	82	185	184	90	299	50	88	13	212	24	88	138	62	15	50	8	0	199	33	44	23	44	298	9	914	128	13	47	49	73	167	191	308
hsa-miR-218-1-3p	4	0	0	0	0	2	0	0	0	1	4	8	2	0	10	0	0	1	0	0	4	0	4	0	4	0	3	1	2	1	2	0	0	0	1	0	1	0	1	0	3	0	0	0	1	0	4	3	6
hsa-miR-218-2-3p	0	1	0	0	0	0	0	0	0	0	0	0	0	0	0	0	0	0	0	0	0	0	0	0	0	0	0	0	0	0	0	0	0	0	0	0	0	0	0	0	0	0	0	0	0	0	0	0	0
hsa-miR-219a-5p	7	4	3	2	16	3	5	6	29	4	6	7	12	10	3	4	11	24	42	7	20	3	30	3	11	8	15	5	8	17	5	72	1	7	8	31	23	4	20	1	1	10	42	5	6	29	10	17	8
hsa-miR-219a-1-3p	10	3	8	16	18	13	9	18	28	11	12	42	23	19	17	12	20	31	19	23	19	24	63	7	21	47	27	11	27	13	13	48	7	23	7	56	38	24	5	5	8	54	35	12	23	15	21	8	7
hsa-miR-221-5p	1	0	0	9	1	5	2	9	11	16	8	30	4	2	10	0	12	4	1	1	2	11	5	1	19	19	4	0	4	2	3	8	1	1	3	0	2	57	0	5	3	118	3	1	10	4	16	3	9
hsa-miR-221-3p	400	267	209	2317	211	483	730	438	1322	565	186	1913	408	421	1701	186	161	753	576	185	722	177	518	586	829	141	260	215	255	237	78	911	281	212	831	192	308	519	561	478	1524	1800	210	343	399	1807	202	437	1222
hsa-miR-222-5p	11	15	4	61	10	17	19	15	25	15	6	41	8	7	49	6	13	22	13	10	10	11	32	17	46	4	10	5	9	4	9	16	18	2	9	5	1	29	9	10	33	56	2	6	13	21	4	6	35
hsa-miR-222-3p	93	125	69	697	44	78	144	107	235	144	47	529	82	73	402	46	49	177	124	29	88	39	215	72	197	39	92	79	49	31	15	75	120	44	235	43	106	133	163	101	287	279	24	82	174	604	38	154	236
hsa-miR-223-5p	10	17	2	3	0	11	2	5	1	5	20	50	12	5	6	6	14	32	1	8	13	11	3	5	21	7	0	39	12	1	2	1	1	5	3	1	6	5	6	0	8	6	2	2	18	7	10	12	4
hsa-miR-223-3p	1194	911	317	144	367	494	157	291	237	356	1501	2916	1363	2311	152	629	1419	6029	1259	647	1121	816	273	381	1047	157	410	758	946	358	569	256	173	480	440	322	155	177	682	32	1135	491	107	304	617	309	1736	991	1162
hsa-miR-224-5p	182	1043	712	1272	297	790	115	922	26	134	43	46	389	539	1862	434	21	454	870	47	995	257	83	3687	89	287	52	544	32	2301	15	943	1278	33	60	1094	345	22	654	8	1769	759	168	500	67	2247	75	1558	2186
hsa-miR-224-3p	13	23	14	42	25	44	3	48	2	8	3	2	25	59	73	18	6	12	32	3	36	13	5	79	19	9	8	27	2	77	1	173	34	3	5	34	7	0	20	0	68	34	21	11	5	59	9	49	71
hsa-miR-200b-5p	7	4	13	17	0	0	4	1	2	2	18	97	25	3	1	1	9	135	2	8	15	15	2	2	104	0	0	11	11	5	8	12	1	5	1	12	6	8	4	0	212	143	1	2	4	14	19	1	6
hsa-miR-200b-3p	439	631	880	533	18	98	264	87	78	96	427	2117	894	131	41	79	286	3745	99	233	331	317	309	18	2275	8	6	1277	366	275	149	478	82	235	32	419	329	217	199	5	5500	4867	84	20	87	1024	434	80	414
hsa-let-7g-5p	3357	1423	4315	2112	3022	2849	3331	2629	6176	2405	6464	8448	4483	4609	2298	3418	4621	5160	3815	2784	7493	4744	4995	2573	8157	1090	7336	1771	3396	3172	2822	5281	2473	2179	2364	1900	677	3795	3300	1577	3245	7835	2298	2280	4707	7634	8049	1179	4304
hsa-let-7g-3p	164	60	70	132	177	105	114	133	166	99	222	249	312	167	126	121	236	225	167	282	185	226	180	33	553	25	303	65	195	104	115	127	101	96	107	88	23	50	57	115	170	138	49	133	222	144	285	50	173
hsa-let-7i-5p	1392	1002	764	727	1032	645	718	632	862	510	1527	3092	1149	670	894	614	907	2278	1070	994	1980	1063	1884	430	2101	421	1106	867	816	649	579	420	452	772	822	406	187	705	1393	324	2340	2154	207	958	1145	2323	1489	661	1709
hsa-let-7i-3p	275	82	47	135	123	150	64	174	98	68	317	467	450	184	311	62	231	292	538	237	223	236	233	37	845	64	411	118	276	47	176	97	107	95	94	44	30	123	214	192	520	264	51	180	166	142	381	72	426
hsa-miR-1-3p	31	161	45	0	33	66	12	16	8	5	105	407	38	1	33	10	20	4	31	12	78	21	66	10	103	19	22	38	35	9	14	3	3	48	17	14	33	5	50	92	181	34	4	7	30	11	16	104	51
hsa-miR-15b-5p	902	372	582	649	816	537	460	607	552	298	1252	4624	737	1646	485	1198	1145	2761	1405	462	1151	658	1254	839	1386	2261	1169	311	864	809	566	938	1288	347	406	541	1335	1102	740	106	4299	1264	581	983	2048	4065	1842	1249	991
hsa-miR-15b-3p	60	61	64	210	146	60	55	92	54	59	106	737	137	271	113	104	125	429	304	91	117	44	179	41	234	247	126	29	106	61	81	65	100	38	32	68	108	121	72	17	664	228	50	187	217	414	162	71	178
hsa-miR-23b-5p	6	3	1	14	3	4	2	4	7	3	8	9	17	12	3	2	12	3	11	2	10	1	6	3	19	3	20	4	13	1	4	7	2	4	4	16	6	9	5	3	4	5	0	2	10	9	25	3	13
hsa-miR-23b-3p	7074	4310	3459	17208	6614	4861	6917	10664	10982	4179	9361	13450	10126	11680	3522	5009	14055	5363	8348	5566	9066	7905	4608	5274	12188	5746	15375	2797	10751	5740	5598	18558	511	9224	5445	11038	2016	7212	2352	1367	9424	14916	5586	3661	6397	15637	21456	4158	10822
hsa-miR-27b-5p	83	141	111	170	93	68	98	46	114	42	107	258	74	68	148	54	127	49	95	62	141	71	98	30	213	159	252	76	99	46	44	71	12	87	20	170	20	70	47	14	101	153	35	19	78	337	144	73	91
hsa-miR-27b-3p	10626	5505	5091	16590	9881	11617	7217	12524	12944	3232	22585	19049	21249	22903	7824	6018	28214	7118	16131	7934	10563	13887	5763	5620	16981	9210	24490	3889	16893	7999	11673	16773	781	11111	4185	18309	2269	6896	4370	1542	17257	27331	5897	6506	8912	16187	52484	7728	20796
hsa-miR-30b-5p	2688	1651	2376	3021	2377	1599	2680	3379	863	1278	4773	6252	7371	4783	2731	2266	3342	5533	4081	2227	3574	2875	3265	3407	3219	1090	1499	1574	4317	3045	2500	3723	1953	2849	1576	1464	2131	3155	2902	499	11201	2246	800	5068	2347	28163	7396	2091	8271
hsa-miR-30b-3p	42	17	15	48	28	14	98	29	21	35	37	69	47	42	75	15	50	23	28	32	27	37	46	36	48	15	73	13	61	57	19	58	31	16	43	24	21	144	8	8	79	42	16	32	62	163	70	15	76
hsa-miR-122-5p	58157	49351	19657	116272	95472	103563	235617	158790	123022	128723	193923	51456	219205	181746	120586	112882	237599	49179	125759	82542	191355	197754	62024	123956	261639	45913	363349	70128	367637	126145	109429	231503	32464	144266	168630	123496	61189	76159	112930	90949	19811	50673	26880	66367	61798	25553	272619	94970	121706
hsa-miR-122-3p	318	376	203	539	702	1175	923	728	1384	780	2623	386	2098	1215	862	1095	2276	632	676	763	1184	1859	508	408	1913	296	2055	621	2171	932	1425	1853	181	1287	1200	1353	369	623	689	329	185	508	266	524	327	238	2702	578	952
hsa-miR-124-5p	0	0	0	0	0	0	0	0	0	0	0	0	0	0	0	0	0	0	0	0	0	0	0	0	0	0	0	0	0	0	0	0	0	0	0	1	0	1	0	0	0	0	0	0	0	0	0	0	0
hsa-miR-124-3p	0	0	0	0	0	0	0	0	0	0	0	0	0	0	0	0	0	0	1	2	0	0	0	0	1	1	0	0	0	0	0	0	0	0	0	1	0	0	0	0	2	0	0	0	0	0	0	0	1
hsa-miR-125b-5p	3389	2968	643	467	4472	2616	4726	3114	4885	3463	4431	4926	8390	1886	1301	2130	5176	836	3906	3157	4310	4057	1220	2020	7443	2270	5927	1909	7206	1778	2572	7034	2110	3179	3834	3291	917	2220	2989	837	3931	2032	2565	1138	196	2495	7624	2013	3422
hsa-miR-125b-1-3p	5	1	0	0	2	4	3	2	2	0	6	5	7	0	3	0	5	1	0	1	4	2	1	1	20	1	13	3	1	1	0	3	0	1	0	6	1	1	3	0	3	3	1	0	1	1	6	1	5
hsa-miR-128-1-5p	17	24	12	36	0	26	11	10	10	32	14	41	14	16	63	5	15	38	32	11	17	15	43	4	24	40	43	20	12	15	11	24	12	16	6	19	12	18	16	7	29	21	10	6	11	17	8	16	17
hsa-miR-128-3p	646	340	1331	1647	500	618	1034	738	1436	293	744	1364	694	874	1562	1429	979	3887	852	341	1783	1057	762	531	1620	1546	2465	198	568	508	394	1105	232	1082	413	673	372	577	394	1246	1072	1873	425	409	1305	1650	1030	322	1596
hsa-miR-130a-5p	2	3	2	5	4	3	1	2	1	3	4	8	12	1	0	4	3	1	6	8	6	5	2	1	9	0	1	1	6	0	3	2	0	3	0	2	0	0	1	0	3	0	0	2	2	8	9	2	3
hsa-miR-130a-3p	307	338	497	182	145	250	102	122	70	95	592	492	1040	135	94	163	376	174	296	664	479	448	183	78	997	96	162	284	477	93	271	84	48	297	87	274	46	15	252	44	653	138	41	112	85	1250	631	312	341
hsa-miR-132-5p	12	7	1	5	7	3	1	8	6	3	6	42	10	4	3	2	7	9	22	8	15	7	7	5	23	6	3	2	7	8	1	2	0	2	16	2	5	5	11	0	18	4	5	8	17	7	8	7	17
hsa-miR-132-3p	558	275	107	261	242	209	124	449	249	140	177	1326	446	248	161	326	176	417	764	278	792	174	413	164	490	279	281	234	202	253	88	169	48	207	612	155	165	440	466	93	696	418	127	284	543	448	237	373	930
hsa-miR-133a-5p	0	1	0	1	1	0	0	0	0	0	0	0	1	0	2	0	0	0	0	2	0	0	0	0	0	0	0	1	0	0	0	0	0	0	0	0	0	0	0	0	0	0	0	0	0	0	1	1	0
hsa-miR-133a-3p	20	129	13	3	19	30	4	26	3	2	42	180	36	2	20	2	16	8	22	12	27	12	82	8	24	2	13	29	36	2	9	2	1	23	5	9	10	3	44	66	140	18	0	3	10	7	14	90	27
hsa-miR-135a-5p	0	6	13	1	0	2	394	30	3	581	2	4	5	97	3	29	0	3	29	1	1	0	23	10	5	0	41	4	1	0	0	0	80	25	1	0	26	0	1	0	8	15	135	32	10	252	0	1	15
hsa-miR-135a-3p	2	1	6	0	0	0	0	0	0	0	0	0	0	0	0	0	0	0	0	0	0	0	1	0	3	1	0	0	0	0	0	0	0	0	0	0	0	0	0	0	0	0	0	0	7	8	0	0	2
hsa-miR-137	0	9	47	0	0	0	0	0	0	0	0	1	2	0	0	0	0	0	0	0	0	0	0	0	0	0	0	0	1	0	0	0	0	0	0	0	0	0	0	0	1	0	0	0	23	0	1	2	3
hsa-miR-138-5p	3	1	0	0	0	0	0	0	0	1	0	0	4	0	0	0	1	2	0	1	0	1	0	0	4	0	1	2	2	0	5	0	0	1	1	0	0	0	3	0	10	0	0	0	1	0	1	0	2
hsa-miR-138-2-3p	0	0	0	0	0	0	0	0	0	0	0	0	0	0	1	0	2	0	0	0	0	0	0	0	0	0	0	0	0	0	0	0	0	0	0	0	0	0	0	0	0	0	0	0	0	0	0	0	0
hsa-miR-140-5p	230	192	161	259	265	191	279	280	380	252	585	1042	363	380	209	253	308	552	478	208	508	285	232	303	516	274	614	142	222	304	213	340	110	257	368	331	187	248	312	86	370	372	137	196	338	313	462	217	471
hsa-miR-140-3p	7885	6877	5875	14257	7262	4946	8203	7664	10784	4471	5549	15839	6282	8974	6500	6172	3585	17760	12707	4797	15172	3509	6395	6985	9140	6976	5301	3763	5506	9002	2190	9457	2058	6656	10375	6853	7699	6682	7292	2474	10578	9085	3167	7231	5738	13940	5539	6061	16573
hsa-miR-141-5p	6	53	2	9	2	2	6	1	5	1	14	45	5	9	23	2	4	24	12	15	8	0	8	3	238	5	8	10	16	1	4	1	11	17	3	6	11	6	10	0	2199	3869	1	1	10	5	5	2	7
hsa-miR-141-3p	18	157	32	15	9	0	2	8	4	14	23	67	20	7	20	4	13	56	11	22	13	2	37	7	244	12	17	19	30	14	14	5	44	15	13	8	41	6	66	0	3166	2676	5	4	9	36	19	26	16
hsa-miR-142-5p	670	146	57	96	378	151	48	143	41	33	743	951	550	263	72	136	538	878	367	266	733	424	44	123	1708	112	231	182	321	78	395	35	43	338	92	54	16	56	189	8	469	158	21	129	251	71	806	202	789
hsa-miR-142-3p	16946	7441	1415	4140	10748	3269	1137	5560	1204	2464	14067	18902	20445	8580	1318	2888	10150	14700	6121	14114	13895	9328	2212	2621	30573	2260	5332	7136	12404	2533	7292	1269	1535	8064	2864	1654	692	1265	6186	558	7230	2996	372	3759	7631	2819	13183	9108	22450
hsa-miR-143-5p	257	266	85	49	242	131	59	239	59	128	166	870	252	52	124	61	173	125	159	167	301	64	201	73	295	33	185	81	147	74	85	34	22	161	169	68	70	34	144	49	478	87	63	126	188	49	140	188	437
hsa-miR-143-3p	571697	164081	137016	48573	156839	363759	65463	312105	137845	38167	386888	2425298	186353	52029	278760	76363	218582	150924	223346	160077	238224	128280	169310	71614	864780	219684	555178	79750	153123	143010	105520	42434	21603	147857	263621	140492	149810	226136	138877	57590	719062	632734	83930	98584	355444	60296	386527	92265	686298
hsa-miR-144-5p	400	343	601	349	786	379	632	187	560	906	2794	206	620	122	875	240	1083	190	337	1255	764	425	198	348	4436	788	1058	215	1378	197	1175	163	166	495	1011	876	304	357	169	193	519	183	114	35	328	494	2479	115	173
hsa-miR-144-3p	15	12	8	43	71	11	27	28	25	18	567	13	135	29	42	11	311	32	44	122	45	91	10	29	834	33	248	8	132	13	357	13	2	36	41	17	9	23	8	22	33	11	4	3	73	18	818	6	39
hsa-miR-145-5p	4528	18774	1860	827	4757	4529	1390	5044	1112	4607	12194	47502	20713	2000	3650	1962	6506	2703	9411	7374	7507	4990	9664	1977	16590	1679	5363	10224	9830	1685	4081	845	454	5680	3359	2012	2123	1260	12400	1078	18371	5535	1554	2402	3230	3833	10596	7370	13490
hsa-miR-145-3p	101	254	72	25	111	132	42	101	41	79	232	905	349	22	88	59	160	67	235	156	154	105	174	47	472	84	174	150	144	54	104	31	6	106	119	74	45	60	141	26	439	206	42	48	90	82	196	137	209
hsa-miR-152-5p	3	3	0	7	5	8	5	1	5	5	2	5	6	1	0	0	2	7	6	4	7	1	0	4	2	10	7	3	3	2	2	9	1	5	1	3	0	0	2	1	8	0	2	2	1	0	0	4	4
hsa-miR-152-3p	1746	468	416	2877	771	1194	2230	1412	2245	571	3420	9953	1957	1575	787	1007	3101	626	1018	1158	3498	2358	452	1359	4320	2145	11902	314	1833	482	2229	4077	361	2625	564	1162	333	1620	840	571	2851	4569	1209	2065	3106	126	5965	957	2842
hsa-miR-153-3p	4	2	2	1	1	1	0	2	1	1	19	23	6	0	2	4	12	3	13	1	10	3	2	1	23	2	4	6	9	6	6	2	1	0	0	2	2	6	6	0	4	10	0	6	6	3	13	3	7
hsa-miR-153-5p	52	13	27	13	15	14	8	53	9	7	77	202	22	8	4	8	49	31	101	39	21	45	16	6	227	15	20	15	30	15	37	4	2	7	7	4	17	32	23	8	49	32	1	30	71	11	96	22	70
hsa-miR-191-5p	2002	1913	1725	1436	1238	1624	1730	1695	1519	2631	4451	4651	3227	3781	832	4515	3891	5245	2394	1662	3927	2834	3464	1271	6013	2511	4290	2090	3190	2654	2095	1954	1995	1551	1372	2928	3924	1680	3484	416	3743	3592	909	2190	1799	4744	6418	3159	3044
hsa-miR-191-3p	4	3	3	9	4	1	4	6	5	5	12	11	12	6	3	7	8	21	0	9	4	11	2	2	9	0	7	5	22	11	15	7	4	2	0	6	4	7	2	1	6	10	5	4	9	7	11	6	8
hsa-miR-9-5p	1473	3571	676	706	486	495	896	1721	719	1553	348	19332	885	15897	2708	897	263	42809	82680	615	1056	229	1316	312	854	5223	866	627	1002	114	77	1042	315	1447	165	348	1237	628	1556	108	2919	264	49	1148	114074	2432	309	566	1932
hsa-miR-9-3p	3	3	2	3	0	0	6	1	1	1	1	37	2	55	5	1	4	112	153	0	8	1	2	3	3	13	5	0	4	0	0	0	1	4	0	2	2	5	1	1	5	3	0	3	561	1	2	0	11
hsa-miR-125a-5p	1501	2751	1074	710	879	867	506	1194	336	1178	1884	5484	3482	193	442	560	1612	530	1800	2194	2227	1458	1537	411	4712	672	1019	2856	1705	312	868	436	110	1212	974	708	2060	247	1907	291	5403	1478	239	398	625	7487	2090	1318	2201
hsa-miR-125a-3p	11	1	3	6	2	4	4	2	2	1	7	44	21	3	4	3	12	10	11	6	9	6	3	0	20	2	6	3	6	0	4	1	0	2	6	3	10	1	14	2	35	6	4	5	2	16	7	1	9
hsa-miR-125b-2-3p	138	37	61	45	210	134	290	161	140	89	289	93	237	74	17	72	310	29	168	125	236	236	36	52	564	212	453	33	323	110	135	130	183	114	107	139	54	71	82	64	52	58	77	37	18	127	471	30	119
hsa-miR-126-5p	2210	1165	1350	915	1157	1287	944	3714	1275	1954	2226	2755	2524	688	1348	1390	1611	1244	5174	1775	1929	1068	1247	1162	2486	1186	3388	1133	2660	1584	980	1590	280	1319	2769	1669	406	918	1405	743	2478	1665	1030	1264	1752	572	3350	627	3818
hsa-miR-126-3p	21004	14721	12682	9329	29372	13836	17709	25198	16050	44361	51726	48292	41785	8383	18252	28094	37837	12186	59468	29579	28337	27937	40295	22672	42577	17378	73039	24174	35723	14343	22367	24762	6618	18514	50836	18667	8474	11253	34044	14113	35893	20881	11627	12703	25109	12333	66402	13308	44606
hsa-miR-127-5p	1675	1251	41	754	313	721	93	570	115	248	1034	1327	1227	148	76	89	824	403	572	2263	1081	564	741	210	1134	205	920	839	981	101	641	87	10349	361	390	234	881	265	664	84	2578	1691	123	368	334	14	1234	932	885
hsa-miR-127-3p	4428	1814	180	4683	773	1679	312	1434	604	300	4522	4536	3016	677	266	306	2473	1641	1350	4827	4908	1725	1104	872	3891	731	3614	1085	2427	438	1975	301	21398	1095	1203	792	2728	1254	1426	238	5313	14463	551	1518	1699	42	4368	1151	3969
hsa-miR-129-2-3p	0	0	0	0	1	1	0	0	0	0	2	1	1	0	1	0	0	3	0	0	0	1	0	1	0	0	0	0	0	0	0	0	0	0	0	0	0	0	0	0	2	0	0	0	1	0	0	0	0
hsa-miR-134-5p	2348	1358	50	2365	392	1114	89	468	178	185	1781	2195	1813	154	78	72	1592	813	560	3296	1852	1308	718	260	2266	242	1042	1080	1684	103	953	70	13355	450	271	466	2181	551	831	101	2885	6042	144	497	735	30	2554	1052	1707
hsa-miR-134-3p	8	6	0	1	1	2	0	3	1	0	6	6	9	0	0	1	6	2	3	11	7	5	3	0	9	0	3	5	9	1	6	0	10	0	3	1	3	0	1	0	17	5	0	1	1	0	13	5	6
hsa-miR-136-5p	271	267	15	86	57	112	17	63	28	53	149	116	207	16	12	20	159	60	75	297	255	108	112	28	239	16	81	220	186	28	80	16	2596	61	122	74	241	18	80	9	257	209	18	44	28	0	245	144	122
hsa-miR-136-3p	103	58	8	44	9	66	9	24	15	11	71	52	120	10	10	7	64	54	29	155	117	39	35	11	85	4	45	61	109	20	44	14	604	19	48	36	62	3	31	6	130	181	13	22	16	1	93	38	63
hsa-miR-138-1-3p	0	0	0	0	0	0	0	0	0	0	0	0	0	0	0	0	0	0	0	0	0	0	0	0	2	0	0	1	2	0	0	0	0	0	0	0	0	0	0	0	2	0	0	0	0	0	0	0	0
hsa-miR-146a-5p	360	195	65	341	441	104	77	111	1513	778	536	1002	572	315	26	86	376	220	296	217	741	557	56	419	711	129	103	186	286	98	220	43	45	355	86	50	243	2110	291	3	268	1052	213	59	444	213	477	682	736
hsa-miR-146a-3p	0	0	0	11	19	0	4	6	1	1	0	13	0	1	0	3	0	0	10	0	21	28	2	15	35	0	3	2	0	0	0	0	3	10	0	0	8	0	3	0	0	0	3	0	5	6	0	0	0
hsa-miR-149-5p	22	31	20	19	21	23	2	19	9	8	34	100	104	352	20	11	27	77	136	66	68	45	36	10	53	7	29	37	49	17	10	37	40	21	2	30	6	40	73	1	556	51	3	75	118	254	73	57	144
hsa-miR-149-3p	3	0	0	0	0	0	0	1	0	0	0	0	0	1	0	0	1	1	1	0	2	0	0	0	0	1	1	0	2	1	0	0	2	0	0	0	0	0	0	0	0	0	0	1	1	1	0	1	0
hsa-miR-150-5p	9494	1490	548	713	3551	1142	171	1152	238	468	1443	2359	6641	994	438	597	1278	2459	2699	3783	5873	1023	222	338	9941	617	778	1151	2372	395	963	252	754	2469	489	300	53	190	1057	81	2949	1185	117	1158	424	291	1682	696	7850
hsa-miR-150-3p	28	2	0	4	6	5	1	9	1	1	6	16	21	1	2	0	6	7	2	11	14	4	0	0	49	6	4	1	12	2	8	0	3	6	5	2	1	7	0	1	4	5	0	4	4	0	2	1	25
hsa-miR-154-5p	30	19	0	9	8	16	2	9	2	1	28	17	64	10	0	0	22	3	13	75	39	12	13	6	31	0	6	25	37	3	11	2	196	8	6	11	28	6	26	2	56	30	3	15	5	0	37	25	20
hsa-miR-154-3p	12	7	1	41	3	6	2	4	0	0	7	7	6	2	0	0	5	6	13	8	30	3	7	3	6	3	7	9	14	0	5	0	135	4	1	1	42	0	10	0	31	35	1	9	2	0	8	7	30
hsa-miR-184	4	13	323	3	1	1	1954	0	352	3908	4	14	1	1	52	48	9	7	5	0	11	1	1	2	78	61	2	0	0	1	1	0	0	0	2	145	5	0	1	0	67	30	35	7	1	183	18	2	7
hsa-miR-185-5p	524	223	296	453	407	330	577	468	697	280	469	490	429	346	716	447	331	853	564	318	2391	383	362	607	588	349	571	193	349	675	202	481	143	360	432	704	583	1129	399	108	697	657	157	311	478	726	396	362	864
hsa-miR-185-3p	32	8	10	40	16	21	33	29	18	10	40	53	18	12	31	19	32	44	44	21	110	35	9	18	74	36	97	4	10	15	21	21	8	13	12	29	7	66	7	19	39	33	10	9	77	27	38	8	50
hsa-miR-186-5p	1088	1034	1299	1155	891	852	1352	844	1817	1919	1916	2242	1698	3220	897	1420	1213	2152	2221	1029	4119	1590	2179	743	2812	1678	3245	1060	1428	1461	889	1654	537	1208	702	1234	2464	1153	1063	562	1452	951	1110	771	3534	2443	1993	1442	1655
hsa-miR-186-3p	0	2	0	1	0	0	1	0	1	0	3	1	5	2	0	2	5	3	1	0	2	1	3	0	2	2	3	0	1	0	2	1	0	0	0	0	0	0	2	1	2	0	0	0	1	0	3	0	1
hsa-miR-188-5p	31	7	4	35	12	5	10	25	10	8	9	18	2	16	18	13	5	36	26	6	10	11	4	19	12	6	14	7	9	34	5	31	18	9	18	17	21	18	12	16	53	25	3	18	24	42	7	5	71
hsa-miR-188-3p	4	4	2	22	1	3	4	10	7	4	5	3	8	7	3	9	16	9	9	3	6	7	2	3	12	0	6	0	7	3	2	10	0	1	6	10	1	3	1	1	8	2	1	8	12	6	13	3	30
hsa-miR-190a-5p	6	17	7	3	8	10	6	3	14	10	21	11	15	5	17	2	14	23	13	15	15	10	28	4	65	10	22	9	21	16	10	11	3	9	15	40	7	12	10	8	10	30	8	3	16	12	21	6	4
hsa-miR-190a-3p	0	0	0	0	0	0	0	0	0	0	0	0	1	0	0	1	0	0	2	0	0	0	1	0	0	1	0	0	1	0	0	0	0	1	0	0	0	1	0	0	0	0	0	1	0	2	1	2	0
hsa-miR-193a-5p	2542	754	2308	3303	2550	2074	1318	2607	3151	800	3077	5830	2201	2106	2898	2058	4595	3325	1749	2989	6551	3872	2276	1578	7660	2692	5708	1193	3080	1918	2408	5078	736	2019	2194	5009	323	1216	1469	1735	4515	6165	1176	4247	1837	1265	4026	1893	1956
hsa-miR-193a-3p	67	16	52	85	62	45	27	95	86	15	91	151	86	140	110	39	95	213	96	81	288	64	65	37	130	22	92	34	80	60	39	221	22	63	82	113	15	23	90	44	226	85	24	129	65	60	116	58	111
hsa-miR-194-5p	52179	19574	85828	82793	96170	64032	143369	71349	199124	39581	84212	35663	71892	77542	119768	101715	97594	77980	86626	57130	202075	89009	217772	52201	110058	89479	56932	30978	125167	66654	53912	320554	24515	55094	91610	131853	41663	69782	46535	49341	52309	164916	32491	106168	42508	43516	158918	39278	71140
hsa-miR-195-5p	209	86	113	26	218	180	56	79	26	41	616	586	410	77	27	52	454	74	128	182	181	223	112	27	1106	892	188	65	225	43	238	48	54	106	88	89	17	57	142	14	193	317	20	34	330	266	732	56	234
hsa-miR-195-3p	27	20	54	1	50	15	9	11	0	8	47	22	49	10	8	4	22	5	17	28	21	29	29	3	48	50	4	20	31	5	14	3	15	20	7	12	1	9	6	3	20	14	2	8	19	79	22	5	27
hsa-miR-206	1	1	1	2	0	0	8	0	16	2	0	2	2	0	0	1	1	0	4	2	2	2	0	7	1	1	0	0	1	1	0	0	0	3	0	0	0	0	0	0	8	3	0	0	0	1	1	1	0
hsa-miR-320a	2087	1694	1074	3307	1097	1924	2462	879	1387	3797	1289	2330	2294	3154	3650	1621	1395	6562	1908	1441	1817	1776	4074	824	2324	8642	2745	3363	2528	898	818	690	1354	663	1874	1949	2747	1079	2741	919	3821	9498	540	915	925	5986	2140	1648	1922
hsa-miR-200c-5p	0	0	0	0	0	0	0	0	0	0	0	1	2	0	0	0	1	1	0	0	0	0	0	1	4	0	2	1	3	0	0	0	2	0	0	0	0	0	0	0	55	95	0	0	1	0	0	0	0
hsa-miR-200c-3p	92	1653	117	293	40	47	41	58	56	255	240	941	197	92	147	60	75	384	141	205	131	69	477	56	1522	235	147	288	254	67	92	59	333	252	120	63	298	80	321	15	32405	97769	35	60	194	390	148	193	98
hsa-miR-1-5p	0	0	0	0	0	0	0	0	0	0	0	1	1	0	0	0	0	0	0	0	0	0	0	0	0	0	0	0	0	0	0	0	0	0	0	0	0	0	0	0	0	0	0	0	0	0	0	0	0
hsa-miR-155-5p	1604	1459	229	913	2012	529	140	882	94	178	665	3480	1756	986	250	379	358	1300	1121	552	1546	507	467	382	1862	445	824	1324	507	342	249	146	641	718	304	204	146	288	3069	102	1830	651	77	421	755	752	629	2688	3346
hsa-miR-155-3p	6	0	1	5	2	1	1	0	0	0	1	4	4	0	1	0	0	0	2	0	0	0	0	0	2	0	0	1	3	0	0	2	3	1	0	1	1	0	0	0	2	0	0	0	0	0	1	3	0
hsa-miR-181b-2-3p	22	7	6	9	7	8	1	4	0	1	7	22	9	7	4	2	15	4	2	4	8	4	6	1	17	3	7	14	7	2	7	6	3	4	7	2	0	3	3	0	18	30	3	2	8	2	13	6	6
hsa-miR-128-2-5p	0	0	0	0	0	0	1	0	0	0	0	0	0	0	0	2	0	1	0	0	0	0	0	0	0	0	0	0	0	0	0	0	0	0	0	0	0	0	0	3	0	0	0	0	0	0	0	0	0
hsa-miR-194-3p	374	167	613	855	719	1045	566	408	884	375	612	241	717	425	1420	536	786	661	541	454	1062	1045	2082	161	1009	511	496	491	1477	285	464	969	365	414	499	1135	286	435	327	141	353	619	268	487	261	170	1100	357	367
hsa-miR-106b-5p	1053	266	1447	992	700	704	611	949	1261	334	967	2263	900	1318	1407	903	904	5408	1560	486	1626	502	1401	526	1347	645	1078	392	690	2116	419	1047	600	566	944	1050	987	832	716	211	1915	2098	722	746	1011	1839	1279	884	1841
hsa-miR-106b-3p	1244	240	800	1756	978	718	745	1234	771	247	841	3870	903	936	1708	1332	1259	4562	1570	702	1275	778	1079	371	1721	1203	1614	298	674	738	500	359	874	529	654	924	934	993	403	272	1941	1859	530	818	1793	914	1088	559	1884
hsa-miR-29c-5p	87	77	20	171	81	108	154	133	69	223	214	147	340	326	99	70	182	183	168	227	202	170	120	94	250	31	409	105	411	76	122	328	69	61	186	99	79	182	128	37	164	54	56	262	84	269	312	87	184
hsa-miR-29c-3p	9366	2224	852	5367	7730	9960	10488	9410	8732	5942	21419	10706	29667	22906	7874	3488	15409	16963	15013	14800	15690	12415	2825	5216	42086	4211	34406	3307	25771	3793	10927	19922	3441	5520	11785	6758	4335	13147	9207	9141	19115	5078	6231	15010	8023	9390	34133	2252	22868
hsa-miR-30c-1-3p	2	4	5	4	9	7	9	9	10	4	18	10	18	8	11	7	36	6	7	4	9	10	13	2	24	6	22	3	28	10	8	12	9	4	2	8	6	3	1	0	4	5	9	4	11	1	23	10	6
hsa-miR-200a-5p	272	311	408	384	14	70	209	69	14	42	219	1566	358	58	43	58	185	3343	58	172	160	199	204	13	2257	6	5	514	183	120	98	276	50	194	12	208	191	264	73	4	4236	3217	44	14	122	546	226	45	228
hsa-miR-200a-3p	143	296	397	276	3	32	115	31	17	35	193	642	421	76	20	21	147	1491	38	93	169	174	121	13	1687	6	3	532	161	100	71	122	23	142	4	166	128	48	80	2	1735	891	22	7	46	525	185	44	144
hsa-miR-302a-5p	0	0	0	0	0	0	0	0	0	0	0	1	0	0	0	0	0	0	0	0	0	0	0	0	0	0	0	0	0	0	0	0	0	0	0	0	0	0	0	0	0	0	0	0	0	0	0	0	0
hsa-miR-302a-3p	0	0	0	0	0	0	0	0	0	0	0	0	0	0	0	0	0	0	0	0	0	0	0	0	0	0	0	0	0	0	0	0	0	0	0	0	0	0	0	0	1	0	0	0	0	0	0	0	0
hsa-miR-219a-2-3p	0	0	0	0	0	0	0	0	1	0	0	0	0	0	0	0	0	0	0	0	1	0	0	1	0	3	0	0	0	0	0	0	0	15	0	0	0	0	1	1	0	2	0	1	0	0	0	0	0
hsa-miR-34b-5p	1	0	0	0	0	0	2	0	1	2	0	2	4	3	4	0	0	2	1	0	1	0	1	3	0	1	0	0	0	0	0	1	0	0	1	0	1	0	2	0	6	0	0	0	0	459	0	0	2
hsa-miR-34b-3p	5	1	0	1	0	0	0	1	2	1	0	9	0	1	2	1	0	1	1	0	0	0	2	2	1	0	2	0	0	0	0	1	0	0	0	0	0	1	2	0	6	1	1	0	1	700	0	2	5
hsa-miR-34c-5p	9	4	2	7	1	0	0	0	3	5	0	33	2	2	5	2	0	9	8	0	5	0	2	11	2	2	3	2	0	1	0	2	0	3	1	2	0	0	10	0	45	15	2	2	2	2741	1	9	9
hsa-miR-34c-3p	6	3	0	10	2	0	1	2	4	2	0	28	2	2	8	2	3	8	2	0	2	0	0	6	3	5	5	2	0	0	0	1	0	2	3	2	1	2	5	1	27	9	4	4	3	1210	0	4	10
hsa-miR-299-5p	13	15	0	23	9	15	1	13	2	6	25	38	37	4	1	0	26	9	4	29	25	21	19	5	24	3	24	15	22	9	24	1	109	6	8	5	23	13	11	1	41	41	7	10	7	1	34	18	13
hsa-miR-299-3p	6	2	0	2	0	2	0	0	0	0	7	1	5	0	1	0	0	8	2	5	5	0	2	0	4	0	2	2	2	4	1	0	37	1	3	2	10	0	3	0	6	5	2	4	1	0	6	2	3
hsa-miR-301a-5p	7	10	6	12	4	4	16	8	4	5	2	25	7	9	8	3	9	19	5	7	26	4	5	1	13	7	11	7	6	19	4	36	4	14	4	5	16	1	14	1	10	11	3	13	16	50	7	8	16
hsa-miR-301a-3p	15	54	42	18	9	7	25	20	11	6	23	95	19	22	12	4	7	49	20	16	28	8	68	8	25	15	19	33	11	64	7	102	12	10	24	16	40	6	31	5	44	35	12	25	30	214	20	40	35
hsa-miR-99b-5p	114939	81715	31448	49172	33248	41948	15420	55306	15894	37674	47569	192856	70939	7259	27964	20013	43591	20739	68480	52775	51466	34944	59578	13616	113003	42235	51010	61823	43090	14053	20467	17462	6027	29945	36965	26281	104146	19618	47824	12033	243873	73046	11795	13121	37915	259450	51646	45326	67015
hsa-miR-99b-3p	191	88	51	174	61	60	43	118	53	41	80	327	67	10	43	45	72	56	150	73	143	63	80	22	161	83	89	63	55	28	30	24	6	68	72	47	215	35	63	24	490	89	55	46	139	437	70	58	218
hsa-miR-296-5p	6	5	62	66	1	11	5	7	1	4	27	3	18	7	19	4	8	3	18	19	5	13	2	0	11	3	2	11	13	9	5	6	31	7	4	1	7	1	2	1	64	27	1	23	2	6	40	5	14
hsa-miR-296-3p	6	0	9	33	2	5	6	0	0	0	3	0	2	0	13	0	5	1	3	7	2	7	0	2	0	2	0	3	4	0	5	0	4	1	0	0	0	0	2	0	1	13	0	6	3	2	11	0	2
hsa-miR-130b-5p	29	56	25	52	101	79	52	144	139	390	102	144	104	53	284	43	107	81	356	41	175	142	201	41	38	141	137	34	75	151	53	175	52	205	17	295	58	46	69	20	48	42	145	19	89	81	201	186	398
hsa-miR-130b-3p	30	56	61	57	78	89	60	133	150	167	160	164	98	54	511	41	88	181	341	36	283	130	275	51	48	267	136	42	58	208	43	135	88	130	61	470	130	68	74	43	80	93	107	35	129	142	201	166	855
hsa-miR-30e-5p	48449	38636	36320	21837	49477	33135	39782	29864	58490	46107	63249	29404	50725	46924	80425	36941	73587	33557	39930	39264	64071	53816	103949	14327	147828	32895	58648	47868	71437	53141	38605	93493	27461	34507	45930	72719	63315	23974	25490	25069	45601	56764	19625	27712	26136	36570	120864	55018	39633
hsa-miR-30e-3p	35968	18433	12262	16667	47343	41635	30165	25798	33431	17937	78426	41627	51685	38389	72896	39471	100748	20687	47616	34284	33944	65521	51322	12540	164272	71629	69263	27844	89830	17528	45332	71820	18995	29952	19345	49981	28466	47263	22107	10388	57976	74117	16688	15602	29392	15861	137576	26638	26597
hsa-miR-26a-2-3p	13	6	17	7	18	15	12	6	8	16	15	26	40	15	33	5	8	13	19	18	14	16	18	6	58	9	18	23	41	8	9	23	11	17	9	14	9	14	12	0	28	15	8	4	3	21	14	13	11
hsa-miR-361-5p	1121	846	826	1637	1319	1070	3236	1634	1649	1260	1395	2304	1485	1847	637	833	1280	1005	1805	877	2366	1110	1050	2208	1954	1164	1345	666	1847	1467	707	2101	447	965	1296	2142	1328	1965	1597	271	2641	1902	449	919	1277	3058	1838	1172	2525
hsa-miR-361-3p	677	1218	338	815	1030	832	2329	574	725	1313	817	1283	1077	968	656	597	487	764	1611	696	2202	619	1093	836	1981	1637	1718	801	880	391	280	598	639	469	613	983	605	450	1293	821	1297	420	242	581	415	1579	640	1092	1635
hsa-miR-362-5p	56	149	33	90	67	42	95	123	49	169	47	43	200	271	54	111	27	90	241	164	228	47	205	165	33	27	84	230	147	75	11	207	121	27	91	84	162	88	322	42	127	77	20	110	15	327	52	195	265
hsa-miR-362-3p	23	7	12	12	15	10	11	10	22	14	3	19	18	25	21	18	8	44	31	13	34	3	15	20	21	3	14	10	7	8	8	63	5	8	25	31	16	16	49	7	34	20	9	9	5	26	13	16	45
hsa-miR-363-5p	0	0	1	0	0	0	0	0	0	0	1	4	0	0	0	0	0	0	0	0	0	0	0	0	0	0	0	0	0	0	0	0	0	0	0	0	0	0	0	0	0	0	0	0	0	1	0	0	0
hsa-miR-363-3p	29	14	70	16	28	14	7	11	19	12	58	239	20	11	30	16	21	18	17	43	60	9	52	9	51	21	18	22	38	3	15	17	13	23	13	10	9	5	21	4	40	9	54	6	100	189	52	14	24
hsa-miR-365a-5p	4	6	5	12	11	7	8	0	13	4	4	7	6	7	20	4	10	5	4	7	8	7	15	10	26	17	9	11	9	9	7	8	6	6	1	10	14	5	11	5	8	3	4	3	8	15	2	15	4
hsa-miR-365a-3p	266	302	267	688	508	402	567	481	1546	320	752	906	530	1472	1114	557	715	726	1694	234	673	700	901	971	635	753	938	457	606	752	376	1891	352	571	212	858	871	707	913	152	1824	1071	385	710	562	2537	1034	1221	932
hsa-miR-365b-5p	1	1	8	6	3	4	1	2	3	1	2	10	1	1	2	0	0	7	0	7	11	4	20	2	7	5	4	7	1	1	1	3	1	3	0	5	3	1	3	1	2	1	2	4	3	3	5	5	1
hsa-miR-365b-3p	266	301	267	688	506	402	567	481	1545	320	752	907	530	1474	1114	557	713	726	1695	234	673	699	901	971	639	753	937	457	605	752	376	1891	352	571	212	858	870	706	913	153	1824	1071	385	709	561	2538	1031	1221	932
hsa-miR-302b-5p	0	0	0	0	0	0	0	0	0	0	0	0	0	0	0	0	0	0	0	0	0	0	0	0	0	0	0	0	0	0	0	0	0	0	0	0	0	0	0	0	0	0	0	0	0	0	0	0	0
hsa-miR-302b-3p	0	0	0	0	0	0	0	0	0	0	0	0	0	0	0	0	0	0	0	0	0	0	0	0	0	0	0	0	0	0	0	0	0	0	0	0	0	0	0	0	0	0	0	0	0	0	0	0	0
hsa-miR-302c-5p	0	0	0	0	0	0	0	0	0	0	0	0	0	0	0	0	0	0	0	0	0	0	0	0	0	0	0	0	0	0	0	0	0	0	0	0	0	0	0	0	0	0	0	0	0	0	0	0	0
hsa-miR-302c-3p	0	0	0	0	0	0	0	0	0	0	0	0	0	0	0	0	0	0	0	0	0	0	0	0	0	0	0	0	0	0	0	0	0	0	0	0	0	0	0	0	0	0	0	0	0	0	0	0	0
hsa-miR-302d-5p	0	0	0	0	0	0	0	0	0	0	0	0	0	0	0	0	0	0	0	0	0	0	0	0	0	0	0	0	0	0	0	0	0	0	0	0	0	0	0	0	0	0	0	0	0	0	0	0	0
hsa-miR-302d-3p	0	0	0	0	0	0	1	0	0	0	0	0	0	0	0	0	0	0	0	0	0	0	0	0	0	0	0	0	0	0	0	0	0	0	0	0	0	0	0	0	0	0	0	0	0	0	0	0	0
hsa-miR-367-5p	0	0	0	0	0	0	0	0	0	0	0	0	0	0	0	0	0	0	0	0	0	0	0	0	0	0	0	0	0	0	0	0	0	0	0	0	0	0	0	0	0	0	0	0	0	0	0	0	0
hsa-miR-367-3p	0	0	0	0	0	0	0	0	0	0	0	0	0	0	0	0	0	0	0	0	0	0	0	0	0	0	0	0	0	0	0	0	0	0	0	0	0	0	0	0	0	0	0	0	0	0	0	0	0
hsa-miR-376c-5p	4	2	1	1	2	7	0	5	0	3	7	6	16	1	1	0	11	2	4	11	3	6	2	2	5	0	13	5	4	1	8	0	43	1	0	0	4	0	4	0	9	8	0	1	3	0	16	2	4
hsa-miR-376c-3p	29	24	2	32	3	18	1	11	3	1	90	59	79	7	4	8	78	49	23	66	61	51	9	9	56	3	26	18	58	8	51	6	257	5	15	13	56	7	20	1	105	122	4	14	10	1	132	27	27
hsa-miR-369-5p	20	17	0	7	1	18	2	3	0	1	129	58	62	7	3	1	70	11	8	43	19	65	3	4	49	4	30	20	37	1	51	0	78	12	6	8	11	1	16	0	31	60	1	0	11	0	142	15	23
hsa-miR-369-3p	46	78	5	55	11	42	6	21	12	28	57	38	40	11	5	9	45	52	31	79	100	35	40	20	38	11	41	58	44	11	32	12	623	16	38	41	64	7	35	1	128	247	9	25	21	3	69	63	27
hsa-miR-370-5p	49	18	1	24	5	15	2	9	3	5	12	18	12	1	4	4	20	12	4	41	16	14	10	9	23	6	14	7	36	0	11	3	90	11	6	7	26	3	12	2	33	56	0	4	6	0	35	13	25
hsa-miR-370-3p	52	27	3	54	7	21	9	23	13	4	55	23	33	9	9	4	35	16	13	77	89	31	22	19	18	7	34	10	47	2	28	8	483	16	12	22	94	12	14	2	47	97	4	18	21	0	43	20	33
hsa-miR-371a-5p	0	0	0	0	0	0	0	0	0	0	0	0	0	0	0	0	0	0	1	0	0	0	0	0	0	0	0	0	0	0	0	0	0	0	0	0	16	0	0	0	0	0	0	0	0	1	1	0	4
hsa-miR-371a-3p	0	0	0	0	0	0	0	0	0	0	0	0	0	0	0	1	0	0	0	1	0	0	0	1	0	1	0	0	0	0	0	0	0	0	1	0	12	0	0	0	0	0	0	0	0	2	0	0	1
hsa-miR-372-5p	0	0	0	0	0	0	0	0	0	0	0	0	0	0	0	0	0	0	0	0	0	0	0	0	0	0	0	0	0	0	0	0	0	0	0	0	0	0	0	0	0	0	0	0	0	0	0	0	0
hsa-miR-372-3p	1	0	0	0	2	1	0	2	9	3	0	1	2	0	0	3	1	0	6	4	1	0	0	1	1	13	1	0	2	1	1	6	1	0	11	2	618	1	0	0	2	2	1	0	0	8	3	0	37
hsa-miR-373-5p	0	0	0	0	0	0	0	0	0	0	0	0	0	0	0	0	0	0	0	0	0	0	0	0	0	0	0	0	0	0	0	0	0	0	0	0	0	0	0	0	0	0	0	0	0	0	0	0	0
hsa-miR-373-3p	0	1	0	0	0	0	0	0	0	0	0	0	1	0	0	1	0	0	0	1	0	1	0	0	1	4	1	0	0	0	1	0	0	0	0	1	192	0	1	0	0	0	0	0	0	2	0	0	10
hsa-miR-374a-5p	103	130	128	164	102	102	426	171	451	398	261	266	218	204	91	169	232	218	163	123	558	164	243	422	266	125	340	143	208	235	107	610	24	100	328	131	116	311	206	99	253	243	170	109	128	381	363	190	288
hsa-miR-374a-3p	3508	4202	1792	1982	4245	3936	14352	4197	12008	8987	9020	8838	4059	2765	3873	4885	9309	4107	7493	4401	10011	7355	8760	8975	10957	8988	14345	4803	5652	3708	4215	16693	1368	3582	5881	3594	3692	15272	6282	2526	8814	9627	5038	2221	4520	11016	10896	5378	3600
hsa-miR-375	8699	6880	5361	49913	9221	12471	462	501	289	408	10567	79252	25541	10436	345739	1519	17194	677	2673	4988	3948	9729	1671	109	69066	4852	17201	12846	31807	167	9387	686	778951	205204	181	9521	6613	485	14209	555	372243	189323	314	2905	2459	1101	14463	2201	4039
hsa-miR-376a-5p	4	13	0	4	1	6	0	5	1	1	17	11	14	1	0	1	8	4	7	14	13	7	5	0	4	0	5	4	6	2	5	0	26	6	1	3	22	1	4	0	13	7	0	2	3	0	24	8	6
hsa-miR-376a-3p	6	3	0	31	4	2	0	2	0	0	7	2	11	1	0	1	1	6	9	11	12	14	3	3	4	0	0	2	3	0	1	0	104	2	1	2	26	2	8	1	22	15	0	4	3	0	11	8	12
hsa-miR-377-5p	8	8	0	9	3	9	0	5	0	2	10	16	16	2	2	0	13	2	8	22	22	5	4	4	16	4	7	6	24	1	9	4	86	2	4	4	6	3	9	0	22	26	3	5	2	0	16	6	7
hsa-miR-377-3p	5	2	0	7	1	0	0	1	1	1	9	3	5	0	0	0	4	8	8	12	8	10	2	1	8	1	4	2	9	0	5	1	83	1	2	2	9	1	4	0	23	11	1	2	1	0	7	7	8
hsa-miR-378a-5p	504	115	149	625	969	522	268	594	1705	86	1018	205	1994	1953	270	825	1411	606	1173	828	1505	1568	799	280	1352	621	2271	148	1356	507	682	1212	122	660	335	817	143	179	708	163	401	96	528	656	340	146	2051	903	786
hsa-miR-378a-3p	6800	767	3541	2820	8569	6927	2681	3686	26145	669	9715	1802	7400	6858	3841	6482	15597	4005	5668	5395	18497	15260	6974	3590	10010	4435	15297	892	8529	11275	6670	13878	1411	5240	5249	16662	1461	2138	3126	742	2203	1074	4908	2887	3414	1168	22989	3994	4000
hsa-miR-379-5p	7162	3006	200	8029	1067	3170	370	1316	838	434	7579	6105	4882	596	411	377	7827	2361	1467	8290	4393	5243	1793	840	8191	1537	5698	2397	6424	518	4565	483	39963	1240	1553	1523	7213	2057	1662	290	8818	26120	595	1649	2636	50	11475	1898	4146
hsa-miR-379-3p	3	3	0	13	2	1	0	0	0	0	8	1	9	0	0	0	15	6	4	11	8	2	3	2	5	0	4	3	5	0	1	0	23	0	1	1	11	1	1	0	10	29	1	2	0	0	6	3	5
hsa-miR-380-5p	9	1	0	13	1	4	0	0	3	1	8	8	5	0	0	0	4	7	2	1	7	6	1	2	5	1	1	1	2	1	3	1	45	0	1	4	18	0	2	0	9	36	1	2	0	0	4	4	11
hsa-miR-380-3p	1	1	0	7	0	1	0	1	2	1	4	1	1	0	0	0	4	2	1	3	2	0	0	1	0	0	0	1	2	1	0	0	12	0	0	0	9	0	0	1	4	3	1	0	0	0	1	2	2
hsa-miR-381-5p	0	0	0	1	1	1	0	0	2	0	4	7	9	1	0	0	2	3	3	6	6	0	1	0	1	0	0	1	7	1	1	0	19	1	2	0	3	0	7	0	4	6	0	0	1	0	6	5	3
hsa-miR-381-3p	366	142	16	425	113	128	56	116	51	35	317	386	253	38	30	45	270	273	135	574	455	279	130	89	337	64	212	111	360	47	198	48	3077	100	156	92	356	76	98	45	695	870	60	187	112	2	466	123	173
hsa-miR-382-5p	142	70	7	155	40	47	13	30	16	11	88	125	90	22	7	9	60	44	39	130	239	76	39	32	95	12	49	65	98	12	40	8	849	61	30	28	145	20	55	7	182	383	20	38	35	4	82	50	77
hsa-miR-382-3p	12	16	3	12	8	7	4	2	2	5	9	13	11	1	2	2	9	7	3	16	72	6	4	4	12	0	6	13	16	6	4	4	80	7	4	2	26	4	10	0	25	46	2	13	3	0	8	11	13
hsa-miR-383-5p	14	50	0	0	2	42	0	3	0	2	38	18	27	0	1	2	33	0	23	5	20	36	7	1	9	1	10	49	59	0	12	0	0	27	0	27	0	1	1	0	2	2	0	0	1	13	23	3	0
hsa-miR-383-3p	0	1	0	0	0	0	0	0	0	0	0	0	0	0	0	0	0	0	0	0	0	2	0	0	0	0	0	0	3	0	0	0	0	0	0	0	0	0	0	0	0	0	0	0	0	0	1	0	0
hsa-miR-340-5p	134	93	285	52	93	167	78	56	302	35	229	200	56	54	270	74	199	200	67	39	364	136	178	75	332	345	177	59	133	185	78	121	102	161	139	472	148	261	134	26	153	452	75	97	147	157	332	93	134
hsa-miR-340-3p	30	72	61	47	62	53	27	24	47	42	65	100	90	54	45	27	97	59	66	36	75	50	141	30	99	31	53	50	78	53	35	47	44	73	36	169	20	44	110	7	60	105	17	67	54	91	115	66	43
hsa-miR-330-5p	51	43	33	397	51	34	31	65	11	12	50	531	62	31	55	29	35	359	151	42	88	45	62	13	133	115	158	29	28	15	11	19	20	43	28	46	106	73	33	36	128	90	11	40	225	66	43	43	138
hsa-miR-330-3p	12	3	7	22	9	6	8	7	3	2	13	41	10	7	4	2	2	36	10	6	16	17	9	3	28	10	17	1	10	5	5	2	2	6	4	8	9	6	5	6	14	21	1	6	11	6	16	3	18
hsa-miR-328-5p	0	0	1	0	0	1	0	0	0	1	0	0	0	0	0	0	0	0	0	0	0	0	1	1	0	0	0	0	1	0	0	0	0	1	0	0	0	0	0	0	0	0	1	0	0	0	0	1	0
hsa-miR-328-3p	147	123	28	269	164	161	202	312	175	192	278	140	235	213	134	78	257	57	250	167	198	251	103	94	286	333	328	96	146	408	105	315	60	219	186	386	168	261	50	81	103	162	126	83	86	326	258	128	285
hsa-miR-342-5p	65	27	17	21	31	16	9	20	14	10	67	62	62	31	14	11	28	27	24	21	49	48	46	12	69	10	60	26	29	15	33	9	8	23	15	3	12	10	15	0	31	17	5	18	31	24	43	27	63
hsa-miR-342-3p	877	502	189	253	502	326	104	228	181	133	573	1294	1342	667	254	171	259	710	484	422	1108	519	501	177	637	76	867	560	544	244	212	132	162	374	215	93	143	170	1290	25	914	227	59	235	245	466	447	763	1022
hsa-miR-337-5p	0	1	0	3	0	0	0	2	2	0	6	3	3	0	0	0	6	0	0	6	2	3	0	0	3	0	1	0	2	0	2	0	8	0	0	0	1	0	0	1	3	3	1	0	0	0	10	0	2
hsa-miR-337-3p	232	270	7	219	72	125	15	71	24	47	308	251	363	32	25	12	216	82	118	371	263	237	120	33	240	43	204	254	276	23	205	20	420	75	50	72	279	42	130	17	337	555	44	59	68	3	359	96	159
hsa-miR-323a-5p	0	0	0	1	0	1	0	0	0	0	0	0	2	0	0	0	0	0	0	1	0	0	0	0	2	0	0	0	0	0	0	0	7	0	0	0	2	0	0	0	2	0	0	0	0	0	0	0	0
hsa-miR-323a-3p	20	17	0	124	3	4	2	13	5	4	54	21	27	2	2	3	39	17	8	33	22	16	10	5	11	1	14	9	39	4	20	2	411	9	10	4	123	1	8	2	42	99	2	4	21	1	38	6	36
hsa-miR-326	13	1	3	51	23	10	3	18	24	1	72	56	46	18	14	12	67	15	41	39	10	41	4	8	101	13	368	5	67	4	44	7	8	6	7	13	15	9	4	2	28	12	5	14	117	6	96	9	53
hsa-miR-151a-5p	301	422	485	611	478	262	1318	753	511	756	480	922	686	474	395	441	503	536	1012	406	1270	463	813	1484	550	448	932	382	643	815	254	1179	211	688	346	394	407	672	483	115	822	504	255	840	1050	2109	588	381	1496
hsa-miR-151a-3p	9487	3732	10413	23771	5640	6430	18370	15147	10017	4447	9116	24289	7145	7783	9014	5443	10211	14056	13818	5978	16653	9155	6126	9316	20153	16226	26110	2832	8005	14360	5142	11991	2197	7961	5847	7492	7391	25158	5018	4155	12851	27579	3440	14017	29311	32926	12951	2721	41956
hsa-miR-135b-5p	7	7	1	1	5	4	0	1	0	2	8	922	12	0	0	1	2	17	13	10	1	3	1	2	10	4	0	4	7	14	1	1	0	2	0	0	530	0	11	0	14	0	0	1	2	28	19	8	0
hsa-miR-135b-3p	0	0	0	0	0	0	0	0	0	0	0	7	0	0	0	0	0	0	0	0	0	0	0	0	0	0	0	0	1	0	0	0	0	0	0	0	7	0	0	0	0	0	0	0	0	0	0	0	0
hsa-miR-148b-5p	8	13	18	12	7	4	10	3	10	9	14	42	19	14	20	4	9	32	16	9	19	9	17	3	12	6	16	6	10	25	9	11	7	9	11	18	20	8	30	4	27	17	0	19	21	34	21	20	27
hsa-miR-148b-3p	614	563	661	1012	737	552	972	632	775	493	935	2551	645	900	1744	514	831	1010	1246	466	2154	778	905	401	2144	1600	2312	273	654	761	440	697	519	658	609	1091	1606	813	465	555	1407	2027	301	703	1748	1557	1275	554	1762
hsa-miR-331-5p	10	3	19	22	10	10	6	14	2	5	16	47	27	24	13	1	8	33	18	4	19	12	9	3	30	19	12	2	8	4	2	9	12	8	6	11	8	7	8	8	63	15	3	34	18	17	20	16	21
hsa-miR-331-3p	92	106	146	347	37	84	61	144	80	48	156	345	161	226	177	41	175	210	99	70	127	118	115	25	293	133	309	25	116	96	132	168	53	76	64	134	45	71	52	103	372	296	40	210	153	147	225	86	275
hsa-miR-324-5p	52	111	39	183	52	44	88	67	23	109	79	179	122	182	87	73	95	126	197	58	153	69	142	78	117	57	79	90	59	57	37	124	77	84	52	46	98	53	145	21	192	103	33	53	126	590	85	82	320
hsa-miR-324-3p	83	26	62	156	42	33	84	93	42	50	51	120	77	134	83	39	78	73	67	56	123	61	68	55	104	68	77	17	51	62	44	98	20	51	54	60	60	75	52	17	90	87	30	40	194	322	59	29	320
hsa-miR-338-5p	8	15	57	22	4	4	8	17	8	9	6	29	16	25	4	6	9	40	18	6	18	4	5	10	35	8	9	5	12	1	5	9	18	41	10	1	3	6	7	4	87	335	0	4	11	3	13	8	25
hsa-miR-338-3p	921	2503	7920	1054	1469	520	889	959	512	1720	974	1878	1669	2132	600	1003	562	4588	2065	692	2959	436	1754	1642	1392	569	705	985	1155	718	366	875	2707	8881	664	483	689	260	1777	222	15872	17772	570	700	985	1595	664	1407	1847
hsa-miR-339-5p	124	84	45	97	134	98	20	141	42	28	89	285	365	467	139	81	68	271	568	100	257	98	189	55	68	56	118	139	126	76	31	151	119	95	64	91	229	75	1088	19	523	57	113	326	111	450	113	152	284
hsa-miR-339-3p	43	5	17	20	15	39	10	28	11	4	31	96	24	33	34	17	33	36	48	15	47	23	34	10	60	27	76	14	15	25	16	32	20	11	26	38	54	26	49	6	103	47	16	44	51	52	41	17	68
hsa-miR-335-5p	33	38	11	9	21	24	47	23	73	22	153	374	101	6	27	22	155	44	46	70	89	126	22	13	144	67	144	39	68	19	54	31	16	35	5	56	49	20	47	11	104	191	10	10	52	50	260	31	20
hsa-miR-335-3p	464	335	368	163	137	210	169	211	433	145	219	912	362	39	784	148	274	556	419	932	345	295	353	82	290	179	164	378	531	143	106	326	221	402	64	737	629	120	144	96	1522	883	59	143	217	800	450	216	170
hsa-miR-133b	2	2	0	1	2	0	0	1	1	0	6	26	3	0	1	0	3	0	2	1	3	2	2	0	4	0	4	0	4	1	1	0	0	0	0	1	0	0	0	29	13	4	0	0	4	0	3	1	2
hsa-miR-325	0	0	0	0	0	0	0	0	0	0	0	0	0	0	0	0	0	0	0	0	1	0	0	0	0	0	0	0	0	0	0	0	0	0	0	0	0	0	0	0	0	0	0	0	0	0	0	0	0
hsa-miR-345-5p	53	30	95	50	109	98	61	88	78	29	220	160	183	80	126	42	147	214	124	72	64	179	190	25	141	98	436	17	114	36	74	43	96	58	25	165	95	60	164	53	80	189	40	19	117	94	231	157	131
hsa-miR-345-3p	0	1	2	1	1	6	2	1	1	1	1	1	0	0	1	1	1	3	1	2	2	0	2	0	4	9	14	3	4	1	2	1	1	2	1	1	0	6	0	0	3	7	2	0	3	0	1	2	3
hsa-miR-346	0	0	1	0	0	0	0	0	0	0	1	1	1	0	3	0	0	1	0	0	0	1	6	0	0	4	17	2	1	0	0	0	1	11	0	0	0	0	4	0	1	0	0	2	0	40	2	0	5
hsa-miR-384	0	0	0	0	0	0	0	0	0	0	0	0	0	0	0	0	0	0	0	0	0	0	0	0	0	0	0	0	0	0	0	0	0	0	0	0	0	0	0	0	0	0	0	0	0	0	0	0	0
hsa-miR-196b-5p	16	400	108	1481	25	9	1880	4529	189	3014	107	2566	43	13	374	22	35	2060	628	38	25	33	41	7	69	20	17	79	27	174	20	7	399	38	44	9	336	11	21	5	29	24	4059	479	30	35	38	19	145
hsa-miR-196b-3p	0	0	0	0	0	0	0	6	0	2	0	0	0	0	0	0	0	0	0	0	0	0	0	0	0	0	0	0	0	0	0	0	1	0	0	0	0	0	0	0	0	0	1	1	0	0	0	0	0
hsa-miR-422a	0	0	0	0	0	0	0	0	0	0	0	0	0	0	0	0	0	0	0	0	0	0	0	0	0	0	0	0	0	0	0	0	0	0	0	0	0	0	0	0	0	0	0	0	0	0	0	0	0
hsa-miR-423-5p	186	110	281	167	95	144	215	189	483	240	227	663	166	240	271	219	175	422	230	112	463	147	511	142	317	417	383	167	184	372	106	739	213	93	328	238	759	203	237	120	473	770	145	254	213	884	207	318	260
hsa-miR-423-3p	328	338	572	389	427	302	422	667	582	266	406	903	610	788	345	390	314	678	466	402	885	429	649	228	449	388	397	329	419	464	182	832	259	497	363	478	642	216	455	193	711	504	156	596	605	1667	388	663	647
hsa-miR-424-5p	971	541	110	191	356	688	133	478	167	143	5666	2374	1810	362	213	200	4267	585	829	2492	1655	3069	520	273	7045	873	1487	995	1625	104	2354	325	102	407	158	298	234	377	841	99	791	933	84	230	870	146	6434	520	506
hsa-miR-424-3p	39	24	3	10	6	15	4	16	6	2	52	37	41	12	23	2	70	11	15	48	48	41	19	11	88	19	27	36	39	6	20	13	1	11	12	8	7	7	9	3	21	30	3	4	10	0	60	8	14
hsa-miR-425-5p	339	367	913	397	352	270	499	377	503	292	1178	968	553	758	270	1517	382	1354	776	269	1751	442	988	366	508	732	442	385	433	718	226	340	522	329	381	826	1882	433	1526	118	1465	871	164	762	349	1448	800	1817	1250
hsa-miR-425-3p	37	4	34	21	15	14	25	30	34	9	43	40	49	36	14	40	42	83	39	23	79	32	22	12	43	25	31	10	22	29	13	31	14	13	19	46	28	25	23	10	72	37	16	33	29	28	63	20	52
hsa-miR-18b-5p	1	3	1	2	0	0	0	1	1	0	4	4	3	1	7	0	1	6	4	3	0	0	3	0	11	1	3	1	2	0	1	0	2	0	2	1	0	0	1	3	1	3	0	11	4	8	5	0	11
hsa-miR-18b-3p	0	0	1	0	0	0	0	0	0	0	0	1	0	0	0	0	0	0	0	1	0	0	2	0	0	0	0	0	0	0	1	0	0	0	0	0	0	0	0	1	0	0	0	0	0	1	1	0	0
hsa-miR-20b-5p	52	80	157	43	83	23	23	24	24	57	54	466	41	19	38	25	18	20	38	67	96	17	418	31	36	16	14	57	57	12	13	41	21	27	30	25	18	4	79	13	88	10	94	6	160	1005	31	73	52
hsa-miR-20b-3p	0	2	3	1	5	1	0	0	1	2	5	26	1	1	0	0	1	0	2	5	5	1	4	0	2	0	2	0	1	1	4	1	0	6	0	0	0	0	2	0	2	0	4	1	29	31	0	1	2
hsa-miR-448	0	0	0	0	0	0	0	0	0	0	0	0	0	0	0	0	0	0	1	0	0	0	0	0	0	0	0	0	0	0	0	0	0	0	0	0	1	0	0	0	0	0	0	0	0	0	0	0	0
hsa-miR-429	39	75	120	83	3	14	36	9	3	14	117	347	173	19	6	8	69	480	26	27	47	79	36	10	430	0	0	142	50	47	27	53	3	55	2	78	47	61	28	0	912	1185	7	1	22	145	129	7	70
hsa-miR-449a	0	1	0	2	0	0	0	0	0	0	0	4	0	1	1	0	0	4	0	0	0	0	0	0	0	0	0	0	0	0	1	0	11	1	0	1	1	0	3	1	7	0	0	1	0	1	0	0	1
hsa-miR-450a-5p	56	81	14	18	24	41	10	36	7	21	102	67	173	38	43	7	121	37	91	154	87	102	61	12	123	8	35	133	139	13	73	21	9	30	16	47	14	10	89	8	93	37	4	13	20	24	193	49	45
hsa-miR-450a-1-3p	1	0	0	0	0	0	0	0	0	0	3	2	3	2	0	0	0	0	1	0	1	2	0	0	1	0	2	0	0	0	1	1	0	0	0	1	0	0	0	2	0	0	0	0	0	0	1	0	1
hsa-miR-431-5p	20	6	2	92	2	3	1	8	8	0	8	18	9	10	1	1	16	9	3	19	23	18	4	7	9	3	39	5	12	2	10	7	191	2	6	3	43	7	2	0	22	102	1	21	25	0	7	2	49
hsa-miR-431-3p	52	139	0	155	13	18	6	19	8	23	20	30	37	15	2	4	26	21	24	79	65	14	51	21	9	12	39	69	52	9	7	7	562	8	17	18	129	19	58	3	58	305	6	18	26	2	37	46	47
hsa-miR-433-5p	0	1	0	0	1	0	0	0	0	1	0	0	0	0	0	0	0	0	0	0	0	0	0	0	0	0	0	1	0	0	0	0	0	0	0	0	1	0	2	0	2	0	0	0	0	0	0	0	0
hsa-miR-433-3p	13	11	0	21	10	9	0	4	2	1	9	10	11	6	0	2	9	4	6	16	8	8	7	10	4	1	7	9	12	3	7	0	89	5	2	7	24	3	6	2	12	34	0	3	3	0	12	4	10
hsa-miR-329-5p	1	0	0	0	0	0	0	0	0	0	1	0	0	0	0	0	0	0	0	0	0	1	0	0	0	0	0	1	2	0	0	0	0	1	0	0	2	0	0	0	0	0	0	0	0	0	1	0	1
hsa-miR-329-3p	4	3	0	14	1	2	0	1	1	0	4	6	5	0	2	0	1	7	2	7	6	3	2	1	2	0	2	3	7	1	2	1	30	2	2	3	4	2	3	0	7	14	0	2	0	0	9	5	9
hsa-miR-451a	697	1512	1088	1756	2544	970	1549	648	1169	3133	12354	1084	12869	2012	3048	670	6001	1595	3920	9118	2269	1849	653	1194	14916	1909	4279	880	8249	585	6033	701	335	1518	2685	2630	894	847	1162	883	3614	650	543	200	1063	1666	18997	474	847
hsa-miR-452-5p	509	774	895	1757	322	1246	158	985	105	80	282	183	550	912	1845	638	94	728	1438	66	3337	762	59	4358	660	1165	375	464	87	2134	58	3469	974	78	288	1289	531	87	474	40	1405	2168	764	839	273	1614	455	1215	2846
hsa-miR-452-3p	17	38	37	107	9	32	7	51	2	9	18	4	21	36	52	26	3	50	56	3	66	26	1	192	32	12	18	29	4	151	3	163	34	4	11	48	33	1	14	0	74	61	27	30	11	60	26	97	137
hsa-miR-409-5p	66	51	4	111	8	20	2	26	11	34	41	54	42	8	3	5	20	38	30	56	64	20	80	11	46	22	102	69	50	11	21	2	448	13	43	14	133	15	29	11	182	205	17	19	17	0	67	68	44
hsa-miR-409-3p	133	163	9	304	42	53	16	48	25	36	96	131	128	23	7	9	77	64	49	220	224	86	70	47	82	29	110	124	142	22	41	21	771	45	33	43	178	38	85	11	241	211	15	37	72	5	87	87	102
hsa-miR-412-5p	82	14	6	134	17	17	10	20	1	1	3	76	44	16	3	5	29	35	42	42	48	21	3	5	19	15	5	44	48	13	15	0	237	15	36	20	124	8	9	6	126	101	4	0	21	6	45	5	9
hsa-miR-412-3p	0	0	0	0	0	0	0	0	0	0	0	0	2	0	0	0	0	0	1	0	0	0	0	0	0	0	0	0	0	0	0	0	2	1	0	0	1	0	0	0	1	0	0	0	0	0	0	0	0
hsa-miR-410-5p	0	0	0	0	0	0	0	0	0	0	1	0	0	0	0	0	0	0	1	0	1	0	0	0	1	0	1	0	1	0	1	0	3	0	0	0	0	0	0	0	1	6	0	0	0	0	2	0	0
hsa-miR-410-3p	98	38	4	283	32	39	12	41	16	9	81	97	47	15	15	8	77	62	35	125	247	49	44	45	80	29	95	26	79	20	35	14	529	56	37	31	196	61	43	2	284	793	24	49	43	1	118	32	133
hsa-miR-376b-5p	4	1	1	1	1	7	0	5	0	3	7	6	15	1	1	0	11	1	3	11	3	5	2	2	5	0	14	4	4	1	8	0	40	1	0	0	3	0	3	0	7	8	0	1	3	0	16	2	4
hsa-miR-376b-3p	5	7	1	13	2	3	0	0	0	2	7	17	19	6	0	0	11	9	20	13	20	4	7	9	5	0	8	8	8	1	4	1	115	4	2	5	15	3	14	0	44	15	2	6	2	0	14	15	13
hsa-miR-483-5p	30	2175	3331	0	116	59	18	5	130	12	212	35	202	1	3780	1	231	0	1	140	18	232	2	6	165	2	1	478	323	3	127	64	15	321	42	5	0	8	5	30	9	4550	1	1	1	34	314	10	0
hsa-miR-483-3p	38	7052	12053	1	381	122	14	5	150	7	407	31	262	5	8293	1	281	1	4	323	14	444	2	3	203	3	4	643	576	1	283	64	37	1642	18	7	0	15	6	43	23	6923	6	2	4	30	713	7	1
hsa-miR-484	216	169	191	636	358	263	190	398	136	182	365	607	476	549	546	131	287	872	497	298	304	326	387	156	451	582	616	200	263	196	193	193	516	319	275	329	368	180	467	249	511	261	63	185	411	615	378	502	984
hsa-miR-485-5p	4	1	0	1	0	0	0	1	0	0	1	2	0	1	0	0	2	0	1	2	4	0	1	0	0	1	2	2	1	0	0	0	13	1	0	2	6	0	1	0	0	12	0	2	2	0	3	1	1
hsa-miR-485-3p	31	35	4	69	5	17	2	7	2	4	38	11	18	7	6	2	11	18	24	28	29	19	12	9	16	1	20	36	33	4	10	2	677	8	6	15	159	3	20	0	81	82	5	9	6	0	26	18	54
hsa-miR-486-5p	291	336	329	987	745	231	420	260	400	762	2044	204	1726	340	663	109	893	497	410	1580	590	425	116	266	2273	487	809	167	1797	144	779	174	121	345	915	500	189	268	153	222	527	100	136	45	293	287	2069	86	270
hsa-miR-486-3p	4	1	0	4	1	1	1	3	0	0	6	0	1	1	1	0	1	5	1	3	1	3	0	0	10	0	5	0	1	0	9	1	0	3	1	0	0	1	0	1	3	0	1	0	2	0	6	2	0
hsa-miR-487a-5p	5	7	0	5	1	6	1	3	0	0	6	4	3	1	0	0	0	1	1	6	9	2	0	3	5	0	3	2	3	1	1	2	20	2	0	3	4	2	5	2	7	13	0	1	0	0	8	2	5
hsa-miR-487a-3p	8	3	0	10	1	2	0	0	0	1	7	1	4	0	1	0	2	0	1	1	6	1	4	3	0	1	1	4	2	0	2	0	50	0	2	0	12	1	0	1	12	17	0	3	2	0	4	3	9
hsa-miR-488-5p	1	0	1	0	0	0	0	0	0	1	1	0	1	0	0	0	0	0	0	0	0	1	0	0	1	0	0	0	0	0	0	1	0	1	0	0	0	0	0	0	0	0	0	0	0	0	1	0	0
hsa-miR-488-3p	0	1	0	0	0	0	0	3	0	1	2	0	4	0	0	0	0	0	0	1	0	1	0	2	7	0	2	0	0	0	0	0	0	0	1	2	0	0	0	1	3	0	3	0	0	0	1	0	1
hsa-miR-489-5p	0	0	0	0	0	0	0	0	0	0	1	0	0	0	0	0	1	0	1	0	0	0	0	1	0	0	0	0	0	0	0	0	0	0	0	0	0	0	0	0	0	0	0	1	1	0	0	0	1
hsa-miR-489-3p	3	0	0	2	0	0	1	0	0	0	0	1	1	12	1	0	1	1	3	0	4	0	0	2	0	0	1	0	2	0	2	0	0	1	0	1	0	0	0	0	1	0	0	2	0	0	1	0	1
hsa-miR-490-5p	1	0	0	0	0	0	0	0	0	0	3	0	1	0	0	0	2	0	0	3	0	3	0	0	6	0	0	0	1	0	3	0	0	0	0	0	0	0	0	0	0	0	0	0	0	0	1	0	0
hsa-miR-490-3p	4	13	0	0	1	7	0	1	0	0	10	0	33	1	0	0	18	0	1	77	57	19	1	0	35	1	0	18	46	0	22	0	0	8	0	15	0	0	2	0	4	0	0	0	0	0	23	0	0
hsa-miR-491-5p	5	5	2	13	5	3	1	6	4	4	13	4	10	17	4	9	4	9	16	7	7	10	7	1	10	6	20	2	4	4	4	8	7	7	5	1	2	2	3	3	16	6	2	20	14	41	8	11	12
hsa-miR-491-3p	1	1	1	5	2	2	1	3	1	1	4	2	0	6	3	1	1	8	2	0	0	3	5	1	0	1	6	2	4	2	1	4	0	3	6	2	0	3	2	0	14	3	0	6	6	23	1	8	5
hsa-miR-511-5p	91	28	7	45	38	83	21	50	32	46	173	69	302	111	17	8	165	229	96	221	99	139	35	53	127	32	56	65	211	59	91	15	14	32	39	66	8	52	69	13	22	64	9	29	65	53	228	48	193
hsa-miR-511-3p	8	0	1	4	0	5	1	3	2	2	12	6	9	5	0	1	9	30	4	7	16	17	1	2	5	1	1	1	6	6	2	0	1	3	5	4	1	4	0	2	0	1	2	3	4	5	12	2	5
hsa-miR-146b-5p	6954	3399	4521	2931	2537	7125	8286	3543	621	5601	4561	4438	6968	15342	260	2446	3303	4014	3023	2010	18435	2155	1834	3681	7018	1081	2568	5359	2263	31263	1433	1326	3258	3866	4793	4438	1562	6368	13067	249	3287	14024	1772	725	3887	10419	2976	6218	6140
hsa-miR-146b-3p	1021	343	185	568	372	988	928	609	59	372	585	592	2306	2823	27	285	1470	723	466	463	1615	474	135	244	1177	192	571	402	584	1537	343	163	220	753	255	356	94	575	838	51	491	1189	561	148	513	579	1985	529	758
hsa-miR-202-5p	3	0	0	0	2	0	0	1	0	0	0	1	0	0	1	0	1	0	4	0	0	0	0	0	2	0	0	0	0	1	0	0	0	0	0	0	1	1	4	0	0	2	3	10	0	1	2	0	0
hsa-miR-202-3p	0	0	0	0	0	0	0	0	0	0	0	0	0	0	0	0	0	0	0	1	0	0	0	0	0	0	0	0	0	1	0	0	0	0	0	0	0	0	0	0	0	2	0	0	0	0	0	0	0
hsa-miR-492	0	0	0	0	0	0	0	0	0	0	0	0	0	0	0	0	0	0	0	0	0	0	0	0	0	0	0	0	0	0	0	0	0	0	0	0	0	0	0	0	0	0	0	0	0	0	0	0	0
hsa-miR-493-5p	87	77	2	114	18	29	3	22	9	11	45	72	39	7	2	1	24	41	30	68	120	32	40	7	42	22	48	61	44	7	14	9	731	22	17	17	228	20	52	4	111	411	6	15	14	2	37	43	76
hsa-miR-493-3p	53	34	1	83	13	26	1	12	3	2	33	33	30	3	4	1	30	35	13	62	71	42	13	3	42	4	22	22	36	3	13	1	351	7	10	21	72	10	20	2	53	124	8	16	14	0	43	18	44
hsa-miR-432-5p	52	90	3	166	21	19	3	10	14	15	59	52	55	26	1	5	59	16	13	95	130	47	23	34	33	7	43	37	70	8	23	2	696	24	16	26	192	15	39	2	51	355	7	27	32	0	44	26	68
hsa-miR-432-3p	0	0	0	1	0	0	0	0	0	0	0	0	0	0	0	0	0	0	2	0	0	0	0	0	0	0	0	0	0	0	0	0	1	0	0	0	0	0	0	0	0	2	0	0	0	0	0	0	0
hsa-miR-494-5p	0	1	0	0	1	0	1	0	0	0	2	0	1	0	0	0	1	0	0	1	1	0	0	0	0	0	0	0	1	0	0	0	1	0	0	0	0	0	0	0	1	1	0	0	0	0	1	0	0
hsa-miR-494-3p	2	17	0	6	1	6	0	0	0	2	35	19	15	3	1	0	6	4	7	17	7	12	5	2	14	2	12	11	14	1	3	4	71	2	2	6	35	2	12	1	15	44	2	1	3	0	22	13	7
hsa-miR-495-5p	0	2	0	1	0	2	0	0	0	1	1	0	1	0	0	0	1	0	0	5	2	2	0	0	3	0	1	1	0	0	0	1	11	0	0	3	6	0	0	0	0	3	0	0	2	0	1	1	0
hsa-miR-495-3p	54	73	1	30	18	51	4	11	11	8	59	47	65	12	3	9	40	22	33	92	133	56	37	18	32	6	28	59	80	12	31	6	714	20	14	27	153	11	56	2	143	119	5	29	13	0	64	45	44
hsa-miR-496	8	15	0	20	6	6	0	2	3	3	5	12	10	4	1	3	8	7	3	10	24	13	6	6	6	0	11	8	10	3	5	0	38	4	3	2	18	14	4	3	20	54	5	5	3	0	12	7	30
hsa-miR-193b-5p	68	8	34	118	132	50	84	102	155	48	92	174	120	155	190	66	180	54	187	71	64	197	70	71	240	202	136	36	155	57	94	111	44	94	8	69	113	98	46	58	120	143	60	153	107	148	128	96	46
hsa-miR-193b-3p	757	129	203	941	1426	556	816	1122	2156	210	871	1042	1079	4992	1541	1019	870	821	3993	414	1147	1224	977	535	1032	469	786	397	1047	620	538	1642	272	1133	132	703	1156	423	1251	434	2949	441	695	1341	1217	3301	1085	995	1624
hsa-miR-497-5p	118	72	67	30	123	85	36	57	9	44	197	291	336	86	22	33	149	38	144	153	100	100	99	22	304	174	68	59	162	37	69	56	32	105	37	41	11	31	102	10	144	93	22	36	118	235	243	35	242
hsa-miR-497-3p	5	10	10	1	7	2	2	1	3	3	4	0	7	3	0	1	2	1	3	5	1	3	12	1	7	2	1	6	1	3	2	3	0	9	2	3	1	0	5	1	4	3	0	1	2	23	3	5	5
hsa-miR-181d-5p	40	38	27	20	23	21	12	26	10	8	15	149	30	4	11	11	16	93	19	12	56	7	20	14	62	14	13	20	18	4	7	8	4	37	20	11	32	7	46	16	167	68	7	24	26	30	33	128	43
hsa-miR-181d-3p	0	0	0	0	0	0	0	0	0	0	0	0	0	0	0	0	0	0	1	0	0	0	0	0	0	0	0	0	0	0	0	0	0	0	0	0	0	0	0	0	1	0	0	0	0	0	0	0	0
hsa-miR-512-5p	0	2	0	0	1	0	0	0	1	0	0	0	0	0	0	14	0	0	10	0	4	0	0	0	0	0	0	0	0	0	0	0	0	1	0	0	7	0	0	0	0	0	0	0	0	1	0	1	125
hsa-miR-512-3p	1	19	0	2	3	11	0	0	0	0	0	0	0	0	0	160	0	1	156	0	42	0	0	1	0	16	0	0	0	0	0	6	0	0	0	0	153	0	0	0	5	1	0	0	0	10	0	4	1025
hsa-miR-498	0	2	0	0	0	2	0	0	0	0	0	0	0	0	0	15	0	0	4	0	2	0	1	0	0	0	0	0	0	0	0	0	0	1	1	0	11	0	0	0	0	0	0	0	0	0	0	0	56
hsa-miR-520e	0	0	0	0	0	0	0	0	0	0	0	0	0	0	0	40	0	0	20	0	19	0	0	0	0	0	0	0	0	0	0	0	0	0	0	0	16	0	0	0	0	0	0	0	0	3	1	0	203
hsa-miR-515-5p	0	5	0	0	1	3	0	0	0	0	0	0	0	0	0	21	0	0	28	0	3	0	1	0	0	0	0	1	0	0	0	0	0	2	0	0	3	0	0	0	4	0	0	0	0	1	0	1	61
hsa-miR-515-3p	0	0	0	1	0	0	0	0	2	0	0	0	0	0	0	23	0	0	10	0	3	0	0	0	0	3	0	0	0	0	0	0	0	0	0	0	6	0	1	0	0	0	0	0	0	0	0	1	134
hsa-miR-519e-5p	0	1	0	0	0	0	0	0	0	0	0	0	0	0	0	0	0	0	1	0	0	0	0	0	0	0	0	0	0	0	0	0	0	0	0	0	0	0	0	0	1	0	0	0	0	0	0	0	12
hsa-miR-519e-3p	0	1	0	0	0	0	0	0	0	0	0	0	0	0	0	1	0	0	2	0	0	0	0	0	0	0	0	0	0	0	0	0	0	0	0	0	2	0	0	0	0	0	0	0	0	0	0	0	7
hsa-miR-520f-5p	0	0	0	0	0	0	0	0	0	0	0	0	0	0	0	1	0	0	1	0	0	0	0	0	0	0	0	0	0	0	0	0	0	0	0	0	0	0	0	0	0	0	0	0	0	0	0	0	3
hsa-miR-520f-3p	0	2	0	0	1	2	0	0	0	1	0	0	0	0	0	78	0	0	79	0	16	0	0	0	0	4	0	0	0	2	0	2	0	0	0	0	69	0	0	0	0	0	0	0	0	5	0	1	234
hsa-miR-519c-5p	0	0	0	0	0	0	0	0	0	0	0	0	0	0	0	0	0	0	0	0	0	0	0	0	0	0	0	0	0	0	0	0	0	0	0	0	0	0	0	0	0	0	0	0	0	0	0	0	0
hsa-miR-519c-3p	0	2	0	0	1	0	0	1	1	0	0	0	0	1	0	67	0	0	13	0	11	0	0	1	0	0	1	0	0	0	0	1	0	0	0	0	21	0	0	0	1	0	0	0	1	4	0	0	242
hsa-miR-520a-5p	1	4	0	0	0	2	0	1	0	0	0	0	0	0	0	88	0	0	28	0	25	0	0	1	0	5	0	0	0	0	0	1	0	3	0	0	25	0	0	0	3	0	0	0	0	2	0	0	487
hsa-miR-520a-3p	2	23	0	0	31	19	1	0	5	0	0	1	0	0	0	234	0	1	125	0	68	0	3	0	0	17	0	0	0	0	0	2	0	6	0	1	77	0	0	0	5	0	0	1	1	12	1	0	470
hsa-miR-526b-5p	3	106	0	3	3	20	0	1	5	1	0	1	0	4	0	530	0	0	174	0	61	0	5	3	0	15	0	1	0	0	0	1	1	7	0	0	276	0	1	0	17	0	0	0	0	16	0	12	1272
hsa-miR-526b-3p	0	0	0	0	0	0	0	0	1	0	0	0	0	0	0	7	0	0	4	0	2	0	0	0	0	0	0	0	0	0	0	0	0	0	0	0	2	0	0	0	0	0	0	0	0	0	0	0	65
hsa-miR-519b-5p	0	0	0	0	0	0	0	0	0	0	0	0	0	0	0	0	0	0	0	0	0	0	0	0	0	0	0	0	0	0	0	0	0	0	0	0	0	0	0	0	0	0	0	0	0	0	0	0	0
hsa-miR-519b-3p	0	1	0	0	0	0	0	0	0	0	0	0	0	0	0	22	0	0	13	0	10	0	0	0	0	0	0	0	0	0	0	0	0	1	0	0	8	0	0	0	0	0	0	0	0	1	0	0	81
hsa-miR-525-5p	0	4	0	1	3	4	0	1	2	0	0	0	0	0	0	110	0	0	33	0	14	0	0	1	0	6	0	0	0	0	0	0	0	3	0	0	32	0	0	0	3	0	0	0	0	3	0	0	614
hsa-miR-525-3p	0	2	0	0	1	3	0	0	0	0	0	0	0	0	0	26	0	0	3	0	4	0	0	0	0	1	0	0	0	0	0	0	0	0	0	0	7	0	0	0	0	0	0	0	0	0	0	0	71
hsa-miR-523-5p	0	0	0	0	0	0	0	0	0	0	0	0	0	0	0	0	0	0	0	0	0	0	0	0	0	0	0	0	0	0	0	0	0	0	0	0	0	0	0	0	0	0	0	0	0	0	0	0	0
hsa-miR-523-3p	0	3	0	0	0	1	0	0	0	0	0	0	0	1	0	30	0	1	15	0	5	0	0	0	0	3	0	0	0	0	0	0	0	0	0	0	19	0	0	0	1	0	0	0	0	0	0	0	106
hsa-miR-518f-5p	0	5	0	0	3	2	0	0	0	0	0	0	0	0	0	94	0	0	8	0	6	0	1	0	0	1	0	0	0	0	0	0	0	2	0	0	12	0	0	0	2	1	0	0	0	5	0	0	210
hsa-miR-518f-3p	0	2	0	0	0	1	0	0	0	0	0	0	0	0	0	28	0	0	20	0	6	0	0	0	0	0	0	0	0	0	0	0	0	0	0	0	8	0	0	0	2	0	0	0	0	0	0	0	142
hsa-miR-520b	1	0	0	0	1	1	0	0	0	0	0	0	0	0	0	50	0	0	43	0	8	0	1	0	0	1	0	0	0	0	0	1	0	0	0	0	34	1	0	0	0	0	0	0	1	1	0	1	272
hsa-miR-518b	1	24	0	0	9	7	0	0	0	0	0	0	0	1	0	222	0	0	104	0	29	0	1	1	0	10	1	0	0	0	0	3	0	2	0	0	98	0	0	0	6	1	0	0	0	6	0	3	549
hsa-miR-526a	0	0	0	0	0	0	0	0	0	0	0	0	0	0	0	0	0	0	0	0	0	0	0	0	0	0	0	0	0	0	0	0	0	0	0	0	0	0	0	0	0	0	0	0	0	0	0	0	0
hsa-miR-520c-5p	0	0	0	0	0	0	0	0	0	0	0	0	0	0	0	0	0	0	0	0	0	0	0	0	0	0	0	0	0	0	0	0	0	0	0	0	0	0	0	0	0	0	0	0	0	0	0	0	0
hsa-miR-520c-3p	1	0	0	0	1	1	0	0	0	0	0	0	0	0	0	50	0	0	43	0	7	0	1	0	0	1	0	0	0	0	0	1	0	0	0	0	35	1	0	0	0	0	0	0	1	1	0	1	273
hsa-miR-518c-5p	0	25	1	0	2	3	0	0	1	2	0	0	0	0	0	78	0	0	52	0	9	0	2	0	0	4	0	0	0	0	0	1	0	5	0	0	30	0	1	0	9	0	0	0	0	5	2	2	271
hsa-miR-518c-3p	0	5	0	0	0	4	0	0	0	0	0	0	0	0	0	51	0	0	28	0	6	0	0	1	0	6	0	0	0	0	0	0	0	2	0	0	17	0	0	0	4	1	0	0	0	0	0	3	211
hsa-miR-524-5p	0	1	0	0	0	0	0	0	0	0	0	0	0	0	0	9	0	0	5	0	6	0	0	0	0	1	0	0	0	0	0	1	0	2	0	0	3	0	0	0	1	0	0	0	0	0	0	0	56
hsa-miR-524-3p	0	0	0	0	0	0	0	0	0	0	0	0	0	0	0	3	0	0	0	0	1	0	0	0	0	0	0	0	0	0	0	0	0	0	0	0	2	0	0	0	0	0	0	0	0	0	0	0	16
hsa-miR-517-5p	3	9	0	0	0	6	0	0	6	0	0	0	0	3	0	78	0	3	75	0	27	0	0	3	0	15	0	0	0	0	0	0	0	0	0	0	30	0	0	0	3	0	0	0	0	0	0	0	183
hsa-miR-517a-3p	2	12	0	0	4	4	0	0	4	0	0	0	0	0	0	153	0	0	72	0	18	0	0	0	0	7	1	0	0	0	0	2	0	21	0	0	57	1	0	0	16	1	0	0	0	3	0	1	721
hsa-miR-519d-5p	0	0	0	0	0	0	0	0	0	0	0	0	0	0	0	2	0	0	0	0	0	0	0	0	0	0	0	0	0	0	0	0	0	0	0	0	0	0	0	0	0	0	0	0	0	0	0	0	1
hsa-miR-519d-3p	1	4	0	0	0	1	0	0	1	0	0	0	0	0	0	42	0	0	45	0	20	0	1	0	0	2	1	0	0	0	0	2	0	0	0	0	22	1	1	0	1	0	0	0	0	2	0	1	202
hsa-miR-521	0	0	0	0	0	1	0	0	0	0	0	0	0	0	0	6	0	0	4	0	1	0	0	0	0	0	0	0	0	0	0	2	0	0	0	0	0	0	0	0	0	0	0	0	0	9	0	0	19
hsa-miR-520d-5p	0	0	0	0	0	0	0	0	0	0	0	0	0	0	0	5	0	0	7	0	1	0	0	0	0	0	0	0	0	0	0	2	0	0	0	0	0	0	0	0	0	0	0	0	0	1	0	0	34
hsa-miR-520d-3p	0	1	0	0	2	1	0	2	0	0	0	0	0	0	0	19	0	0	13	0	6	0	0	0	0	0	0	0	0	0	0	1	0	0	0	0	13	0	0	0	2	0	0	0	0	3	0	0	176
hsa-miR-517b-3p	2	12	0	0	4	4	0	0	4	0	0	0	0	0	0	153	0	0	72	0	18	0	0	0	0	7	1	0	0	0	0	2	0	21	0	0	57	1	0	0	16	1	0	0	0	3	0	1	721
hsa-miR-520g-5p	0	1	0	0	0	0	0	0	0	0	0	0	0	0	0	4	0	0	2	0	1	0	0	0	0	0	0	0	0	0	0	0	0	0	0	0	1	0	0	0	0	0	0	0	0	0	0	0	24
hsa-miR-520g-3p	0	14	0	0	1	4	0	0	0	0	0	0	0	0	0	77	0	0	49	1	25	0	1	0	0	4	0	0	0	0	0	0	0	0	0	0	48	0	0	0	5	0	0	0	0	2	0	4	390
hsa-miR-516b-5p	2	35	0	0	1	3	0	0	2	0	0	0	0	0	0	95	0	0	39	0	24	0	3	0	0	2	0	0	0	1	0	0	0	2	0	0	56	0	0	0	5	0	0	0	0	4	0	1	352
hsa-miR-516b-3p	0	0	0	0	0	0	0	0	0	0	0	0	0	0	0	0	0	0	0	0	0	0	0	0	0	0	0	0	0	0	0	0	0	0	0	0	0	0	0	0	0	0	0	0	0	0	0	0	0
hsa-miR-518e-5p	0	0	0	0	0	0	0	0	0	0	0	0	0	0	0	0	0	0	0	0	0	0	0	0	0	0	0	0	0	0	0	0	0	0	0	0	0	0	0	0	0	0	0	0	0	0	0	0	0
hsa-miR-518e-3p	1	2	0	0	1	3	0	0	4	0	0	0	0	0	0	62	0	0	25	0	14	0	0	0	0	1	0	0	0	0	0	0	0	0	1	0	21	0	1	0	0	0	0	0	0	1	0	2	290
hsa-miR-518a-5p	0	3	0	0	0	1	0	0	0	0	0	0	0	0	0	14	0	0	26	1	6	0	1	0	0	0	0	0	0	0	0	1	0	2	0	0	7	0	0	0	0	0	0	0	0	8	0	0	190
hsa-miR-518a-3p	0	0	0	0	0	2	0	0	0	0	0	0	0	0	0	52	0	0	20	0	13	0	1	0	0	0	0	0	0	0	0	0	0	0	0	0	9	0	0	0	1	0	0	0	0	1	0	0	243
hsa-miR-518d-5p	0	0	0	0	0	0	0	0	0	0	0	0	0	0	0	0	0	0	0	0	0	0	0	0	0	0	0	0	0	0	0	0	0	0	0	0	0	0	0	0	0	0	0	0	0	0	0	0	0
hsa-miR-518d-3p	0	0	0	0	1	0	0	0	0	0	0	0	0	0	0	2	0	0	3	0	0	0	0	0	0	0	0	0	0	0	0	0	0	0	0	0	1	0	0	0	0	0	0	0	0	0	0	0	18
hsa-miR-517c-3p	0	7	0	0	2	3	0	0	0	0	0	0	0	0	0	24	0	0	9	0	4	0	0	0	0	1	0	0	0	0	0	0	0	0	0	0	13	0	0	0	0	0	0	0	0	0	0	0	96
hsa-miR-520h	0	5	0	0	1	2	0	0	0	0	0	0	0	0	0	52	0	0	36	0	19	0	0	0	0	4	0	0	0	0	0	0	0	0	0	0	30	0	0	0	1	0	0	0	0	1	0	1	269
hsa-miR-522-5p	0	0	0	0	0	0	0	0	0	0	0	0	0	0	0	0	0	0	0	0	0	0	0	0	0	0	0	0	0	0	0	0	0	0	0	0	0	0	0	0	0	0	0	0	0	0	0	0	0
hsa-miR-522-3p	1	0	0	0	0	0	0	0	0	1	0	0	1	0	0	38	0	0	12	0	9	0	0	0	0	2	0	0	0	0	0	1	0	0	0	0	4	0	0	0	0	1	0	0	0	53	0	0	141
hsa-miR-519a-5p	0	36	0	1	9	21	0	1	3	1	0	0	1	0	0	374	0	0	71	1	39	0	0	1	0	4	0	0	0	0	0	3	0	0	0	0	90	0	0	0	5	0	0	0	1	214	0	5	574
hsa-miR-519a-3p	0	3	0	0	0	3	0	1	1	0	0	0	0	0	0	35	0	0	20	0	12	0	0	0	0	0	0	0	0	0	0	0	0	0	0	0	9	0	0	0	2	0	0	0	0	55	0	0	166
hsa-miR-527	0	3	0	0	0	1	0	0	0	0	0	0	0	0	0	13	0	0	25	1	6	0	1	0	0	0	0	0	0	0	0	1	0	2	0	0	7	0	0	0	0	0	0	0	0	8	0	0	186
hsa-miR-516a-5p	2	21	0	2	2	16	0	0	8	0	0	1	1	0	0	75	0	0	208	2	34	0	1	0	0	0	0	0	1	0	0	1	0	6	0	1	64	0	2	0	21	0	1	0	0	167	0	2	503
hsa-miR-516a-3p	0	0	0	0	0	0	0	0	0	0	0	0	0	0	0	0	0	0	0	0	0	0	0	0	0	0	0	0	0	0	0	0	0	0	0	0	0	0	0	0	0	0	0	0	0	0	0	0	0
hsa-miR-499a-5p	0	1	2	1	3	2	0	1	26	0	7	4	0	1	1	1	6	0	21	1	0	2	0	0	2	2	5	3	5	1	1	3	0	1	6	0	1	0	0	0	0	4	40	1	6	62	11	0	1
hsa-miR-499a-3p	0	0	1	0	1	3	0	1	20	0	2	1	1	7	0	0	2	2	12	1	0	0	2	0	5	0	4	1	2	1	0	4	1	1	3	4	4	0	0	0	3	0	16	6	2	36	2	3	0
hsa-miR-500a-5p	15	27	11	31	12	5	27	23	19	18	7	38	31	32	15	15	8	26	63	15	50	13	34	17	15	12	23	21	13	11	9	32	17	15	13	28	33	12	79	14	37	28	11	23	18	132	19	30	54
hsa-miR-500a-3p	1306	3343	611	1318	1001	906	1401	1291	1351	2282	610	1538	1174	1038	1064	2333	445	1421	2587	965	2969	717	4147	2890	639	1320	1027	1999	1027	1322	273	2954	1180	1084	1297	2040	1211	1861	2922	345	2755	3025	621	999	882	4594	603	3237	2689
hsa-miR-501-5p	3	20	11	27	11	5	7	13	4	6	5	17	14	16	12	11	8	27	20	8	44	11	14	10	18	1	9	10	8	10	6	12	7	10	15	16	22	10	39	23	19	19	3	12	10	79	1	14	60
hsa-miR-501-3p	177	612	110	389	178	162	276	227	158	260	133	259	149	130	224	209	95	310	294	151	467	168	496	250	222	199	256	214	142	224	47	299	158	151	118	273	193	305	412	127	323	481	63	111	205	1168	110	463	568
hsa-miR-502-5p	4	8	3	6	3	2	5	2	1	4	3	7	8	8	3	6	3	7	18	3	25	1	15	3	3	2	2	11	5	3	1	9	5	4	3	9	9	6	28	5	10	7	1	11	1	42	5	14	15
hsa-miR-502-3p	47	28	21	71	28	44	51	54	57	28	31	68	49	63	66	77	29	73	87	27	131	21	60	61	77	30	123	25	36	55	24	96	25	18	51	95	40	39	92	41	92	106	19	57	39	149	51	62	183
hsa-miR-450a-2-3p	0	0	0	0	0	0	0	0	0	0	1	0	4	0	0	0	0	0	0	1	2	0	0	0	1	0	1	1	6	0	0	0	0	0	0	0	0	0	1	0	1	0	0	0	0	0	1	0	0
hsa-miR-503-5p	151	43	39	7	30	33	19	16	28	28	23	32	24	21	126	30	39	66	60	83	131	39	157	36	42	19	44	85	39	31	10	73	22	35	49	24	65	9	36	6	46	15	12	17	29	26	38	78	25
hsa-miR-503-3p	8	8	1	4	2	6	1	4	3	1	10	6	3	1	3	2	6	1	4	17	8	5	12	3	8	6	0	12	19	2	4	6	1	6	3	1	3	4	5	0	3	0	2	2	1	2	6	5	1
hsa-miR-504-5p	2	2	1	5	2	3	2	2	1	42	0	20	12	9	1	3	1	0	16	5	4	2	4	0	3	3	14	2	5	2	7	0	0	4	1	6	0	3	2	1	5	4	16	4	1	88	11	2	11
hsa-miR-504-3p	0	0	0	0	0	0	0	3	0	3	0	0	0	0	0	2	0	1	0	0	2	0	3	0	3	0	3	0	0	0	0	0	0	1	0	0	0	0	0	0	0	0	0	0	0	9	0	0	2
hsa-miR-505-5p	43	35	18	71	26	50	189	21	24	71	94	61	119	53	16	46	123	36	115	60	90	93	123	41	165	105	465	58	67	51	52	83	6	45	24	50	10	41	104	22	22	29	9	10	34	108	127	96	70
hsa-miR-505-3p	217	152	101	411	290	245	678	317	208	246	723	402	691	364	59	342	838	229	858	265	411	775	485	163	839	292	2497	171	474	173	368	393	39	252	101	341	45	203	502	68	263	82	88	170	214	340	1173	400	531
hsa-miR-513a-5p	0	0	0	0	0	0	3	1	0	1	0	0	0	0	0	0	0	0	5	3	0	0	0	0	0	1	0	0	0	0	0	0	0	0	0	0	0	0	1	0	1	0	0	2	0	0	0	0	1
hsa-miR-513a-3p	0	0	0	0	0	0	0	0	0	0	0	0	0	0	0	0	0	0	0	0	0	0	0	0	0	0	0	0	0	0	0	0	0	0	0	0	0	0	0	0	0	0	0	0	0	0	0	0	0
hsa-miR-506-5p	0	0	0	0	0	0	0	0	0	0	0	0	0	0	0	0	0	0	0	0	0	0	0	0	0	0	0	0	0	0	0	0	0	0	0	2	0	0	0	0	0	0	0	0	0	0	0	0	0
hsa-miR-506-3p	1	1	2	0	0	0	4	0	0	17	0	0	0	0	11	0	0	0	0	6	0	0	0	2	0	1	0	0	0	0	0	0	0	0	0	0	0	0	1	0	0	0	0	0	0	0	0	0	0
hsa-miR-507	0	0	0	0	0	0	1	0	0	0	0	0	0	0	0	0	0	0	0	1	0	0	0	0	0	0	0	0	0	0	0	0	0	0	0	0	0	0	0	0	0	0	0	0	0	0	0	0	0
hsa-miR-508-5p	1	0	2	0	0	0	14	0	2	20	0	0	0	0	8	0	0	0	1	23	0	0	1	0	0	0	0	0	0	0	0	0	0	0	0	0	1	0	1	0	1	1	0	1	0	2	0	0	0
hsa-miR-508-3p	52	30	24	19	4	6	382	8	61	858	0	5	3	3	287	6	4	0	14	594	16	2	9	20	11	17	10	4	5	8	1	4	15	12	20	8	37	9	20	6	40	18	9	9	1	23	14	4	22
hsa-miR-509-5p	0	0	0	0	0	0	0	0	0	0	0	0	0	0	1	0	0	0	0	1	0	0	0	0	0	0	0	0	0	0	0	0	0	0	0	0	0	0	0	0	0	0	0	0	0	0	0	0	0
hsa-miR-509-3p	16	3	11	9	2	1	70	6	14	93	1	1	2	0	85	4	2	0	6	123	7	0	0	5	5	5	6	0	0	5	0	0	2	2	11	1	13	1	8	0	4	6	1	4	1	20	4	5	4
hsa-miR-510-5p	0	0	0	0	0	0	0	0	0	0	0	0	0	0	0	0	0	0	0	0	0	0	0	0	0	0	0	0	0	0	0	0	0	0	0	0	0	0	0	0	0	0	0	0	0	0	0	0	0
hsa-miR-510-3p	0	0	0	0	0	0	0	0	0	0	0	0	0	0	0	0	0	0	0	0	0	0	0	0	0	0	0	0	0	0	0	0	0	0	0	0	0	0	0	0	0	0	0	1	0	0	0	0	0
hsa-miR-514a-5p	0	0	0	0	0	0	1	0	0	0	0	0	0	0	1	0	0	0	0	7	0	0	0	2	0	0	0	0	0	0	0	0	0	0	0	0	0	0	0	0	1	0	0	0	0	0	1	0	1
hsa-miR-514a-3p	11	9	13	8	1	3	258	4	30	219	1	4	0	10	153	6	2	0	7	315	1	0	5	17	9	12	7	0	2	12	2	3	6	3	8	3	14	1	14	3	17	11	4	5	1	24	10	1	7
hsa-miR-532-5p	5316	3473	2492	11607	4832	2958	9750	7837	6902	4245	2277	7516	4430	4568	4413	11652	1996	10392	7130	4365	13741	2522	5803	15192	4486	2157	3753	2075	3808	6228	1300	17634	2718	3679	6880	6544	4081	6302	5339	3192	11708	9258	3108	6757	4459	22769	2651	3999	20563
hsa-miR-532-3p	213	111	63	419	188	124	201	346	172	181	142	463	308	371	175	387	202	340	356	201	399	118	233	391	248	83	268	84	214	183	103	609	195	121	301	274	158	257	201	122	426	426	80	209	264	490	204	156	724
hsa-miR-455-5p	308	254	250	766	299	232	684	379	884	226	372	416	586	628	478	489	345	479	473	486	992	214	404	361	417	74	280	288	887	321	186	920	225	367	160	623	281	58	398	104	521	787	326	338	179	214	535	258	635
hsa-miR-455-3p	2528	895	1366	6656	2677	2112	5682	4156	7917	3717	7405	5531	5911	5972	2059	6083	10709	1615	2113	5128	3419	5267	2291	3023	8785	1027	6789	1884	9581	3088	5621	4875	2023	3408	2080	7366	1492	818	1046	1051	2868	6502	1308	2067	5510	697	11751	1614	5356
hsa-miR-539-5p	23	46	2	149	13	14	8	8	6	22	40	38	26	8	0	5	30	7	23	56	38	28	32	12	30	9	33	28	25	7	11	6	849	15	9	8	214	14	19	7	41	172	4	10	23	0	34	27	33
hsa-miR-539-3p	1	2	0	8	1	3	1	0	0	1	5	6	5	1	0	1	4	0	4	12	7	3	2	0	4	1	3	1	9	0	3	1	66	2	2	3	14	0	3	0	18	33	1	0	1	0	2	2	7
hsa-miR-544a	0	0	0	0	0	0	0	0	0	0	0	1	0	0	0	0	0	0	0	1	1	0	0	0	0	0	0	0	1	0	1	0	7	0	0	0	1	0	0	0	0	3	0	0	0	0	0	1	0
hsa-miR-545-5p	0	2	0	0	1	1	3	0	3	5	2	3	1	1	0	1	2	4	0	0	1	3	0	4	0	0	2	0	4	0	2	4	0	1	0	0	1	2	2	1	2	0	0	1	5	5	2	3	3
hsa-miR-545-3p	0	0	1	0	0	0	0	1	0	2	0	1	0	0	0	1	1	2	0	0	0	0	0	0	0	0	1	0	0	0	0	0	0	1	0	0	0	0	2	0	0	0	0	1	2	0	0	0	2
hsa-miR-376a-2-5p	1	0	1	0	0	2	0	1	0	0	8	2	2	1	0	0	9	0	2	4	1	3	0	1	4	0	6	2	7	0	6	1	5	0	0	0	3	0	0	0	2	2	0	1	2	0	11	3	1
hsa-miR-487b-5p	1	2	0	1	0	0	0	0	0	0	0	0	0	0	0	0	2	0	0	0	0	0	1	0	0	0	0	0	1	1	0	0	4	0	0	0	0	0	0	1	1	4	0	0	0	0	0	2	2
hsa-miR-487b-3p	32	32	3	73	11	14	3	9	5	8	38	35	41	5	3	3	39	20	17	68	39	30	11	15	38	10	28	28	56	4	23	4	341	11	13	12	77	1	24	5	64	170	7	23	12	0	52	18	40
hsa-miR-551a	1	0	2	0	1	1	0	1	0	0	7	0	5	1	3	0	0	3	2	1	1	4	0	0	4	0	0	0	0	1	0	0	0	2	0	1	0	1	0	0	1	1	0	1	1	1	4	0	0
hsa-miR-552-5p	4	3	10	0	0	0	4147	2	275	1037	0	0	8	1	0	3	15	1	512	5	187	5	12	304	1	911	28	9	16	1	1	145	0	28	442	0	12	273	0	1	6	1	443	4	4	4	8	5	57
hsa-miR-552-3p	2	0	2	0	2	0	2205	1	298	126	0	0	5	0	2	0	9	1	228	4	129	4	5	216	0	651	28	2	5	3	0	65	0	13	172	0	4	181	0	0	2	0	279	0	3	1	6	1	32
hsa-miR-553	0	0	0	0	0	0	0	0	0	0	0	0	0	0	0	0	0	0	0	0	0	0	0	0	0	0	0	0	0	0	0	0	0	0	0	0	0	0	0	0	0	0	0	0	0	0	0	0	0
hsa-miR-554	0	0	0	0	0	0	0	0	0	0	0	0	0	0	0	0	0	0	0	0	0	0	0	0	0	0	0	0	0	0	0	0	0	0	0	0	0	0	0	0	0	0	0	0	0	0	0	0	0
hsa-miR-92b-5p	1	2	0	0	0	0	0	1	0	0	0	6	1	0	0	0	0	10	1	0	3	0	0	0	0	0	0	0	0	0	0	0	0	0	0	0	0	0	0	0	0	0	0	0	0	1	0	0	0
hsa-miR-92b-3p	172	90	35	40	33	69	10	49	15	17	41	805	81	12	44	16	39	1422	93	91	71	28	37	14	89	14	19	39	35	28	22	5	7	61	39	21	14	18	57	10	169	82	8	74	45	81	35	50	154
hsa-miR-555	0	0	0	0	0	0	0	0	0	0	0	0	0	0	0	0	0	0	0	0	0	0	0	0	0	0	0	0	0	0	0	0	0	0	0	0	0	0	0	0	0	0	0	0	0	1	0	0	1
hsa-miR-556-5p	1	0	1	5	3	1	0	2	2	1	12	5	6	1	3	1	9	1	4	3	20	18	9	3	4	4	26	0	1	2	6	5	1	1	1	2	2	4	9	1	0	11	4	2	22	8	18	0	11
hsa-miR-556-3p	0	2	3	15	3	4	2	3	12	0	5	1	5	1	0	0	5	4	6	4	12	5	6	3	2	2	14	0	2	1	3	10	1	5	2	15	3	3	4	0	0	5	2	1	1	23	12	0	4
hsa-miR-557	0	0	0	0	0	0	0	0	0	0	0	0	0	0	0	0	0	0	0	0	0	0	0	0	0	0	0	0	0	0	0	0	0	0	0	0	0	0	0	0	0	0	0	0	0	0	0	0	0
hsa-miR-558	0	0	0	0	0	0	0	0	0	0	0	0	0	0	0	0	0	0	0	0	0	0	0	0	0	0	0	0	0	0	0	0	0	0	0	0	0	0	0	0	0	0	0	0	0	0	0	0	0
hsa-miR-559	0	0	0	0	0	0	0	0	0	0	0	0	0	0	0	0	0	0	0	0	0	0	0	0	0	0	0	0	0	0	0	0	0	0	0	0	0	0	0	0	0	0	0	0	0	0	0	0	0
hsa-miR-561-5p	0	0	3	3	0	0	0	0	0	0	0	0	1	0	3	0	0	31	0	0	0	0	2	0	1	0	0	0	0	1	0	1	0	0	0	0	4	0	0	16	5	0	0	19	1	25	2	0	0
hsa-miR-561-3p	0	0	0	0	0	0	0	0	0	0	0	0	0	0	0	0	0	0	0	0	0	0	0	0	1	0	0	0	0	0	0	0	0	0	0	0	0	0	0	2	0	0	0	0	0	0	0	0	0
hsa-miR-562	0	0	0	0	0	0	0	0	0	0	0	0	0	0	0	0	0	0	0	0	0	0	0	0	0	0	0	0	0	0	0	0	0	0	0	0	0	0	0	0	0	0	0	0	0	0	0	0	0
hsa-miR-563	0	0	0	0	0	0	0	0	0	0	0	0	0	0	0	0	0	0	0	0	0	0	0	0	0	0	0	0	0	0	0	0	0	0	0	0	0	0	0	0	0	0	0	0	0	0	0	0	0
hsa-miR-564	1	0	0	0	0	0	0	0	0	0	1	0	0	0	0	0	0	0	0	0	0	0	1	0	0	0	0	0	0	0	0	0	0	0	0	0	0	0	0	0	0	0	0	0	0	0	0	0	0
hsa-miR-566	0	0	0	0	0	0	0	0	0	0	0	0	0	0	0	0	0	0	0	0	0	0	0	0	0	0	0	0	0	0	0	0	0	0	0	0	0	0	0	0	0	0	0	0	0	0	0	0	0
hsa-miR-567	0	0	0	0	0	0	0	0	0	0	0	0	0	0	0	0	0	0	0	0	0	0	0	0	0	0	0	0	0	0	0	0	0	0	0	0	0	0	0	0	0	0	0	0	0	0	0	0	0
hsa-miR-568	0	0	0	0	0	0	0	0	0	0	0	0	0	0	0	0	0	0	0	0	1	0	0	0	0	0	0	0	0	0	0	0	0	0	0	0	0	0	0	0	0	0	0	0	0	0	0	0	0
hsa-miR-551b-5p	1	0	0	1	0	0	0	0	0	0	0	0	0	3	0	0	0	0	0	0	0	0	0	0	1	0	0	0	1	0	0	0	1	0	0	0	0	0	0	0	0	0	0	1	0	0	0	0	1
hsa-miR-551b-3p	53	4	46	180	4	9	1	4	0	0	32	169	30	482	2	79	10	2	4	0	0	2	25	1	7	0	31	5	14	0	5	0	99	140	0	0	0	1	0	0	5	1	0	146	209	2	14	13	94
hsa-miR-569	0	0	0	0	0	0	0	0	0	0	0	0	0	0	0	0	0	0	0	0	0	0	0	0	0	0	0	0	0	0	0	0	0	0	0	0	0	0	0	0	0	0	0	0	0	0	0	0	0
hsa-miR-570-5p	0	1	0	1	0	0	0	0	0	0	2	0	0	0	0	1	0	0	0	0	2	0	1	1	0	0	0	0	0	0	0	2	0	1	0	1	1	0	0	0	1	0	1	1	0	1	0	1	0
hsa-miR-570-3p	0	2	3	12	5	1	4	1	4	4	7	8	4	5	4	8	6	6	12	2	21	1	8	8	3	2	14	2	6	2	0	6	1	2	3	3	6	3	8	0	5	7	4	14	7	21	7	3	4
hsa-miR-571	0	0	0	0	0	0	0	0	0	0	0	0	0	0	0	0	0	0	0	0	0	0	0	0	0	0	0	0	0	0	0	0	0	0	0	0	0	0	0	0	0	0	0	0	0	0	0	0	0
hsa-miR-572	0	0	0	0	0	0	0	0	0	0	0	0	0	0	0	0	0	0	0	0	0	0	0	0	0	0	0	1	0	0	0	0	0	0	0	0	0	0	0	0	0	0	0	0	0	1	0	0	0
hsa-miR-573	0	1	2	0	0	0	0	0	0	0	0	0	0	0	0	0	0	1	2	0	0	0	0	1	0	0	0	1	0	0	0	0	1	1	0	0	0	2	0	1	0	0	0	0	2	1	0	0	0
hsa-miR-574-5p	0	0	0	0	0	0	0	0	0	0	0	0	0	0	0	0	0	0	0	0	0	0	0	0	0	0	0	0	0	0	0	0	0	0	0	0	0	0	0	0	0	0	0	0	0	0	0	0	0
hsa-miR-574-3p	568	312	281	1008	335	501	271	598	519	434	969	1031	1559	1133	629	759	837	1055	1202	999	989	1027	878	784	725	271	619	394	1227	285	677	2104	396	551	703	521	923	644	452	177	654	1348	497	571	428	478	1409	449	638
hsa-miR-575	0	0	0	0	0	0	0	0	0	0	0	0	0	0	0	0	0	0	0	0	0	0	0	0	0	0	0	0	0	0	0	0	0	0	0	0	0	0	0	0	0	0	0	0	0	0	0	0	0
hsa-miR-576-5p	55	40	73	78	67	78	52	39	69	63	172	41	99	57	85	33	112	77	126	65	184	95	480	27	108	44	196	111	119	37	58	98	44	91	51	25	44	62	84	38	93	23	20	72	96	144	139	290	69
hsa-miR-576-3p	0	0	0	0	0	0	0	0	0	0	0	0	0	0	0	0	0	0	0	0	0	0	0	0	0	0	0	0	0	0	0	0	0	0	0	0	0	0	0	0	0	0	0	0	0	0	0	0	0
hsa-miR-577	2	11	0	0	1	2	0	1	0	39	0	1	0	1	0	5	0	1	23	0	5	0	0	1	2	8	1	0	0	0	0	0	0	0	0	11	1	0	8	0	1	1	0	0	0	0	2	0	2
hsa-miR-578	0	0	0	0	0	0	0	0	0	0	0	0	0	0	0	0	0	0	0	0	3	2	3	0	0	3	0	0	0	0	0	0	2	0	0	1	0	0	0	0	2	2	0	0	0	1	0	0	0
hsa-miR-579-5p	0	1	3	16	4	2	1	2	3	2	2	2	7	2	1	0	0	4	6	5	15	0	11	4	3	1	12	0	10	4	3	6	2	5	7	2	7	0	3	2	3	2	1	15	17	12	6	2	4
hsa-miR-579-3p	0	1	1	1	1	0	0	1	1	0	0	0	1	2	1	0	0	0	5	0	2	0	0	0	0	0	2	1	1	0	0	1	1	0	0	1	1	0	2	0	0	0	0	0	0	2	0	0	1
hsa-miR-580-5p	1	0	1	2	2	0	1	1	0	0	0	1	1	0	1	0	0	2	1	2	1	2	1	2	1	1	3	0	1	0	1	1	0	1	1	1	2	0	0	0	0	0	0	4	2	1	4	0	0
hsa-miR-580-3p	3	1	3	14	5	2	3	2	6	7	2	6	5	5	1	0	2	1	2	0	23	0	12	2	7	6	12	3	5	3	0	3	2	6	8	5	3	4	3	0	1	1	3	5	8	5	6	0	5
hsa-miR-581	2	7	3	2	4	1	6	5	2	2	0	5	3	3	1	1	0	2	2	0	4	0	1	1	3	2	27	3	0	4	0	5	1	4	4	5	3	4	4	1	5	8	1	4	8	12	1	0	5
hsa-miR-582-5p	37	79	6	100	37	45	36	54	5	103	64	42	76	77	15	12	47	660	124	38	93	17	60	58	94	4	14	46	104	50	29	7	32	38	73	25	167	29	89	117	64	11	3	72	44	35	64	41	45
hsa-miR-582-3p	1169	1282	56	2594	607	1041	732	1045	78	2016	952	735	1124	818	177	234	945	13437	1978	622	1111	483	1008	911	1432	195	365	890	1528	853	484	116	640	433	1284	403	3316	1086	1136	1432	1130	221	57	1263	808	442	1479	1066	669
hsa-miR-583	0	0	0	0	0	0	0	0	0	0	0	0	0	0	0	0	0	0	0	0	0	0	0	0	0	0	0	0	0	0	0	0	0	0	0	0	0	0	0	0	0	0	0	0	0	0	0	0	0
hsa-miR-584-5p	496	187	108	148	291	254	143	273	404	199	252	265	229	30	191	75	141	193	333	371	261	179	253	175	322	278	280	177	179	172	107	238	82	220	228	224	945	218	199	118	217	181	137	45	158	1199	226	123	325
hsa-miR-584-3p	0	0	0	0	2	1	2	0	1	0	2	2	0	0	1	0	0	1	0	1	0	0	0	1	0	0	2	1	3	1	0	0	0	0	1	0	1	0	1	0	0	0	0	1	1	0	1	0	3
hsa-miR-585-5p	0	2	0	0	1	1	0	0	0	0	0	0	0	0	0	0	0	0	0	0	0	0	2	0	0	0	0	0	0	0	0	0	0	0	1	0	0	1	0	0	0	0	0	0	0	0	0	1	2
hsa-miR-585-3p	3	8	1	0	0	0	0	0	0	4	0	1	0	1	0	0	0	1	5	0	0	0	0	0	1	0	1	0	1	0	0	0	0	0	2	0	1	0	1	0	2	0	0	0	0	0	0	1	3
hsa-miR-548a-3p	0	0	0	0	0	0	0	0	0	0	0	0	0	0	0	0	0	0	0	0	0	0	0	0	0	0	0	0	0	0	0	0	0	0	0	0	0	0	0	0	0	0	0	0	0	0	0	0	0
hsa-miR-586	0	0	0	0	0	0	0	0	0	0	0	0	0	0	0	0	0	0	0	0	0	0	0	0	0	0	0	0	0	0	0	0	0	0	0	0	0	0	0	0	0	0	0	0	0	0	2	0	0
hsa-miR-587	0	0	0	0	0	0	0	0	0	0	2	0	0	0	0	0	0	0	0	0	0	0	0	0	0	0	0	0	0	0	0	0	0	0	0	0	0	0	0	0	0	0	0	0	0	0	0	0	0
hsa-miR-548b-5p	0	0	0	0	0	0	2	1	0	1	0	0	0	0	0	1	0	0	0	0	1	0	2	0	0	0	0	0	0	1	0	4	0	0	0	0	0	0	2	0	0	0	0	3	0	1	0	0	0
hsa-miR-548b-3p	9	5	11	39	19	14	37	34	31	10	12	12	26	7	20	12	14	21	91	7	112	11	88	12	16	29	65	6	35	17	8	95	4	27	22	19	95	10	34	5	7	0	21	17	23	21	20	20	41
hsa-miR-588	0	0	0	0	0	0	0	0	0	0	0	0	0	0	0	0	0	1	0	0	1	0	0	0	0	0	0	0	0	0	0	0	0	0	0	0	0	0	0	0	0	0	0	0	0	0	0	0	0
hsa-miR-589-5p	357	217	108	303	252	281	235	445	599	129	152	445	219	473	391	429	225	675	516	166	1088	139	424	324	316	625	1212	134	200	495	114	1184	106	396	623	569	503	495	304	75	824	653	338	1138	344	2029	88	363	1429
hsa-miR-589-3p	1	11	1	8	2	3	2	4	8	5	3	6	8	14	1	9	1	5	5	6	33	2	9	9	4	2	16	7	3	5	2	10	3	10	8	10	9	1	9	0	23	13	7	5	6	47	2	10	16
hsa-miR-550a-5p	16	4	5	48	7	15	11	10	18	6	23	41	13	16	7	3	19	49	15	10	18	9	46	5	26	32	45	3	14	4	7	26	8	3	13	8	14	16	12	8	15	64	16	20	57	22	24	14	22
hsa-miR-550a-3p	7	3	5	19	4	4	6	7	8	3	14	18	18	19	2	4	5	49	22	8	14	9	10	5	7	11	17	6	12	7	6	23	6	7	9	4	10	7	11	6	17	8	11	25	35	20	14	5	38
hsa-miR-590-5p	49	32	42	62	55	33	40	43	79	38	100	140	95	68	53	55	86	227	87	53	171	63	46	47	81	41	129	30	62	63	46	95	34	63	71	52	109	30	73	8	141	40	50	69	114	123	94	89	166
hsa-miR-590-3p	20	22	25	13	28	26	22	19	28	16	79	69	30	23	26	8	45	90	36	26	59	37	40	15	105	74	124	19	35	19	28	58	8	16	18	26	40	25	31	16	41	43	22	20	68	47	72	38	44
hsa-miR-591	0	0	0	0	0	0	0	0	0	0	0	0	0	0	0	0	0	0	0	0	0	0	0	0	0	0	0	0	0	0	0	0	0	0	0	0	0	0	0	0	0	0	0	0	0	0	0	0	0
hsa-miR-592	10	5	100	2	9	39	2	0	10	43	58	34	26	150	181	0	24	8	2	3	0	30	686	0	89	3	1	2	37	2	24	3	2	100	1	1	3	1	44	19	99	3	1	2	19	18	92	14	1
hsa-miR-593-5p	0	0	0	0	0	0	0	0	0	0	0	0	0	0	0	0	0	0	0	0	0	0	0	0	0	0	0	0	0	0	0	0	0	0	0	0	0	0	0	0	0	0	0	0	0	0	0	0	0
hsa-miR-593-3p	0	0	0	0	0	0	0	0	0	0	0	0	0	0	0	0	0	0	0	0	0	0	0	0	0	0	0	0	0	0	0	0	0	0	0	0	0	0	0	0	0	0	0	0	0	0	0	0	0
hsa-miR-595	0	0	0	0	0	0	0	0	0	0	0	0	0	0	0	0	0	0	0	0	0	0	0	0	0	0	0	0	0	0	0	0	0	0	0	0	0	0	0	0	0	0	0	0	0	0	0	0	0
hsa-miR-596	0	0	0	0	0	0	0	0	0	0	0	0	0	0	0	0	0	0	0	0	0	0	0	0	0	0	0	0	0	0	0	0	0	0	0	0	0	0	0	0	0	0	0	0	0	0	0	0	0
hsa-miR-597-5p	0	0	0	1	0	0	0	0	0	0	0	0	1	0	0	0	0	2	1	0	0	1	0	0	0	0	1	0	0	0	0	0	0	0	0	0	0	0	3	0	0	0	0	0	0	0	3	0	0
hsa-miR-597-3p	0	0	0	4	0	0	0	0	0	0	0	0	0	0	0	0	0	0	0	0	0	0	0	0	0	1	4	0	0	0	0	0	0	0	0	0	0	0	0	0	0	0	0	1	0	0	0	0	0
hsa-miR-598-5p	0	0	0	0	1	0	0	0	0	0	0	2	1	0	0	0	0	0	0	0	0	0	0	0	0	0	0	0	0	0	0	0	1	0	0	0	0	0	0	0	2	0	0	0	0	0	0	0	0
hsa-miR-598-3p	101	38	209	24	60	39	22	52	31	33	89	157	111	49	72	29	64	224	129	61	95	102	58	30	153	47	98	40	70	47	69	29	14	44	72	33	30	26	31	19	798	75	29	35	68	16	125	32	120
hsa-miR-599	2	0	0	0	1	0	0	0	0	0	0	0	0	0	0	0	0	0	0	0	0	0	0	0	0	0	0	0	0	0	0	0	0	0	0	0	0	0	0	0	0	0	0	0	0	0	0	0	0
hsa-miR-548a-5p	0	0	0	0	1	1	0	0	0	0	0	0	0	0	0	0	4	0	0	0	2	0	0	0	0	0	0	0	0	0	0	0	0	0	0	0	0	0	0	0	2	0	0	0	0	0	0	1	0
hsa-miR-600	0	0	0	0	0	1	0	0	0	0	0	0	0	0	0	0	0	0	0	0	0	0	0	0	0	0	0	0	0	0	0	0	0	0	0	0	0	0	0	0	0	0	0	0	0	0	0	0	0
hsa-miR-601	0	0	0	0	0	0	0	0	0	0	0	0	0	0	0	0	0	0	0	0	0	0	0	0	0	0	0	0	0	0	0	0	0	0	0	0	0	0	0	0	0	0	0	0	0	0	0	0	0
hsa-miR-602	0	0	0	0	0	0	0	0	0	0	0	0	0	0	0	0	0	0	0	0	0	0	0	0	0	0	0	0	0	0	0	0	0	0	0	0	0	0	0	0	0	0	0	0	0	0	0	0	0
hsa-miR-603	0	0	0	0	0	0	0	0	0	0	0	0	0	0	0	0	0	0	0	0	0	0	0	0	0	0	0	0	0	0	0	0	0	0	0	0	0	0	0	0	0	0	0	0	0	1	0	0	0
hsa-miR-604	0	0	0	0	0	0	0	0	0	0	0	0	0	0	0	0	0	0	0	0	0	0	0	0	0	0	0	0	0	0	0	0	0	0	0	0	0	0	0	0	0	0	0	0	0	0	0	0	0
hsa-miR-605-5p	3	1	2	0	0	1	0	1	0	0	1	1	0	0	0	1	0	2	2	1	0	0	2	1	2	0	3	1	1	0	1	1	0	0	2	0	1	0	1	0	2	0	0	0	4	2	2	3	4
hsa-miR-605-3p	0	0	0	0	0	0	0	0	0	0	0	0	0	0	0	0	0	0	0	0	0	0	0	0	0	0	0	0	0	0	0	0	0	0	0	0	0	0	0	0	0	0	0	0	0	0	0	0	0
hsa-miR-606	0	0	0	0	0	0	0	0	0	0	0	0	1	1	0	0	0	1	0	0	0	0	0	0	0	0	0	0	0	0	0	0	0	0	0	1	0	0	0	0	0	0	0	0	0	0	0	0	0
hsa-miR-607	1	1	0	1	0	0	0	0	0	0	0	0	0	1	0	1	0	2	0	0	0	0	0	0	3	2	0	0	2	1	0	0	0	0	0	0	0	0	0	0	1	3	0	0	0	0	1	0	0
hsa-miR-608	0	0	0	0	0	0	0	0	0	0	0	0	0	0	0	0	0	0	0	0	0	0	0	0	0	0	0	0	0	0	0	0	0	0	0	0	0	0	0	0	0	0	0	0	0	0	0	0	0
hsa-miR-609	0	0	0	0	0	0	0	0	0	0	0	0	0	0	0	0	0	0	0	0	0	0	0	0	0	0	0	0	0	0	0	0	0	0	0	0	0	0	0	0	0	0	0	0	0	0	0	0	0
hsa-miR-610	0	0	0	0	0	0	0	0	0	0	0	0	0	0	0	0	0	0	0	0	0	0	0	0	0	0	0	0	0	0	0	0	0	0	0	0	0	0	1	0	0	0	0	0	0	1	0	0	0
hsa-miR-611	0	0	0	0	0	0	0	0	0	0	0	0	0	0	0	0	0	0	0	0	0	0	0	0	1	0	0	0	0	0	0	0	0	0	0	0	0	0	0	0	0	0	0	0	0	0	0	0	0
hsa-miR-612	0	1	0	0	0	0	0	0	0	0	2	0	0	0	1	0	0	0	0	0	0	0	1	0	0	0	0	0	0	0	0	0	1	0	0	0	0	0	0	0	1	0	0	0	0	0	0	0	0
hsa-miR-613	0	0	0	0	0	0	0	0	0	0	0	0	0	0	0	0	0	0	0	0	0	0	0	0	0	0	0	0	0	0	0	0	0	0	0	0	0	0	0	0	0	0	0	0	0	0	0	0	0
hsa-miR-614	0	0	0	0	0	0	0	0	0	0	0	0	0	0	0	0	0	0	0	0	0	0	0	0	0	0	0	0	0	0	0	0	0	0	0	0	0	0	0	0	0	0	0	0	0	0	0	0	0
hsa-miR-615-5p	0	0	0	1	0	0	0	0	0	0	0	0	0	0	0	0	0	0	0	0	0	0	0	0	0	0	0	0	0	0	0	0	0	0	0	0	0	0	0	0	0	0	0	0	0	0	0	0	0
hsa-miR-615-3p	0	0	0	12	0	0	0	0	0	0	0	1	0	1	6	0	0	0	0	0	0	0	0	0	0	0	0	0	0	0	0	0	0	0	2	0	0	0	0	0	1	0	0	0	0	1	1	0	0
hsa-miR-616-5p	14	27	26	73	11	16	22	33	41	44	19	11	34	10	26	41	23	23	16	39	75	19	96	34	33	11	44	25	36	11	7	84	19	16	34	20	48	7	27	52	38	5	11	55	17	35	11	73	26
hsa-miR-616-3p	3	6	3	39	7	8	9	8	7	9	17	24	26	5	18	11	15	12	5	20	54	38	23	3	14	13	34	5	25	4	11	24	9	8	2	6	17	8	15	8	20	6	7	24	21	25	23	14	15
hsa-miR-548c-5p	0	0	0	0	0	0	0	0	0	0	0	0	0	0	0	0	0	0	0	0	0	0	0	0	0	0	0	0	0	0	0	0	0	0	0	0	0	0	0	0	0	0	0	0	0	0	0	0	0
hsa-miR-548c-3p	0	0	0	0	0	0	0	0	0	0	0	0	0	0	0	0	0	0	0	0	0	0	0	0	0	0	0	0	0	0	0	0	0	0	0	0	0	0	0	0	0	0	0	0	0	0	0	0	0
hsa-miR-617	0	0	0	0	0	0	0	0	0	0	0	0	0	0	0	0	0	1	0	0	0	0	0	0	0	0	0	0	0	0	0	0	0	0	0	0	0	0	0	0	0	0	0	0	0	0	0	0	0
hsa-miR-618	24	12	31	51	7	34	27	14	73	12	18	10	25	17	11	0	19	43	67	16	28	14	37	18	26	17	19	0	32	29	18	20	27	11	37	17	89	12	52	11	15	2	12	57	16	100	29	8	13
hsa-miR-619-5p	0	0	0	0	0	0	0	0	0	0	0	0	0	0	0	0	0	0	0	0	0	0	0	0	0	0	0	0	0	0	0	0	0	0	0	0	0	0	0	0	0	0	0	0	0	0	0	0	0
hsa-miR-619-3p	0	0	0	0	0	0	0	0	0	0	0	0	0	0	0	0	0	0	0	0	0	0	0	0	0	0	0	0	0	0	0	0	0	0	0	0	0	0	0	0	0	0	0	0	0	0	0	0	0
hsa-miR-620	0	0	0	0	0	0	0	0	0	0	0	0	0	0	0	0	0	0	0	0	0	0	0	0	0	0	0	0	0	0	0	0	0	0	0	0	0	0	0	0	0	0	0	0	0	0	0	0	0
hsa-miR-621	0	0	0	0	0	0	0	0	0	0	1	0	0	0	0	0	0	0	0	0	0	0	0	0	0	0	0	1	0	0	0	0	0	0	0	0	0	0	0	0	0	0	0	0	0	0	0	0	0
hsa-miR-622	0	0	0	0	0	2	0	0	2	0	0	1	0	0	0	0	0	0	0	0	0	0	0	0	0	0	0	0	0	0	0	0	0	0	0	0	0	0	0	0	0	0	0	0	0	0	1	0	0
hsa-miR-623	0	0	0	0	0	0	0	0	0	0	0	0	0	0	0	0	0	0	0	0	0	0	0	0	0	0	0	0	0	0	0	0	0	0	0	0	0	0	0	0	0	0	0	0	0	0	0	0	0
hsa-miR-624-5p	16	9	4	32	5	5	7	1	17	4	18	8	46	23	9	8	25	21	26	25	39	15	28	9	19	8	30	12	44	7	9	45	5	21	9	12	18	12	11	7	20	10	12	18	19	52	20	14	18
hsa-miR-624-3p	0	0	0	1	0	0	0	0	0	0	0	0	0	0	0	0	0	0	0	0	1	0	0	0	0	0	0	0	0	0	0	0	0	0	0	0	0	0	0	0	0	0	0	0	1	1	0	0	0
hsa-miR-625-5p	9	3	1	1	2	2	3	6	2	3	6	15	11	8	1	0	2	21	3	4	13	5	5	3	14	4	6	0	5	3	3	2	1	6	5	3	3	1	6	5	8	4	0	3	8	14	10	4	9
hsa-miR-625-3p	444	357	52	219	305	176	97	187	50	77	153	636	326	139	96	52	113	1790	327	88	343	134	181	66	360	207	151	278	114	75	84	55	97	317	193	217	80	47	385	346	624	241	17	87	182	1232	142	236	529
hsa-miR-626	0	0	0	0	0	0	0	0	0	0	0	0	0	0	0	0	0	0	0	0	0	0	0	0	0	0	0	0	0	0	0	0	0	0	0	0	0	0	0	0	0	0	0	0	0	0	0	0	0
hsa-miR-627-5p	5	3	4	4	4	2	6	2	2	5	22	9	29	14	4	4	20	10	13	11	17	12	18	2	10	4	16	3	11	6	8	13	2	3	7	5	9	3	7	2	4	5	4	2	3	10	26	8	4
hsa-miR-627-3p	0	0	0	0	0	0	1	1	0	0	1	0	4	0	0	0	0	1	1	0	3	2	1	0	1	0	2	0	1	0	2	0	0	0	0	1	1	1	0	0	0	0	0	0	0	0	1	1	2
hsa-miR-628-5p	37	63	22	24	40	37	11	51	21	23	86	106	49	38	60	22	118	9	62	28	132	52	76	9	233	184	268	46	41	28	42	62	23	34	41	55	32	45	37	15	33	107	9	26	76	57	117	37	40
hsa-miR-628-3p	7	2	1	4	10	10	4	3	10	0	11	21	57	23	3	2	14	4	32	12	27	10	6	5	33	10	15	1	14	6	2	6	0	5	7	8	5	3	8	6	4	12	0	10	3	7	22	6	3
hsa-miR-629-5p	295	235	392	1450	350	154	98	90	228	160	372	709	453	269	597	163	271	1611	399	390	1955	197	627	140	542	555	820	67	249	82	144	195	66	259	66	181	649	305	518	159	595	213	204	481	673	28	372	285	480
hsa-miR-629-3p	12	6	6	24	11	7	1	2	1	2	16	46	14	10	26	3	4	31	12	10	28	9	20	0	24	21	43	2	7	0	0	2	3	14	3	2	28	4	5	9	26	3	0	18	37	19	13	11	15
hsa-miR-630	0	0	0	0	0	0	0	0	0	0	0	1	0	0	0	0	0	0	0	0	0	0	0	0	0	0	0	0	0	0	0	0	0	0	0	0	0	0	0	0	0	0	0	0	0	0	0	0	0
hsa-miR-631	0	0	0	0	0	0	0	0	0	0	0	0	0	0	0	0	0	0	0	0	0	0	0	0	0	0	0	0	0	0	0	0	0	0	0	0	0	0	0	0	0	0	0	0	0	0	0	0	0
hsa-miR-33b-5p	30	6	9	99	26	41	20	27	23	9	93	38	119	126	122	6	236	81	117	55	121	221	18	2	263	3	102	10	96	7	121	7	22	20	44	15	25	31	12	45	18	15	1	388	135	38	390	4	76
hsa-miR-33b-3p	3	2	1	19	3	3	0	1	0	1	8	2	8	2	14	2	9	10	0	6	10	8	1	0	24	0	5	2	19	1	4	1	2	1	2	2	1	2	0	4	1	4	1	14	11	0	5	1	6
hsa-miR-632	2	1	1	1	1	2	2	1	0	0	2	1	2	1	1	0	1	1	1	3	1	1	0	1	4	6	1	0	0	1	2	3	0	0	0	1	1	0	0	0	0	2	1	0	0	0	0	0	0
hsa-miR-633	0	0	0	0	0	0	0	0	0	0	0	0	0	0	0	0	0	0	0	0	0	0	0	0	0	0	0	0	0	0	0	0	0	0	0	0	0	0	0	0	0	0	0	0	0	0	0	0	0
hsa-miR-634	0	0	0	0	0	0	0	0	0	0	0	0	0	0	0	0	0	0	0	0	0	0	0	0	0	0	0	0	0	0	0	0	0	0	0	0	0	0	0	0	0	0	0	0	0	0	0	0	0
hsa-miR-635	0	0	0	0	0	0	0	0	0	0	0	0	0	0	0	0	0	0	0	0	0	0	0	0	0	0	0	0	0	0	0	0	0	0	0	0	0	0	0	0	0	0	0	0	0	0	0	0	0
hsa-miR-636	0	1	2	1	0	0	0	1	0	0	0	0	1	0	3	0	2	2	0	0	0	2	0	0	1	1	2	0	0	1	1	1	0	0	0	1	0	0	0	1	0	0	0	2	4	2	0	2	2
hsa-miR-637	0	0	0	0	0	0	0	0	0	0	0	0	0	0	0	0	0	0	0	0	0	0	0	0	0	0	0	0	0	0	0	0	0	0	0	0	0	0	0	0	0	0	0	0	0	0	0	0	0
hsa-miR-638	0	0	0	0	0	0	0	0	0	0	0	0	0	0	0	0	0	0	0	0	0	0	0	0	0	0	0	0	0	0	0	0	0	0	0	0	0	0	0	0	0	0	0	0	0	0	0	0	0
hsa-miR-639	3	2	2	0	3	0	0	0	2	0	0	3	0	1	4	0	0	2	0	2	1	0	0	0	10	10	2	3	3	0	0	3	1	2	2	0	0	1	1	0	1	10	0	0	2	1	1	0	5
hsa-miR-640	0	0	0	0	0	0	0	0	0	0	0	0	0	0	0	0	0	0	0	0	0	0	0	0	0	0	0	0	0	0	0	0	0	0	0	0	0	0	0	0	0	0	0	0	0	0	0	0	0
hsa-miR-641	0	0	0	0	1	1	0	0	0	0	1	1	0	0	0	0	0	1	0	0	1	0	0	0	5	0	1	0	1	0	0	0	0	3	0	0	4	0	3	0	0	0	0	0	1	4	1	1	0
hsa-miR-642a-5p	8	4	14	11	8	0	0	0	0	8	0	26	12	8	2	2	0	17	4	5	1	0	2	2	8	0	15	2	5	3	3	2	32	11	11	4	9	0	0	2	20	0	1	23	4	0	2	6	5
hsa-miR-642a-3p	0	0	1	0	0	0	0	0	0	0	0	0	0	0	0	0	0	0	0	0	0	0	0	0	0	0	1	0	0	0	0	0	0	0	2	0	0	0	0	0	0	0	0	0	0	0	0	0	0
hsa-miR-643	1	0	8	6	1	2	1	0	4	1	0	1	2	0	3	0	0	6	4	1	3	0	3	0	1	0	1	0	0	1	0	3	0	1	1	1	3	0	2	0	2	4	1	4	3	9	1	2	1
hsa-miR-644a	0	0	0	0	0	0	0	0	0	0	0	0	0	0	0	0	0	0	0	0	0	0	0	0	0	0	0	0	0	0	0	0	0	0	0	0	0	0	0	0	0	0	0	0	0	0	0	0	0
hsa-miR-645	0	0	0	0	0	0	0	0	0	0	0	0	0	0	0	0	0	0	0	0	0	0	0	0	0	0	0	0	0	0	0	0	0	0	0	0	0	0	0	0	0	0	0	0	0	0	0	0	0
hsa-miR-646	0	0	0	0	0	0	0	0	0	0	0	0	0	0	0	0	0	0	0	0	0	0	0	0	0	0	0	0	0	0	0	0	0	0	0	0	0	0	0	0	0	0	0	0	0	0	0	0	0
hsa-miR-647	0	0	0	0	0	0	0	0	0	0	0	0	0	0	0	0	0	0	0	0	0	0	0	0	0	0	0	0	0	0	0	0	0	0	0	0	0	0	0	0	0	0	0	0	0	0	0	0	0
hsa-miR-648	0	0	0	0	0	0	0	0	0	0	0	0	0	0	0	0	0	0	0	0	0	0	0	0	0	0	0	0	0	0	0	0	0	0	0	0	0	0	0	0	0	0	0	0	0	0	0	0	0
hsa-miR-649	0	0	0	0	0	0	0	0	0	0	0	0	0	0	0	0	0	0	0	0	0	0	0	0	0	0	0	0	0	0	0	0	0	0	0	0	0	0	0	0	0	0	0	0	0	0	0	0	0
hsa-miR-650	0	0	0	0	0	0	0	0	0	0	0	0	0	0	0	0	0	0	0	0	0	0	0	0	0	0	0	0	0	0	0	0	0	0	0	0	0	0	0	0	0	0	0	0	0	0	0	0	0
hsa-miR-651-5p	22	18	11	8	23	12	16	17	33	14	36	18	18	34	14	18	21	31	34	16	68	9	26	12	9	36	85	9	37	12	7	41	8	48	4	23	13	10	18	4	43	8	15	4	10	16	29	10	23
hsa-miR-651-3p	0	0	0	0	0	0	0	0	0	0	0	0	0	0	0	0	0	0	0	0	0	1	0	0	0	0	0	0	0	0	0	0	0	0	0	0	0	0	0	0	0	0	0	0	0	0	0	0	0
hsa-miR-652-5p	0	3	0	1	0	2	0	1	1	4	2	2	1	3	0	0	0	7	1	2	6	2	7	0	2	1	7	3	4	1	2	0	0	0	1	3	2	2	7	1	1	2	0	2	2	3	0	1	1
hsa-miR-652-3p	69	29	76	135	40	54	57	66	11	24	74	112	61	68	93	45	53	190	103	80	207	60	68	53	187	60	630	20	66	48	35	20	14	69	43	140	78	31	69	65	95	69	15	34	176	94	72	49	150
hsa-miR-548d-5p	0	0	0	0	0	0	0	0	0	0	0	0	0	0	0	0	0	0	0	0	0	0	0	0	0	0	0	0	0	0	0	0	0	0	0	0	0	0	0	0	0	0	0	0	0	0	0	0	0
hsa-miR-548d-3p	1	1	0	8	1	2	0	0	0	1	1	4	0	1	0	1	0	8	0	0	0	2	2	4	1	0	0	0	0	3	0	0	4	1	1	0	1	2	1	0	1	1	0	2	0	4	1	1	1
hsa-miR-661	0	0	0	0	0	0	0	0	0	0	0	0	0	0	0	0	0	0	0	0	0	0	0	0	0	0	0	0	0	0	0	0	0	0	0	0	0	0	0	0	0	0	0	0	0	0	0	0	0
hsa-miR-662	0	0	0	0	0	0	0	0	0	0	0	0	0	0	0	0	0	0	0	0	0	0	0	0	0	0	0	0	0	0	0	0	0	0	0	0	0	0	0	0	0	0	0	0	0	0	0	0	0
hsa-miR-663a	0	0	0	0	0	0	0	0	0	0	0	0	0	0	0	0	0	0	0	0	0	0	0	0	0	0	0	0	0	0	0	0	0	0	0	0	0	0	0	0	0	0	0	0	0	0	0	0	0
hsa-miR-449b-5p	0	0	0	0	0	0	0	0	0	0	0	0	0	0	1	0	0	0	0	0	0	0	0	0	0	0	0	0	0	0	0	0	2	0	0	0	0	0	1	0	0	0	0	0	0	1	0	0	0
hsa-miR-449b-3p	0	0	0	0	0	0	0	0	0	0	0	1	0	0	1	0	0	2	0	0	0	0	0	0	0	0	0	0	0	0	0	0	2	0	0	0	0	0	0	0	0	0	0	0	0	0	0	1	0
hsa-miR-653-5p	68	19	6	116	19	13	10	16	5	15	33	89	28	56	10	10	32	19	49	10	158	17	24	364	45	18	6	13	34	16	17	6	3	31	5	25	21	7	19	1	35	26	1	140	112	33	31	45	64
hsa-miR-653-3p	2	2	2	6	2	1	0	0	0	0	0	3	1	7	0	0	2	1	9	0	8	2	1	5	0	2	1	1	2	1	1	0	0	0	0	0	0	0	0	0	1	0	0	5	1	1	0	0	3
hsa-miR-411-5p	62	12	2	37	4	16	3	10	9	7	125	81	55	10	1	1	92	38	14	66	78	56	12	9	119	17	69	9	60	5	75	3	320	14	20	21	88	13	15	0	77	191	5	11	37	1	176	16	39
hsa-miR-411-3p	8	4	2	19	7	5	1	7	3	3	21	10	5	2	1	0	10	8	1	16	15	15	4	1	15	1	14	1	18	2	10	1	52	2	3	3	27	6	4	0	16	38	1	9	5	0	21	0	17
hsa-miR-654-5p	14	4	1	24	1	4	3	4	9	1	5	10	6	1	1	1	7	5	4	13	12	6	8	0	11	2	12	3	10	0	8	0	167	5	1	4	12	10	3	0	12	37	2	4	6	0	8	5	13
hsa-miR-654-3p	222	85	6	272	43	63	12	64	22	30	333	235	338	48	15	7	330	85	135	446	232	207	79	34	212	25	246	93	308	27	210	31	632	70	42	60	234	54	104	17	352	781	44	77	79	1	396	88	279
hsa-miR-655-5p	0	0	0	0	0	0	0	0	0	0	0	1	0	0	0	0	0	0	0	0	0	0	1	1	0	0	0	0	0	0	0	0	2	0	0	0	0	0	0	0	0	0	0	0	0	0	1	0	0
hsa-miR-655-3p	7	15	1	16	2	8	0	1	2	2	15	15	16	3	0	2	6	15	5	21	23	12	11	6	4	0	4	16	20	2	8	4	167	3	3	5	34	2	13	0	21	46	2	5	3	0	21	19	8
hsa-miR-656-5p	0	0	0	1	0	0	0	0	0	0	0	0	0	0	0	0	0	0	0	1	0	0	0	0	0	0	0	0	0	0	0	0	1	0	0	0	0	2	0	0	0	0	0	0	0	0	0	0	0
hsa-miR-656-3p	4	7	0	0	1	0	0	3	1	1	9	7	2	0	0	0	4	6	3	4	4	1	1	1	8	1	3	2	5	0	1	0	27	0	3	3	1	1	2	0	13	13	3	2	0	0	3	3	3
hsa-miR-549a	2	0	0	0	0	0	0	0	0	0	0	0	0	0	0	0	0	0	1	0	1	0	0	0	0	0	0	0	0	0	0	0	0	1	0	0	1	0	2	0	0	0	0	0	0	1	0	0	0
hsa-miR-657	0	0	0	0	0	0	0	0	0	0	0	0	0	0	0	0	0	0	0	0	0	0	0	0	0	0	0	0	0	0	0	0	0	0	0	0	0	0	0	0	0	0	0	0	0	0	0	0	0
hsa-miR-658	1	0	0	0	1	0	1	0	0	1	2	3	0	0	1	0	1	0	0	3	1	1	1	1	3	2	1	1	1	0	0	2	0	0	0	1	0	1	4	0	1	2	0	0	3	2	2	0	0
hsa-miR-659-5p	14	6	4	7	9	3	7	8	11	5	12	16	7	10	11	13	10	3	5	10	12	8	5	3	16	15	13	5	6	12	4	12	4	3	11	6	3	6	64	3	7	25	3	6	9	15	12	2	11
hsa-miR-659-3p	0	0	0	0	0	0	0	0	0	0	0	0	2	0	0	0	0	0	0	0	0	0	0	0	0	2	1	0	1	0	0	0	0	1	0	0	0	1	1	0	0	0	0	0	0	0	0	2	0
hsa-miR-660-5p	296	335	142	323	256	174	412	329	372	277	145	357	364	310	272	492	112	538	488	227	1163	126	434	825	181	84	147	245	285	292	81	1119	204	244	360	345	323	192	571	138	777	336	164	340	138	1298	184	397	973
hsa-miR-660-3p	1	0	0	3	0	1	2	1	2	2	4	3	15	13	1	2	3	8	5	2	3	1	3	0	3	1	3	2	0	2	3	7	0	1	2	0	1	1	2	2	4	2	1	2	3	6	2	2	9
hsa-miR-421	7	9	10	24	4	3	14	5	17	6	14	39	6	12	31	3	5	22	12	7	46	14	8	21	16	22	17	5	4	13	3	8	1	8	2	4	30	37	10	12	20	39	7	7	46	61	8	5	25
hsa-miR-542-5p	16	8	2	5	7	12	4	4	3	2	18	14	29	8	7	4	29	7	13	22	25	5	6	4	38	2	12	5	31	6	12	6	3	0	3	10	1	6	8	1	6	12	0	6	3	4	38	9	16
hsa-miR-542-3p	2377	1563	530	335	893	1549	405	884	507	380	3180	1900	1478	456	1218	369	2789	790	1348	3211	3686	2321	1400	532	3723	873	1184	1529	2152	449	1792	659	156	907	408	1052	333	555	1623	143	2134	1594	288	349	841	598	4138	925	1043
hsa-miR-758-5p	80	22	1	61	5	23	4	6	7	4	81	67	38	2	7	5	76	11	13	73	31	48	15	3	52	12	55	19	72	7	31	4	327	8	8	13	73	24	29	3	81	275	8	13	19	1	96	18	27
hsa-miR-758-3p	89	45	4	199	21	48	10	26	5	11	96	71	139	16	9	1	109	57	32	188	140	60	27	17	69	14	53	28	132	3	65	8	188	21	20	20	188	19	38	5	184	282	19	38	40	1	102	38	120
hsa-miR-1264	0	0	0	0	0	0	0	0	0	0	0	0	0	0	0	0	0	0	0	0	0	0	0	0	0	0	0	0	0	0	0	0	0	0	0	0	2	0	0	0	0	0	0	0	0	0	0	0	0
hsa-miR-671-5p	13	26	8	19	10	8	8	11	5	7	10	35	10	20	15	8	11	84	18	9	27	5	28	7	13	18	34	15	9	6	5	2	9	10	10	12	19	6	23	8	35	9	6	4	9	29	9	25	15
hsa-miR-671-3p	10	3	4	15	6	4	7	12	13	5	7	27	9	14	15	3	9	34	18	6	12	14	6	6	18	7	47	1	19	7	11	6	3	12	8	12	2	16	4	2	29	5	16	6	21	2	9	5	19
hsa-miR-668-5p	0	0	0	0	0	0	0	0	0	0	0	0	0	0	0	0	0	0	0	0	0	0	0	0	0	0	0	0	0	0	0	0	0	0	0	0	0	0	0	0	0	0	0	0	0	0	0	0	0
hsa-miR-668-3p	1	0	0	2	0	0	0	0	0	0	0	0	0	0	0	0	0	0	1	0	0	0	0	3	0	0	0	0	0	0	0	0	3	1	0	0	2	0	0	0	0	2	0	0	0	0	0	0	1
hsa-miR-550a-3-5p	2	1	0	6	5	0	3	2	4	1	2	9	0	1	2	1	3	4	4	4	2	2	9	0	7	9	12	0	1	0	2	4	0	0	1	1	2	2	3	1	0	8	4	4	9	8	4	0	3
hsa-miR-767-5p	0	0	0	10	80	12	0	4	1	0	0	0	0	24	1	360	0	0	995	0	32	0	0	89	0	83	1	2	0	0	0	1	0	0	1	1	1610	0	23	0	2	0	0	2	0	57	0	328	4
hsa-miR-767-3p	0	0	0	0	7	2	0	0	0	0	0	0	0	1	0	29	0	0	76	0	0	0	0	1	0	8	0	0	0	0	0	0	0	0	1	0	35	0	1	0	0	0	0	0	0	0	0	13	0
hsa-miR-1224-5p	0	0	2	1	1	0	0	1	1	3	1	2	1	0	3	2	0	0	2	2	1	0	0	0	8	4	0	1	0	0	2	0	0	1	1	0	0	2	0	0	4	3	0	0	3	0	1	0	0
hsa-miR-1224-3p	0	0	0	0	0	0	0	0	0	0	0	0	0	0	0	0	0	0	0	0	0	0	0	0	0	0	0	0	0	0	0	0	0	0	0	0	0	0	0	0	0	0	0	0	0	0	0	0	0
hsa-miR-151b	3	9	3	17	10	3	25	24	16	18	26	19	13	10	10	4	20	6	29	4	14	7	11	1	54	34	59	2	11	3	9	10	2	13	9	5	11	19	9	6	4	14	2	6	13	19	28	3	39
hsa-miR-320b	8	5	4	43	6	17	24	10	5	11	9	22	9	24	33	11	10	91	20	8	21	14	22	2	60	39	40	8	15	11	9	7	10	4	12	13	22	10	19	11	43	60	3	11	20	42	23	13	30
hsa-miR-320c	4	6	0	8	6	2	7	1	6	3	4	5	7	3	5	1	11	10	7	0	2	3	4	2	25	28	12	2	3	0	2	1	2	2	2	9	5	3	1	7	5	13	0	4	8	8	11	2	6
hsa-miR-1296-5p	14	9	55	18	23	8	3	8	29	3	21	16	28	35	9	20	40	36	17	11	13	16	22	23	12	9	39	10	41	8	11	14	2	36	8	3	9	6	22	4	31	42	19	15	17	29	41	18	24
hsa-miR-1296-3p	0	0	2	0	0	0	0	0	0	0	0	0	0	0	0	0	1	0	0	0	0	0	0	0	0	0	0	0	0	0	0	0	0	0	0	0	0	0	2	0	1	0	0	0	0	0	2	0	0
hsa-miR-1468-5p	164	45	44	99	35	43	403	91	151	241	96	15	136	84	88	45	104	18	103	56	124	102	33	29	86	19	145	36	221	26	53	82	11	150	92	28	21	155	26	30	47	38	78	37	69	83	145	8	167
hsa-miR-1468-3p	0	0	0	0	0	0	0	0	0	0	0	0	0	0	0	0	0	0	0	0	0	0	0	0	0	0	0	0	0	0	0	0	0	0	0	0	0	0	0	0	0	0	0	0	0	0	0	0	0
hsa-miR-1323	2	2	0	0	1	6	0	0	1	0	0	0	0	0	0	39	0	0	12	0	15	0	0	0	0	2	0	0	0	0	0	1	0	1	0	0	24	0	0	0	1	0	0	0	0	2	0	1	186
hsa-miR-1271-5p	16	5	4	5	3	6	5	6	20	6	15	31	29	5	5	5	14	8	9	11	6	9	12	9	14	3	6	1	12	2	4	3	2	9	4	3	2	2	6	4	11	2	1	8	13	1	14	3	24
hsa-miR-1271-3p	0	0	0	0	0	0	0	0	0	0	0	0	0	0	0	0	0	0	0	0	0	0	0	0	0	0	0	0	0	0	0	0	0	0	0	0	0	0	0	0	0	0	0	0	0	0	0	0	0
hsa-miR-1301-5p	2	0	1	3	0	1	2	0	0	1	1	4	5	2	1	1	1	1	2	1	1	0	0	0	4	1	1	0	0	2	0	1	0	0	1	1	0	2	2	0	2	0	0	0	1	0	1	0	2
hsa-miR-1301-3p	41	40	148	143	14	15	54	34	32	32	19	84	29	41	175	10	20	70	42	12	49	25	82	13	83	100	88	34	13	41	5	12	37	10	35	11	25	15	41	8	123	57	9	15	78	254	20	63	72
hsa-miR-454-5p	3	1	3	1	0	0	1	2	3	1	1	7	1	2	4	0	1	5	4	1	7	1	1	3	4	3	2	0	1	3	0	7	0	1	3	2	2	3	0	0	2	2	0	3	2	10	5	5	1
hsa-miR-454-3p	24	58	47	11	12	9	42	28	33	21	27	69	28	24	5	10	15	39	20	19	29	17	72	8	37	24	36	37	15	68	14	121	19	6	21	22	37	9	37	8	35	39	22	16	28	198	14	50	20
hsa-miR-1185-5p	1	2	0	3	0	2	0	0	0	0	3	1	0	0	0	0	0	0	0	1	0	2	2	0	0	0	1	2	1	0	2	0	4	0	0	0	0	0	1	0	0	3	0	0	0	0	2	1	1
hsa-miR-1185-2-3p	0	1	0	0	0	0	0	0	0	0	0	0	0	0	0	0	0	0	1	1	0	0	0	0	0	0	0	0	1	0	0	0	3	0	0	0	0	0	0	0	1	2	0	0	0	0	1	0	0
hsa-miR-449c-5p	0	0	0	0	0	0	0	0	0	0	0	0	0	0	0	0	0	0	0	0	0	0	0	0	0	0	0	0	0	0	0	0	1	0	0	0	0	0	0	0	1	0	0	0	0	3	0	0	0
hsa-miR-449c-3p	0	0	0	0	0	0	0	0	0	0	0	0	0	0	0	0	0	0	0	0	0	0	0	0	0	0	0	0	0	0	0	0	0	0	0	0	0	0	0	0	0	0	0	0	0	0	0	0	0
hsa-miR-1283	0	1	0	0	0	2	0	0	0	0	0	0	0	0	0	14	0	0	3	0	5	0	0	0	0	0	0	0	0	0	0	1	0	0	0	0	5	0	0	0	1	0	0	0	0	18	0	0	46
hsa-miR-769-5p	56	25	45	171	37	32	42	80	44	21	59	137	41	30	77	36	66	134	96	43	71	35	30	22	86	33	75	10	39	74	26	78	14	68	48	67	110	35	28	29	123	149	28	50	126	95	92	43	169
hsa-miR-769-3p	0	5	4	33	3	2	3	6	2	4	11	20	4	9	12	4	1	15	21	0	3	4	3	1	7	14	3	4	4	6	1	6	3	8	3	9	25	1	5	2	15	10	2	2	12	12	4	4	10
hsa-miR-766-5p	0	1	0	4	1	0	0	0	0	0	1	0	4	1	4	0	0	0	0	0	5	0	1	0	0	0	0	1	1	0	0	0	0	0	0	1	1	0	3	0	0	0	0	0	0	1	2	1	5
hsa-miR-766-3p	70	36	41	106	98	27	4	48	8	5	74	102	73	122	96	72	77	58	59	32	132	63	41	69	96	132	101	19	73	14	50	50	25	28	10	72	40	43	68	18	162	126	3	85	141	18	51	69	438
hsa-miR-378d	4	0	3	8	16	6	5	5	41	0	11	1	24	10	7	2	14	10	5	11	17	10	9	0	36	6	35	0	15	12	5	34	1	7	4	19	2	3	0	3	3	2	10	6	6	3	33	8	5
hsa-miR-1185-1-3p	0	0	0	1	0	1	0	0	0	0	1	0	0	0	0	0	1	0	0	0	1	0	0	0	0	0	2	0	0	1	1	1	10	2	0	0	4	1	1	0	4	10	0	1	0	0	0	1	3
hsa-miR-762	0	0	0	0	0	0	0	0	0	0	0	0	0	0	0	0	0	0	0	0	0	0	0	0	0	0	0	0	0	0	0	0	0	0	0	0	0	0	0	0	0	0	0	0	0	0	0	0	0
hsa-miR-802	0	0	7	2	1	0	0	0	0	0	6	21	8	0	0	0	0	0	0	3	21	3	96	1	6	0	1	2	2	0	0	0	0	0	0	0	0	0	0	0	0	0	0	0	995	1	20	0	61
hsa-miR-670-5p	0	0	0	0	0	0	0	0	0	0	0	0	0	0	0	0	0	4	0	0	0	0	0	0	0	0	0	0	0	0	0	0	0	0	0	0	0	0	0	0	0	0	0	0	0	0	0	0	0
hsa-miR-670-3p	0	0	0	0	1	0	0	0	0	0	0	0	0	0	0	0	0	1	0	0	0	0	0	0	0	0	0	0	0	0	0	0	0	0	0	0	0	0	0	0	0	0	0	0	0	0	0	0	0
hsa-miR-1298-5p	0	0	0	0	0	0	0	0	0	0	0	0	0	0	0	0	0	0	54	0	1	0	0	7	0	0	0	0	0	0	0	0	0	0	0	64	54	0	0	0	0	0	0	0	0	0	0	0	0
hsa-miR-1298-3p	0	0	0	0	0	0	0	0	0	0	0	0	0	0	0	0	0	0	12	0	0	0	0	4	0	0	0	0	0	0	0	0	0	0	0	30	23	0	0	0	0	0	0	0	0	0	0	0	0
hsa-miR-2113	0	0	0	0	0	0	0	0	0	0	0	0	0	0	0	1	0	0	0	0	0	0	0	0	0	0	0	0	0	0	0	0	0	0	0	0	1	0	0	0	0	0	0	0	0	0	0	0	0
hsa-miR-761	0	0	0	0	0	0	0	0	0	0	0	0	0	0	0	0	0	0	0	0	0	0	0	0	0	0	0	0	0	0	0	0	0	0	0	0	0	0	0	0	0	0	0	0	0	0	0	0	0
hsa-miR-764	0	0	0	0	0	0	0	0	0	0	0	0	0	0	0	0	0	0	0	0	0	0	0	0	0	0	0	0	0	0	0	0	0	0	0	0	0	0	0	0	0	0	0	0	0	0	0	0	0
hsa-miR-759	0	0	0	0	0	0	0	0	0	0	0	0	0	0	0	0	0	0	0	0	0	0	0	0	0	0	0	0	0	0	0	0	0	0	0	0	0	0	0	0	0	0	0	0	0	0	0	0	0
hsa-miR-765	1	1	0	0	0	1	6	0	2	2	0	3	2	2	7	0	0	2	0	0	1	2	5	1	1	1	2	2	0	4	0	1	2	0	1	1	12	12	1	0	1	17	0	4	3	15	0	0	2
hsa-miR-770-5p	0	0	0	4	0	0	0	0	0	0	0	0	0	1	0	0	0	0	0	0	1	0	0	0	0	0	0	0	0	0	0	0	1	0	0	0	0	0	0	0	0	0	0	0	0	0	2	0	2
hsa-miR-675-5p	1	47	24	16	0	0	0	0	0	0	4	0	4	1	28	0	5	0	0	4	2	0	28	0	1	1	0	4	8	0	0	0	18	19	1	1	0	0	0	0	0	20	1	0	0	1	6	0	1
hsa-miR-675-3p	334	6752	5293	7583	112	190	36	98	19	130	2840	129	2132	1129	3712	86	1828	42	137	2488	363	689	3668	47	1010	48	145	890	3670	128	477	36	2187	10691	141	197	113	124	54	79	59	3788	29	94	47	524	3598	233	127
hsa-miR-298	0	0	0	0	0	0	0	0	0	0	0	0	0	0	0	0	0	0	0	0	0	0	0	0	0	0	0	0	0	0	0	0	0	0	0	0	0	0	0	0	0	0	0	0	0	0	0	0	0
hsa-miR-891a-5p	1	2	0	39	4	2	89	3	7	56	5	1	0	0	4	8	0	1	12	0	16	0	0	13	3	97	39	1	0	0	0	7	1	12	1	2	12	0	6	1	6	2	12	2	0	32	0	1	1
hsa-miR-891a-3p	0	0	0	0	0	0	0	0	0	0	0	0	0	0	0	0	0	0	0	0	0	0	0	0	0	0	0	0	0	0	0	0	0	0	0	0	0	0	0	0	0	0	0	0	0	0	0	0	0
hsa-miR-300	0	0	0	0	0	0	0	0	0	0	0	0	0	0	0	0	0	0	0	0	0	0	0	0	0	0	0	0	0	0	0	0	0	0	0	0	0	0	0	0	0	0	0	0	0	0	0	0	0
hsa-miR-892a	0	0	0	4	0	0	0	0	0	0	0	0	0	0	0	0	0	0	0	0	0	0	0	1	0	1	0	0	0	0	0	0	0	0	0	0	0	0	0	0	0	0	0	0	0	1	0	0	0
hsa-miR-450b-5p	143	132	45	14	39	105	22	39	28	39	133	81	105	13	61	17	159	31	57	181	137	137	79	18	218	29	39	137	138	27	78	39	7	55	38	109	19	22	66	8	107	51	20	21	43	34	197	69	36
hsa-miR-450b-3p	0	0	0	0	0	0	0	0	0	0	0	0	0	0	1	0	0	0	0	0	0	1	0	0	0	0	0	0	0	0	0	0	0	0	0	0	0	0	0	0	0	0	0	0	0	0	0	0	0
hsa-miR-874-5p	7	6	1	2	1	6	0	1	0	1	8	5	13	6	1	2	11	4	7	5	13	9	2	1	9	3	6	1	7	2	1	0	0	2	4	3	2	1	5	0	5	0	1	0	4	0	10	3	5
hsa-miR-874-3p	138	150	90	70	70	157	32	61	17	57	210	85	271	137	40	16	168	64	134	148	501	111	31	11	456	61	386	54	241	65	94	20	39	47	26	308	9	25	278	9	75	47	10	19	61	30	208	40	216
hsa-miR-890	0	0	0	0	0	0	0	0	0	0	0	0	0	0	0	0	0	0	0	0	0	0	0	0	0	0	0	0	0	0	0	0	0	0	0	0	0	0	0	0	0	0	0	0	0	0	0	0	0
hsa-miR-891b	0	0	0	0	0	0	0	0	0	0	0	0	0	0	0	0	0	0	1	0	0	0	0	0	0	0	0	0	0	0	0	0	0	0	0	0	0	0	0	0	0	0	0	0	0	0	0	0	0
hsa-miR-888-5p	0	0	0	1	0	2	0	0	0	0	0	0	0	0	0	0	0	0	0	0	0	0	0	0	0	3	0	0	0	0	0	0	0	0	0	0	0	0	1	0	0	0	0	0	0	0	0	0	0
hsa-miR-888-3p	0	0	0	0	0	0	0	0	0	0	0	0	0	0	0	0	0	0	0	0	0	0	0	0	0	0	0	0	0	0	0	0	0	0	0	0	0	0	0	0	0	0	0	0	0	0	0	0	0
hsa-miR-892b	0	0	0	1	0	0	0	0	0	0	0	0	0	0	0	0	0	0	0	0	0	0	0	0	0	0	0	0	0	0	0	0	0	0	0	0	0	0	0	0	0	0	0	0	0	0	0	0	0
hsa-miR-541-5p	0	0	0	1	0	0	0	0	0	0	0	0	0	0	0	0	0	0	0	0	0	0	0	0	0	0	0	0	0	0	0	0	3	0	1	0	0	0	1	0	0	0	0	1	0	0	0	0	0
hsa-miR-541-3p	5	2	0	37	1	2	0	0	1	1	0	6	1	4	0	0	2	1	2	3	5	2	4	1	3	0	2	5	2	0	1	0	35	1	6	0	13	1	2	0	2	39	1	1	1	0	0	2	8
hsa-miR-889-5p	0	0	0	0	0	0	0	0	0	0	0	0	0	0	0	0	0	0	0	0	0	0	0	0	0	0	0	0	0	0	0	0	2	0	0	0	0	0	0	0	0	0	0	0	0	0	0	0	0
hsa-miR-889-3p	145	113	12	495	39	63	19	34	29	7	156	156	80	12	15	12	193	108	75	194	244	123	64	48	127	23	96	65	168	18	77	15	1264	51	56	24	337	35	70	13	270	998	38	39	55	3	174	80	184
hsa-miR-875-5p	0	0	0	0	0	0	0	0	1	0	0	0	0	0	0	0	0	0	0	0	0	0	0	1	0	0	0	0	0	0	0	0	0	0	0	0	0	0	0	0	0	0	0	0	0	0	0	0	1
hsa-miR-875-3p	0	0	0	0	0	0	0	0	0	0	0	0	0	0	0	0	0	0	0	0	0	0	0	0	0	0	0	0	0	0	0	0	0	0	0	0	0	0	0	0	0	0	0	0	0	0	0	0	0
hsa-miR-876-5p	0	0	3	0	0	0	0	0	0	0	0	0	0	0	0	0	0	0	0	0	0	0	0	0	0	0	0	0	0	0	1	0	0	0	0	0	0	0	0	0	0	0	0	0	0	0	1	0	0
hsa-miR-876-3p	0	0	0	0	0	0	0	1	0	0	1	0	0	0	0	0	0	0	0	0	0	0	0	0	0	0	0	0	0	0	0	0	0	0	0	0	0	0	0	0	0	0	0	0	0	0	0	0	0
hsa-miR-708-5p	33	13	4	1	1	7	0	0	0	0	11	57	18	0	1	3	6	17	7	1	17	1	10	0	12	2	2	26	4	1	6	0	3	14	3	0	0	0	58	0	183	14	0	3	3	4	5	54	27
hsa-miR-708-3p	90	74	2	3	8	32	3	12	0	2	9	112	52	4	1	2	6	52	24	8	21	7	22	2	53	2	7	58	38	0	11	2	11	49	3	2	2	1	112	0	489	44	0	6	8	3	20	129	103
hsa-miR-147b	2	1	0	12	0	1	1	2	0	0	0	14	1	20	1	3	3	2	4	0	1	0	6	1	2	3	6	1	0	0	0	0	0	0	0	0	0	0	1	0	4	0	0	3	5	0	0	3	4
hsa-miR-190b	2	0	7	4	0	2	1	1	1	14	2	30	3	4	7	1	0	70	7	3	11	0	13	12	0	1	0	0	0	1	0	1	72	1	3	3	13	2	6	2	3	0	6	3	5	8	2	2	1
hsa-miR-744-5p	253	76	90	435	87	98	50	66	67	56	148	211	118	234	121	55	235	145	64	95	314	130	99	85	156	102	114	22	146	83	119	146	38	204	95	60	69	182	49	12	151	130	44	60	367	288	241	77	417
hsa-miR-744-3p	41	35	21	195	35	20	20	54	24	34	65	84	96	87	24	36	114	93	65	64	66	62	43	40	70	18	43	23	92	22	60	90	8	113	23	23	42	72	18	6	169	32	24	40	280	85	100	27	221
hsa-miR-885-5p	1116	702	866	1420	2643	1410	39	429	2	7	2478	1011	3225	2375	4344	1774	2227	325	1401	736	4217	3543	6184	213	2063	4043	11983	1787	3982	1515	1412	2890	2982	2944	147	3515	148	351	2240	1106	367	1706	30	2785	1406	9	2391	502	2376
hsa-miR-885-3p	20	3	28	16	29	36	0	3	0	0	32	24	24	27	102	17	25	3	12	10	100	49	29	0	43	124	227	9	28	7	19	7	37	17	0	39	1	5	22	31	1	57	0	25	38	0	31	5	22
hsa-miR-877-5p	3	12	14	11	4	6	3	7	3	2	9	26	2	7	7	2	5	24	19	2	19	3	11	3	3	4	6	3	0	14	1	3	13	0	3	4	33	9	4	5	7	13	3	2	8	18	3	3	9
hsa-miR-877-3p	0	1	0	2	0	0	1	2	2	0	0	4	0	3	0	0	1	1	0	0	0	1	0	0	1	0	0	0	0	0	0	0	0	0	0	0	1	0	0	0	3	2	0	1	5	1	2	0	2
hsa-miR-887-5p	0	8	1	15	1	0	0	0	0	1	0	6	0	0	0	1	3	0	2	2	4	1	3	2	5	1	5	0	1	0	1	0	0	3	3	1	0	0	4	0	8	2	0	0	3	5	3	13	3
hsa-miR-887-3p	10	69	33	29	17	5	5	19	3	31	21	42	41	5	10	12	8	15	31	13	32	4	21	5	11	7	13	15	8	4	9	5	7	7	16	6	2	4	82	4	53	9	4	8	8	40	11	19	41
hsa-miR-665	1	0	0	1	0	2	0	0	0	0	1	2	1	0	1	0	2	0	3	5	1	0	2	0	2	1	4	0	1	1	2	0	5	1	1	0	3	0	0	0	0	7	0	0	1	0	5	1	3
hsa-miR-873-5p	0	0	5	0	0	0	0	1	0	0	0	0	1	0	0	0	3	0	0	0	0	0	1	0	1	0	0	0	0	0	2	0	0	0	0	0	0	0	0	0	0	0	0	0	0	0	1	0	1
hsa-miR-873-3p	0	0	2	0	0	0	0	0	0	0	0	0	1	0	0	0	0	0	0	0	0	0	0	0	0	0	1	0	0	0	0	0	0	0	0	0	0	0	0	0	0	0	0	0	0	0	0	0	1
hsa-miR-543	5	7	0	8	1	6	0	0	1	3	3	4	10	5	2	1	2	3	1	13	8	5	9	1	7	4	1	2	11	2	4	2	77	1	2	0	13	2	10	0	18	10	1	2	4	1	7	5	6
hsa-miR-374b-5p	188	190	107	361	246	154	762	312	786	547	719	814	734	664	275	321	475	371	640	268	972	481	490	1202	654	252	1183	280	404	308	298	1095	43	233	332	157	209	671	474	150	587	677	232	381	304	750	862	359	445
hsa-miR-374b-3p	1	10	9	10	5	10	24	5	20	15	14	31	13	4	8	6	18	6	16	12	20	11	6	28	25	9	26	5	9	16	5	15	2	6	6	6	9	19	7	2	19	15	1	15	10	26	17	12	10
hsa-miR-760	1	0	6	7	0	3	0	1	1	0	1	11	2	0	0	0	1	6	6	1	4	3	1	0	3	11	6	0	1	3	1	1	1	1	1	2	2	2	1	2	2	14	0	4	28	0	0	1	2
hsa-miR-301b-5p	1	1	2	0	0	1	0	5	0	3	0	5	2	0	7	0	0	2	2	1	0	0	0	0	0	3	6	0	0	2	0	0	1	3	1	6	3	0	0	0	0	0	2	0	2	1	1	0	21
hsa-miR-301b-3p	0	4	1	4	1	0	4	6	1	11	8	13	1	1	13	3	2	6	7	2	10	2	12	1	2	4	4	2	1	11	0	5	1	2	1	9	9	1	6	3	4	7	4	2	5	15	2	8	50
hsa-miR-216b-5p	86	3	83	2	1693	180	2	73	1	3	4	445	7	629	16	711	35	1	0	1	701	4	18	2	75	401	311	7	12	0	7	3	1	11	0	702	6	1	95	0	1	5	0	101	3	0	31	394	65
hsa-miR-216b-3p	0	0	0	0	4	0	0	0	0	0	0	0	1	7	0	1	1	0	0	0	1	0	0	0	4	1	4	0	0	0	1	0	0	0	0	1	0	0	0	0	0	0	0	0	0	0	0	2	1
hsa-miR-208b-5p	0	0	0	0	0	0	0	0	0	0	0	0	0	0	0	0	0	0	0	0	0	0	0	0	0	0	0	0	0	0	0	0	0	0	0	0	0	0	0	0	0	0	0	0	0	0	0	0	0
hsa-miR-208b-3p	0	0	0	0	0	0	0	0	0	0	0	2	0	0	0	0	0	0	0	0	0	0	0	0	0	0	0	0	0	0	0	0	0	0	0	0	0	0	0	0	0	0	0	0	0	0	0	0	0
hsa-miR-920	0	0	0	0	0	0	0	0	0	0	0	0	0	0	0	0	0	0	0	0	0	0	0	0	0	0	0	0	0	0	0	0	0	0	0	0	0	0	0	0	0	0	0	0	0	0	0	0	0
hsa-miR-921	0	0	0	0	0	0	0	0	0	0	0	0	0	0	0	0	0	0	0	0	0	0	0	0	0	0	0	0	0	0	0	0	0	0	0	0	0	0	0	0	0	0	0	0	0	0	0	0	0
hsa-miR-922	0	0	0	0	0	0	0	0	0	0	0	0	0	0	0	0	0	0	0	0	0	0	1	0	0	0	0	0	0	0	0	0	0	0	0	0	0	0	0	0	0	0	0	0	0	0	0	0	0
hsa-miR-924	0	0	0	0	0	0	0	0	0	0	0	0	0	0	0	0	0	0	0	0	0	0	0	0	0	0	0	0	0	0	0	0	0	0	0	0	0	0	0	0	0	0	0	0	0	0	0	0	0
hsa-miR-509-3-5p	2	0	1	0	1	0	2	0	0	0	0	0	0	0	4	0	0	0	0	7	1	0	0	0	0	0	0	0	0	0	0	0	0	0	0	0	0	0	0	0	0	0	0	0	0	0	0	0	0
hsa-miR-933	0	0	0	0	0	0	0	0	0	0	0	0	0	0	0	0	0	0	0	0	0	0	0	0	0	0	0	0	0	0	0	0	0	0	0	0	0	0	0	0	0	0	0	0	0	0	0	0	0
hsa-miR-934	0	2	0	0	0	2	0	0	0	0	0	0	1	0	0	0	0	0	0	0	0	0	0	0	0	0	0	0	1	0	0	0	0	0	0	0	0	0	0	0	4	0	0	0	0	1	0	0	0
hsa-miR-935	6	1	5	7	4	0	3	5	1	4	7	13	3	0	4	4	3	4	3	3	2	2	5	9	6	23	3	3	4	1	0	1	0	2	3	1	0	0	5	0	9	7	0	3	3	23	4	2	19
hsa-miR-936	0	0	0	0	0	0	0	0	0	0	0	0	0	0	0	0	0	0	0	0	0	0	0	0	0	0	0	0	0	0	0	0	0	0	0	0	0	0	0	0	0	0	0	0	0	0	0	0	0
hsa-miR-937-5p	1	0	0	1	0	0	0	0	0	0	0	0	0	0	0	0	0	0	0	0	0	1	0	0	0	0	1	0	0	0	0	0	0	0	0	0	0	0	0	0	1	0	0	0	0	0	0	0	3
hsa-miR-937-3p	2	6	4	37	5	7	9	18	2	1	4	14	1	6	4	2	8	14	16	1	12	5	7	2	25	28	9	1	3	12	7	5	1	5	2	17	5	76	2	0	7	11	1	30	55	19	3	3	59
hsa-miR-938	1	2	0	0	0	0	0	1	0	0	0	2	0	0	0	0	0	0	0	0	0	0	0	0	0	0	0	0	0	0	0	0	0	0	0	0	0	0	0	0	0	1	0	0	0	3	0	0	3
hsa-miR-939-5p	4	1	2	11	5	4	5	5	2	4	5	7	1	5	8	1	1	13	3	3	7	4	5	5	6	7	5	4	2	5	1	10	2	2	1	3	2	4	1	5	3	9	1	9	14	16	0	2	9
hsa-miR-939-3p	0	0	0	0	0	0	0	0	0	0	0	0	0	0	0	0	0	1	0	0	0	0	0	0	0	0	0	0	0	0	0	0	0	0	0	0	0	0	0	0	0	0	0	0	0	0	0	0	0
hsa-miR-940	2	2	3	15	9	2	2	9	1	0	2	15	4	3	12	5	14	23	9	2	4	2	4	6	9	5	30	2	2	9	5	2	2	2	1	4	15	6	0	1	28	5	2	5	52	7	13	4	20
hsa-miR-941	0	0	0	0	0	0	0	0	0	0	0	0	0	0	0	0	0	0	0	0	0	0	0	0	0	0	0	0	0	0	0	0	0	0	0	0	0	0	0	0	0	0	0	0	0	0	0	0	0
hsa-miR-942-5p	17	17	13	34	23	6	6	10	18	5	19	21	14	32	11	17	8	53	32	15	65	8	11	7	31	16	35	3	17	13	5	18	12	16	8	8	48	9	20	7	20	15	5	8	49	55	14	15	23
hsa-miR-942-3p	2	0	2	1	0	0	0	0	2	0	1	7	2	1	1	2	0	4	3	0	6	0	3	0	5	3	6	0	0	2	1	1	1	2	1	2	2	3	2	0	3	4	0	1	2	6	1	1	0
hsa-miR-943	1	0	0	0	0	0	1	0	0	0	0	0	0	0	2	0	0	1	0	0	0	2	0	0	0	0	0	0	0	0	0	0	0	0	0	0	0	0	0	0	1	0	0	0	0	0	0	0	0
hsa-miR-944	0	1	0	3	2	1	85	6	35	23	11	1	6	2	1	0	5	5	7	5	5	12	1	25	6	57	20	0	4	21	3	7	1	3	0	3	8	6	2	0	5	19	208	0	1	14	10	1	10
hsa-miR-297	0	0	0	0	0	0	0	0	0	0	0	0	0	0	0	0	0	0	0	0	0	0	0	0	0	0	0	0	0	0	0	0	0	0	0	0	0	0	0	0	0	0	0	0	0	0	0	0	0
hsa-miR-1178-5p	0	0	0	0	0	0	0	0	0	0	0	0	0	0	0	0	0	0	0	0	0	0	0	0	0	0	0	0	0	0	0	0	0	0	0	0	0	0	0	0	0	0	0	0	0	0	0	0	0
hsa-miR-1178-3p	0	0	0	0	0	0	0	0	0	0	0	0	0	0	0	0	0	0	0	0	0	0	0	0	0	0	0	0	0	0	0	0	0	0	0	0	0	0	0	0	0	0	0	0	0	1	0	0	0
hsa-miR-1179	0	1	2	1	0	0	0	0	0	1	0	0	0	0	0	0	0	3	1	0	0	2	0	0	0	0	0	0	1	1	0	1	0	0	0	0	0	0	1	0	1	0	0	0	0	0	2	3	1
hsa-miR-1180-5p	0	1	0	2	1	0	0	0	0	0	0	2	0	0	0	0	0	1	0	0	0	0	0	0	0	0	0	0	0	0	0	0	0	1	0	0	0	0	0	0	0	0	0	0	0	0	0	0	1
hsa-miR-1180-3p	34	75	239	447	44	52	65	72	56	55	51	109	56	133	244	47	31	92	62	39	215	32	84	55	124	133	87	40	32	62	7	77	75	46	30	46	213	47	42	15	42	198	16	181	309	354	39	23	221
hsa-miR-1181	1	0	0	0	0	0	0	0	0	0	0	1	0	0	0	0	0	1	0	0	0	0	0	0	1	0	1	0	1	0	0	0	0	0	0	0	0	1	1	0	0	0	1	0	0	0	1	0	0
hsa-miR-1182	0	0	0	0	0	0	0	0	0	0	0	0	0	0	0	0	0	0	0	0	0	0	0	0	0	0	0	0	0	0	0	0	0	0	0	0	0	0	0	0	0	0	0	0	0	0	0	0	0
hsa-miR-1183	0	0	0	0	0	0	0	0	0	0	0	0	0	0	0	0	0	0	0	0	0	0	0	0	0	0	0	0	0	0	0	0	0	0	0	0	0	0	0	0	0	0	0	0	0	0	0	0	0
hsa-miR-1184	0	0	0	0	0	0	0	0	0	0	0	0	0	0	0	0	0	0	0	0	0	0	0	0	0	0	0	0	0	0	0	0	0	0	0	0	0	0	0	0	0	0	0	0	0	0	0	0	0
hsa-miR-1225-5p	0	0	0	0	0	0	0	0	0	0	0	0	0	0	0	0	2	0	0	0	0	0	0	0	2	0	1	0	0	0	0	0	0	0	0	0	0	0	0	0	0	0	0	0	0	0	0	0	0
hsa-miR-1225-3p	0	0	1	0	0	0	1	0	0	0	0	0	0	0	0	0	0	0	0	0	0	0	0	0	0	0	0	0	0	0	0	0	0	1	0	0	0	0	1	0	0	0	0	1	0	0	0	0	0
hsa-miR-1226-5p	0	0	0	0	0	0	0	0	0	0	0	0	0	0	0	0	0	0	0	0	0	0	0	0	0	0	0	0	0	0	0	0	0	0	0	0	0	0	0	0	0	0	0	0	0	0	0	0	0
hsa-miR-1226-3p	3	6	5	14	0	1	5	6	1	0	4	6	2	3	7	0	1	9	11	1	5	3	3	1	3	7	2	2	0	12	0	2	1	8	0	1	7	1	0	1	4	16	0	3	6	18	1	3	7
hsa-miR-1227-5p	0	0	0	0	0	0	0	0	0	0	0	0	0	0	0	0	0	0	0	0	0	0	0	0	0	0	0	0	0	0	0	0	0	0	0	0	0	0	0	0	0	0	0	0	0	0	0	0	0
hsa-miR-1227-3p	0	0	0	1	0	0	0	0	0	0	1	0	0	0	0	0	0	0	0	0	0	0	0	0	0	0	1	0	0	0	0	0	0	0	0	0	2	0	0	0	0	1	0	0	0	0	0	0	1
hsa-miR-1228-5p	11	9	6	11	0	6	15	4	2	1	6	2	3	3	18	0	9	6	4	7	2	8	3	3	23	5	7	1	5	4	8	2	3	2	2	3	3	4	7	3	9	5	1	6	6	5	7	3	7
hsa-miR-1228-3p	8	7	5	21	1	9	4	9	1	1	14	5	18	7	20	2	10	5	11	5	4	6	1	3	18	3	5	1	7	3	3	1	0	3	2	5	5	8	3	2	6	8	1	9	4	8	9	5	26
hsa-miR-1229-5p	0	0	0	0	0	0	0	0	0	0	0	0	0	0	0	0	0	0	0	0	0	0	0	0	1	0	0	0	0	0	0	0	0	0	0	1	0	0	0	0	1	0	0	1	0	0	0	0	0
hsa-miR-1229-3p	1	4	2	3	2	1	2	3	2	1	1	0	1	3	3	0	5	5	1	2	4	3	2	0	5	2	7	0	1	14	1	1	0	3	1	9	3	6	1	0	5	4	0	2	0	5	1	1	7
hsa-miR-1231	0	0	0	0	0	0	0	0	0	0	0	0	0	0	0	0	0	0	0	0	0	0	0	0	0	0	0	0	0	0	0	0	0	0	0	0	0	0	0	0	0	0	0	0	0	0	0	0	0
hsa-miR-1233-5p	0	0	0	0	0	0	0	0	0	0	0	0	0	0	0	0	0	0	0	0	0	0	0	0	0	0	0	0	0	0	0	0	0	0	0	0	0	0	0	0	0	0	0	0	0	0	0	0	0
hsa-miR-1233-3p	0	0	0	0	0	0	0	0	0	0	0	0	0	0	0	0	0	0	0	0	0	0	0	0	0	0	0	0	0	0	0	0	0	0	0	0	0	0	0	0	0	0	0	0	0	0	0	0	0
hsa-miR-1234-3p	0	0	0	0	0	0	1	0	0	0	0	1	0	0	0	2	0	0	1	0	0	1	0	1	0	0	0	1	1	0	0	0	0	0	0	0	0	0	0	0	0	1	0	0	0	1	0	0	3
hsa-miR-1236-5p	0	1	0	0	0	0	0	0	0	0	0	0	0	0	0	0	0	0	0	0	0	0	0	0	0	0	0	0	0	0	0	0	0	0	0	0	0	0	0	0	0	0	0	0	0	0	0	1	0
hsa-miR-1236-3p	0	0	0	0	0	0	0	0	0	0	0	0	0	0	0	0	0	0	0	0	0	0	0	0	0	0	0	0	0	0	0	0	0	0	0	0	0	0	0	0	0	0	0	0	0	0	0	1	0
hsa-miR-1237-5p	0	0	0	0	0	0	0	0	0	0	0	0	0	0	0	0	0	0	0	0	0	0	0	0	0	0	0	0	0	0	0	0	0	0	0	0	0	0	0	0	0	0	0	0	0	0	0	0	0
hsa-miR-1237-3p	0	0	0	0	0	0	0	0	0	0	0	0	1	0	0	0	0	0	0	0	0	0	1	0	0	0	0	0	0	0	0	0	0	0	0	0	0	0	0	0	0	0	0	0	0	0	1	0	1
hsa-miR-1238-5p	0	0	0	0	0	0	0	0	0	0	0	0	0	0	0	0	0	0	0	0	0	0	0	0	0	0	0	0	0	0	0	0	0	0	0	0	0	0	0	0	0	0	0	0	0	0	0	0	0
hsa-miR-1238-3p	0	1	0	0	0	0	0	0	0	0	0	0	0	0	0	0	0	0	0	0	0	0	0	0	1	0	1	0	0	0	0	0	0	0	0	0	0	0	0	0	0	1	0	0	0	0	0	0	0
hsa-miR-1200	0	0	0	0	0	0	0	0	0	0	0	0	0	0	0	0	0	0	0	0	0	0	0	0	0	0	0	0	0	0	0	0	0	0	0	0	0	0	0	0	0	0	0	0	0	0	0	0	0
hsa-miR-1202	0	0	0	0	0	0	0	0	0	0	0	0	0	0	0	0	0	0	0	0	0	0	0	0	0	0	0	0	0	0	0	0	0	0	0	0	0	0	0	0	0	0	0	0	0	0	0	0	0
hsa-miR-1203	0	0	0	0	0	0	0	0	0	0	0	0	0	0	0	0	0	0	0	0	0	0	0	0	0	0	0	0	0	0	0	0	0	0	0	0	0	0	0	0	0	0	0	0	0	0	0	0	0
hsa-miR-663b	0	0	0	0	0	0	0	0	0	0	0	0	0	0	0	0	0	0	0	0	0	0	0	0	0	0	0	0	0	0	0	0	0	0	0	0	0	0	0	0	0	0	0	0	0	0	0	0	0
hsa-miR-1204	0	0	0	0	0	0	0	0	0	0	0	0	0	0	0	0	0	0	0	0	0	0	0	0	0	0	0	0	0	0	0	0	0	0	0	0	0	0	0	0	0	0	0	0	0	0	0	0	0
hsa-miR-1205	0	0	0	0	0	0	0	0	0	0	0	0	0	0	0	0	0	0	0	0	0	0	0	0	0	0	0	0	0	0	0	0	0	0	0	0	0	0	0	0	0	0	0	0	0	0	0	0	0
hsa-miR-1206	0	0	0	0	0	0	0	0	0	0	0	0	0	0	0	0	0	0	0	0	0	0	0	0	0	0	0	0	0	0	0	0	0	0	0	0	0	0	0	0	0	0	0	0	0	0	0	0	0
hsa-miR-1207-5p	0	0	0	0	0	0	0	0	0	0	0	0	0	0	0	0	0	0	0	0	0	0	0	0	0	0	0	0	0	0	0	0	0	0	0	0	0	0	0	0	0	0	0	0	0	0	0	0	0
hsa-miR-1207-3p	0	0	0	0	0	0	0	0	0	0	0	0	0	0	0	0	0	0	0	0	0	0	0	0	0	0	0	0	0	0	0	0	0	0	0	0	0	0	0	0	0	0	0	0	0	0	0	0	0
hsa-miR-1208	0	0	0	0	0	0	0	0	0	0	0	0	0	0	0	0	0	0	0	0	0	0	0	0	0	0	0	0	0	0	0	0	0	0	0	0	0	0	0	0	0	0	0	0	0	0	0	0	0
hsa-miR-548e-5p	2	0	0	0	0	1	0	0	1	0	1	4	0	0	1	0	1	0	0	0	0	1	0	0	0	1	4	0	0	1	0	0	0	1	1	0	1	0	2	0	2	1	1	0	0	0	3	1	1
hsa-miR-548e-3p	4	2	3	2	5	2	2	1	1	1	2	3	5	3	0	0	5	5	1	1	8	1	1	2	4	6	7	1	2	1	4	4	0	2	1	1	2	0	4	0	4	5	5	2	6	7	7	1	0
hsa-miR-548j-5p	2	10	3	22	13	1	11	4	6	1	3	8	8	4	3	7	4	7	1	4	50	5	7	1	7	8	3	7	4	1	4	5	0	5	4	4	4	2	11	1	8	8	1	0	16	12	10	10	15
hsa-miR-548j-3p	0	0	0	0	1	1	0	0	0	0	0	0	0	4	0	0	0	1	0	1	0	0	2	0	0	0	1	0	0	0	0	0	0	0	0	1	0	0	1	1	0	0	0	0	0	0	2	1	0
hsa-miR-1285-5p	0	0	0	0	0	0	0	0	0	0	0	0	0	0	0	0	0	0	0	0	0	0	0	0	0	0	0	0	0	0	0	0	0	0	0	0	0	0	0	0	0	0	0	0	0	0	0	0	0
hsa-miR-1285-3p	0	1	0	0	1	0	0	0	0	2	0	0	0	0	0	0	1	0	0	0	1	0	1	0	0	0	0	0	0	0	0	0	0	0	1	0	0	0	0	0	0	0	0	0	0	1	0	2	0
hsa-miR-1286	0	0	0	0	0	1	0	0	0	0	0	0	0	0	0	0	0	0	3	0	0	0	0	0	0	0	0	0	0	0	0	0	0	0	0	0	0	0	0	0	0	0	0	0	1	0	0	0	0
hsa-miR-1287-5p	112	37	73	78	37	36	403	111	424	376	50	211	117	11	13	57	98	14	42	45	103	89	106	119	357	43	61	47	101	49	25	19	2	101	16	223	75	17	20	10	151	200	3	39	25	198	83	80	70
hsa-miR-1287-3p	29	17	17	17	8	5	72	24	101	306	10	33	40	5	2	20	24	7	8	21	10	14	68	35	46	3	11	17	32	21	6	7	3	30	2	67	17	0	7	3	21	20	1	9	5	55	14	43	17
hsa-miR-1289	0	0	0	0	0	0	0	0	0	0	0	0	0	0	0	0	0	0	0	0	0	0	0	0	0	0	0	0	0	0	0	1	0	0	0	0	0	0	0	0	0	0	0	0	0	0	0	0	0
hsa-miR-1290	0	0	0	0	1	0	0	0	0	0	0	0	0	0	0	0	0	0	0	0	0	0	0	0	0	0	0	0	0	0	0	0	0	0	0	0	0	0	0	0	0	0	0	0	0	0	0	0	0
hsa-miR-1291	1	3	1	0	3	0	2	0	1	2	1	5	5	5	0	2	7	1	1	1	4	2	2	2	7	0	5	3	0	0	2	1	0	0	1	0	3	1	1	1	2	4	0	1	2	1	6	0	1
hsa-miR-548k	0	3	0	3	0	1	2	3	5	0	2	2	1	0	1	0	4	3	0	1	6	0	2	3	0	3	10	1	1	0	0	1	0	1	1	2	0	7	3	3	0	4	2	2	10	8	7	0	1
hsa-miR-1293	0	0	0	0	0	0	0	0	0	0	0	0	0	0	0	0	0	74	0	0	0	0	0	0	0	0	0	0	0	0	0	0	0	0	0	0	0	0	0	0	0	0	0	0	0	0	0	0	0
hsa-miR-1294	0	0	0	2	1	0	0	0	1	0	3	2	0	1	0	0	5	3	0	0	2	1	0	0	4	0	1	0	1	0	2	1	0	1	0	0	1	0	0	0	0	1	0	0	0	1	0	1	2
hsa-miR-1295a	14	1	4	43	7	4	2	9	4	0	1	20	1	0	4	1	1	0	32	5	7	1	146	1	4	94	2	0	6	10	0	5	16	1	14	26	10	16	4	0	0	23	1	4	105	5	13	12	13
hsa-miR-1297	0	0	0	0	0	0	0	0	0	0	0	0	0	0	0	0	0	0	0	0	0	0	0	0	0	0	0	0	0	0	0	0	0	0	0	0	0	0	0	0	0	0	0	0	0	0	0	0	0
hsa-miR-1299	0	0	0	0	0	0	0	0	0	0	0	0	0	0	0	0	0	0	0	0	0	0	0	0	0	0	0	0	0	0	0	0	0	0	0	0	0	0	0	0	0	0	0	0	0	0	0	0	0
hsa-miR-548l	0	0	0	2	0	0	0	0	2	0	2	0	0	0	0	0	1	0	0	0	0	0	0	0	0	1	0	0	0	0	0	0	0	0	0	0	3	1	0	0	0	1	0	0	1	0	1	0	1
hsa-miR-1302	0	0	0	0	0	0	0	0	0	0	0	0	0	0	0	0	0	0	0	0	0	0	0	0	0	0	0	0	0	0	0	0	0	0	0	0	0	0	0	0	0	0	0	0	0	0	0	0	0
hsa-miR-1303	0	0	0	0	0	0	0	0	0	0	0	0	0	0	0	0	0	0	0	0	0	0	0	0	0	0	0	1	0	1	0	0	0	0	0	0	0	0	0	0	0	0	0	0	0	0	0	0	2
hsa-miR-1304-5p	2	0	6	7	1	0	1	2	5	0	1	7	1	2	2	3	3	4	2	1	8	2	1	2	7	5	5	1	0	1	0	3	0	3	1	0	11	8	0	0	0	8	1	0	4	3	0	3	7
hsa-miR-1304-3p	0	0	4	0	1	0	0	24	0	0	0	0	0	0	0	0	0	0	0	1	0	0	0	0	17	3	0	0	0	0	0	0	0	1	0	0	0	0	0	0	55	0	0	0	0	0	23	0	0
hsa-miR-1305	0	0	0	0	0	0	0	0	0	0	0	0	0	0	0	0	0	0	0	0	0	0	0	0	0	0	0	0	0	0	0	0	0	0	0	0	0	0	0	0	0	0	0	0	0	28	0	0	0
hsa-miR-1243	0	0	0	0	0	0	0	0	0	0	0	0	0	0	0	0	0	1	0	0	1	0	0	0	0	0	0	0	0	0	0	0	0	0	0	0	0	0	0	0	1	0	0	3	0	0	0	0	0
hsa-miR-548f-5p	0	0	0	0	0	0	0	0	0	0	0	0	0	0	0	0	0	0	0	0	0	0	0	0	0	0	0	0	0	0	0	0	0	0	0	0	0	0	0	0	0	0	0	0	0	0	0	0	0
hsa-miR-548f-3p	0	1	1	0	0	0	0	0	0	2	0	0	0	0	0	0	0	1	0	0	0	0	0	0	0	13	1	0	0	0	0	0	0	0	0	1	0	0	0	0	3	1	0	0	0	5	0	0	2
hsa-miR-1244	0	0	0	0	0	0	0	0	0	0	0	0	0	0	0	0	0	0	0	0	0	0	0	0	0	0	0	0	0	0	0	0	0	0	0	0	0	0	0	0	0	0	0	0	0	0	0	0	0
hsa-miR-1245a	0	0	0	0	0	0	0	0	0	0	0	0	0	0	0	0	0	0	0	0	0	0	0	0	0	0	0	0	0	0	0	0	0	0	0	0	0	0	0	0	0	0	0	0	0	0	0	0	0
hsa-miR-1246	0	0	0	0	0	0	0	0	0	0	1	0	0	0	0	0	0	0	0	0	0	0	0	0	0	0	0	0	0	0	0	0	0	0	0	0	0	0	0	0	7	0	0	0	0	0	0	0	0
hsa-miR-1247-5p	22	38	0	1	0	25	0	8	0	1	21	46	187	0	79	0	29	5	6	110	41	9	0	0	44	0	1	16	117	8	1	0	1	20	4	9	1	10	16	0	61	146	0	2	1	2	30	6	26
hsa-miR-1247-3p	74	51	0	0	0	57	1	3	0	0	56	247	310	1	239	1	59	25	23	83	11	26	3	1	141	1	8	43	406	6	16	0	1	4	0	6	0	96	9	0	153	499	0	2	4	0	326	19	40
hsa-miR-1248	0	1	0	0	1	0	0	0	1	0	6	9	10	13	0	2	11	11	0	2	1	8	0	0	8	0	1	1	0	0	7	0	0	2	0	0	2	0	1	1	4	0	0	1	4	0	6	0	2
hsa-miR-1249-5p	1	0	0	0	0	0	0	0	0	0	0	1	3	0	0	0	0	0	0	0	0	0	0	0	0	0	0	1	0	1	0	0	0	0	0	0	0	0	0	0	0	0	0	0	0	0	0	1	0
hsa-miR-1249-3p	11	5	1	7	3	4	5	5	6	1	14	9	6	11	6	3	7	8	12	2	6	5	4	7	14	4	7	2	9	7	16	3	0	32	2	3	3	3	4	1	7	10	2	9	9	13	11	10	16
hsa-miR-1250-5p	0	0	0	1	0	0	0	0	0	0	0	0	0	0	0	0	0	4	2	1	1	0	0	0	0	0	0	0	0	0	0	2	1	1	0	1	0	1	0	1	8	0	0	0	1	0	0	0	0
hsa-miR-1250-3p	0	0	0	0	0	0	0	0	0	0	1	0	0	0	0	0	0	0	0	0	0	0	0	0	0	0	0	0	0	0	0	0	0	0	0	0	0	0	0	0	0	0	0	0	0	0	0	0	0
hsa-miR-1251-5p	0	2	9	2	0	1	150	18	0	51	0	0	0	5	1	1	0	0	2	1	0	0	1	0	4	1	32	0	0	0	0	0	17	19	0	0	8	0	0	0	0	8	7	9	10	40	0	0	9
hsa-miR-1251-3p	0	1	0	0	0	0	3	0	0	2	0	0	0	0	0	0	0	0	1	0	0	0	0	0	0	0	1	0	0	0	0	0	0	0	0	0	0	0	0	0	0	2	0	0	0	4	0	0	0
hsa-miR-1253	0	0	0	0	0	0	0	0	0	0	0	0	0	0	0	0	0	0	0	0	0	0	0	0	0	0	0	0	0	0	0	0	0	0	0	0	0	0	0	0	0	0	0	0	0	0	0	0	0
hsa-miR-1254	1	1	1	4	1	1	1	2	1	0	0	2	1	5	3	2	0	2	0	1	0	1	6	0	0	0	4	2	0	1	0	0	1	0	2	4	7	0	3	1	11	0	0	0	2	9	0	5	3
hsa-miR-1255a	0	0	0	0	0	0	1	0	0	0	0	0	0	0	2	0	2	1	0	0	0	0	2	0	0	0	0	0	0	0	0	0	0	1	0	0	0	1	0	0	1	1	0	0	1	0	4	1	0
hsa-miR-1256	0	0	0	0	0	0	0	0	1	0	3	0	0	0	0	0	0	1	0	0	1	0	0	0	1	0	0	0	0	0	0	1	0	0	0	0	0	0	0	0	0	0	0	0	1	1	1	0	0
hsa-miR-1257	1	0	0	1	0	0	0	0	0	0	0	0	0	0	0	0	0	0	3	0	0	0	0	0	0	0	0	0	0	0	0	0	0	0	0	0	0	0	0	1	0	0	0	0	0	0	0	0	0
hsa-miR-1258	13	14	13	6	3	22	0	2	0	0	96	2	55	14	0	1	98	1	0	11	0	51	5	0	111	0	60	7	76	0	46	0	8	36	0	0	0	0	15	0	8	0	0	0	0	0	172	1	5
hsa-miR-1260a	0	0	0	0	0	0	0	0	0	0	0	0	0	0	0	0	0	0	0	0	0	0	0	0	0	0	0	0	0	0	0	0	0	0	0	0	0	0	0	0	0	0	0	0	0	0	0	0	0
hsa-miR-548g-5p	0	0	0	0	0	0	0	0	0	0	0	0	0	0	0	0	0	0	0	0	0	0	0	0	0	0	0	0	0	0	0	0	0	0	0	0	0	0	0	0	0	0	0	0	0	0	0	0	0
hsa-miR-548g-3p	0	0	0	0	0	0	0	0	0	0	0	0	0	0	0	0	0	0	0	0	0	0	0	0	0	0	0	0	0	0	0	0	0	0	0	0	0	0	0	0	0	0	0	0	0	0	0	0	0
hsa-miR-1261	0	0	0	0	0	0	0	0	0	0	0	0	0	0	0	0	0	0	0	0	0	0	0	0	0	0	0	0	0	0	0	0	0	0	0	0	0	0	0	0	0	0	0	0	0	0	0	0	0
hsa-miR-1262	3	1	2	0	0	1	4	1	16	1	4	8	1	2	0	7	2	9	0	0	14	4	6	2	10	2	17	1	3	3	0	0	0	5	2	0	0	7	0	7	2	0	8	3	26	26	2	2	3
hsa-miR-1263	0	0	0	0	0	0	0	0	0	0	0	0	0	0	0	0	0	0	0	0	0	0	0	0	0	0	0	0	0	0	0	0	0	0	0	0	0	0	0	0	0	0	0	0	0	0	0	0	0
hsa-miR-548n	0	0	0	1	0	0	2	0	0	1	1	1	1	0	1	1	0	4	0	0	0	0	0	0	4	1	0	0	0	1	0	1	0	0	0	0	0	0	0	0	0	0	0	0	0	1	0	0	0
hsa-miR-548m	0	0	0	0	0	0	0	0	0	0	0	0	0	0	0	0	0	0	0	0	0	0	0	0	0	0	0	0	0	0	0	0	0	0	0	0	0	0	0	0	0	0	0	0	0	0	0	0	0
hsa-miR-1265	0	0	0	0	0	0	0	0	0	0	0	0	0	0	0	0	0	0	0	0	0	0	0	0	0	0	0	0	0	0	0	0	0	0	0	0	0	0	0	0	0	0	0	0	0	0	0	0	2
hsa-miR-548o-3p	3	2	1	20	3	0	5	4	4	1	2	3	0	3	0	0	1	6	9	3	16	2	2	0	6	5	7	4	6	1	3	5	2	4	3	1	2	3	0	2	7	5	0	3	7	6	4	5	12
hsa-miR-1266-5p	11	21	13	46	7	16	18	13	11	2	14	119	9	5	33	15	2	67	42	3	99	13	103	1	53	231	52	14	0	16	3	16	29	11	14	21	101	12	26	15	130	148	6	13	16	172	15	27	26
hsa-miR-1266-3p	1	0	0	0	0	0	0	2	0	0	0	0	0	0	0	0	0	1	0	0	0	0	0	0	0	1	1	0	0	1	0	0	0	0	0	0	0	0	0	0	1	1	0	0	0	0	0	0	0
hsa-miR-1267	0	0	0	0	0	0	0	0	0	0	0	0	0	0	0	0	0	0	0	0	0	0	0	0	0	0	0	0	0	0	0	0	0	0	0	0	0	0	0	0	0	0	0	0	0	0	0	0	0
hsa-miR-1268a	0	0	0	0	0	0	0	0	0	0	0	0	0	0	0	0	0	0	0	0	0	0	0	0	0	0	0	0	0	0	0	0	0	0	0	0	0	0	0	0	0	0	0	0	0	0	0	0	0
hsa-miR-1269a	144	2	800	16754	167	1155	16514	9	34687	8240	151	35	5	322	8	2	7	2103	11717	48	21	0	5	4390	3	622	1029	9	100	244	107	12	27	920	7196	7957	0	16126	624	2	19	5	5713	5587	26	7	4	382	11171
hsa-miR-1270	4	7	34	1	6	4	0	4	2	2	2	17	10	27	2	9	2	14	17	2	27	1	3	13	3	22	8	2	1	1	0	0	0	3	1	2	8	5	4	1	32	45	1	2	6	4	7	8	9
hsa-miR-1272	0	0	0	0	0	0	0	0	0	0	0	0	0	0	0	0	0	0	0	0	0	0	0	0	0	0	0	0	0	0	0	0	0	0	0	0	0	0	0	0	0	0	0	0	0	0	0	0	0
hsa-miR-1273a	0	0	0	0	0	0	0	0	0	0	0	0	0	0	0	0	0	0	0	0	0	0	0	0	0	0	0	0	0	0	0	0	0	0	0	0	0	0	0	0	0	0	0	0	0	0	0	0	0
hsa-miR-548h-5p	0	0	0	0	0	0	0	0	0	0	0	0	0	0	0	0	0	0	0	0	0	0	0	0	0	0	0	0	0	0	0	0	0	0	0	0	0	0	0	0	0	0	0	0	0	0	0	0	0
hsa-miR-548h-3p	0	0	0	0	0	0	0	0	0	0	0	0	0	0	0	0	0	0	0	0	0	0	0	0	0	0	0	0	0	0	0	0	0	0	0	0	0	0	0	0	0	0	0	0	0	0	0	0	0
hsa-miR-1275	1	0	0	5	0	0	0	0	0	2	1	0	1	1	3	0	3	4	1	3	2	3	0	0	1	1	2	0	4	0	0	0	0	0	1	3	1	0	0	1	0	2	0	0	0	1	3	0	1
hsa-miR-1276	2	1	2	1	1	1	0	0	0	0	5	3	0	0	3	0	0	10	2	1	3	0	0	0	3	3	0	0	0	0	0	0	1	2	0	5	3	2	2	0	0	1	0	1	6	2	0	2	6
hsa-miR-302e	0	0	0	0	0	0	0	0	0	0	0	0	0	0	0	0	0	0	0	0	0	0	0	0	0	0	0	0	0	0	0	0	0	0	0	0	0	0	0	0	0	0	0	0	0	0	0	0	0
hsa-miR-302f	0	0	0	0	0	0	0	0	0	0	0	0	0	0	0	0	0	0	0	0	0	0	0	0	0	0	0	0	0	0	0	0	0	0	0	0	0	0	0	0	0	0	0	0	0	0	0	0	0
hsa-miR-1277-5p	0	0	0	0	0	0	0	0	0	0	0	0	0	0	0	0	0	0	0	0	0	0	0	0	0	0	0	0	0	0	0	0	0	0	0	0	0	0	0	0	0	0	0	0	0	0	0	0	0
hsa-miR-1277-3p	3	4	1	4	14	4	25	7	8	9	24	33	11	4	7	5	17	10	9	4	22	23	17	28	29	7	53	4	3	6	9	10	3	9	3	12	6	5	11	1	7	11	4	1	16	13	26	8	8
hsa-miR-548p	0	0	0	0	0	0	0	0	0	0	0	0	0	0	0	0	0	0	0	0	0	0	0	0	0	0	0	0	0	0	0	0	0	0	0	0	0	0	0	0	0	0	0	0	0	0	0	0	0
hsa-miR-548i	0	0	0	0	0	0	0	0	0	0	0	0	0	0	0	0	0	0	0	0	0	0	0	0	0	0	0	0	0	0	0	0	0	0	0	0	0	0	0	0	0	0	0	0	0	0	0	0	0
hsa-miR-1278	0	1	0	0	0	0	0	0	0	0	0	2	0	0	0	1	0	0	1	1	1	0	0	2	0	1	5	0	0	0	0	0	0	0	0	1	1	0	1	2	1	0	0	0	1	1	0	0	0
hsa-miR-1279	0	0	0	0	0	0	0	0	0	0	0	0	0	0	0	0	0	0	0	0	0	0	0	0	0	0	0	0	0	0	0	0	0	0	0	0	0	0	0	0	0	0	0	0	0	0	0	0	0
hsa-miR-1281	0	0	0	0	0	0	0	0	0	0	0	0	0	0	0	0	0	0	0	0	0	0	0	0	0	0	0	0	0	0	0	0	0	0	0	0	0	0	0	0	0	0	0	0	0	0	0	0	1
hsa-miR-1282	0	0	0	0	0	0	0	0	0	0	0	0	0	0	0	0	0	0	0	0	0	0	0	0	0	0	0	0	0	0	0	0	0	0	0	0	0	0	0	0	0	0	0	0	0	0	0	0	0
hsa-miR-1284	3	0	1	3	0	2	0	0	0	0	2	4	2	0	0	0	1	4	2	1	2	0	1	0	2	2	3	0	0	0	0	3	0	2	0	1	0	0	1	0	4	11	1	0	1	8	1	0	0
hsa-miR-1288-5p	1	0	0	1	0	0	0	1	0	0	0	2	1	1	1	0	0	2	0	0	0	2	1	0	0	2	0	0	1	1	0	1	0	0	1	0	1	0	1	0	0	2	0	0	3	0	2	1	0
hsa-miR-1288-3p	3	2	2	5	2	1	0	2	5	0	2	7	4	1	4	0	2	2	2	0	0	2	1	0	2	5	4	0	3	0	0	5	2	2	4	0	2	5	1	2	1	11	3	0	4	4	1	0	4
hsa-miR-1292-5p	1	2	2	4	3	0	2	1	1	4	2	4	2	5	2	1	1	6	2	4	2	1	2	0	1	3	4	0	1	4	0	0	4	2	0	3	4	1	3	2	6	4	0	4	3	6	2	2	0
hsa-miR-1292-3p	0	0	0	1	0	0	0	0	0	0	0	0	0	0	0	0	0	0	1	0	0	0	0	0	0	0	0	0	1	0	0	0	0	0	0	0	0	0	0	0	0	1	0	0	0	0	0	0	0
hsa-miR-1252-5p	0	0	0	1	0	0	0	0	0	0	0	0	0	0	0	0	0	0	1	0	0	0	0	0	0	0	0	0	0	0	0	0	0	0	0	0	0	0	0	0	0	0	0	0	0	0	0	0	0
hsa-miR-1252-3p	0	0	0	0	0	0	0	0	0	0	2	0	0	1	0	0	0	0	0	0	2	0	0	0	0	0	0	0	0	0	0	0	0	0	0	0	1	0	0	0	0	0	0	0	0	0	0	0	0
hsa-miR-1255b-5p	0	0	0	0	0	0	0	0	0	0	0	0	0	0	0	0	0	0	0	0	0	0	0	0	0	0	0	0	0	0	0	0	0	0	0	0	0	0	0	0	0	0	0	0	0	0	0	0	0
hsa-miR-1255b-2-3p	0	0	0	0	0	0	0	0	0	0	0	0	0	0	0	0	0	0	0	0	0	0	0	0	0	0	0	0	0	0	0	0	0	0	0	0	0	0	0	0	0	0	0	0	0	0	0	0	0
hsa-miR-664a-5p	14	7	4	23	8	14	58	20	32	61	32	43	13	32	20	16	23	11	26	8	38	17	18	21	33	12	57	11	14	35	12	38	13	12	32	24	40	52	18	17	49	83	15	10	6	19	34	21	20
hsa-miR-664a-3p	172	123	75	239	101	241	493	195	215	741	126	209	234	588	265	181	133	136	391	68	310	121	140	260	143	114	131	325	225	350	111	522	170	172	287	343	343	369	480	110	680	360	161	138	19	425	135	192	377
hsa-miR-1306-5p	19	28	30	51	32	19	32	61	33	31	47	72	47	37	41	37	48	22	68	31	57	32	65	15	79	67	125	17	44	42	30	33	16	53	13	36	29	28	17	6	31	84	8	42	116	62	81	56	100
hsa-miR-1306-3p	4	6	7	7	5	4	6	4	9	1	6	12	2	4	2	2	4	2	1	4	19	11	4	2	21	23	10	0	2	4	7	8	2	8	0	4	2	3	0	2	9	11	3	2	27	5	12	3	3
hsa-miR-1307-5p	1912	799	1622	3370	3274	2113	1177	4346	1701	1074	2992	2241	1640	3550	6037	1370	5038	5179	2956	2415	5658	1891	786	1456	10450	2337	14268	703	1819	6529	1725	2559	751	1908	997	3145	3440	777	947	3052	2083	2260	418	2535	2929	4075	3161	918	2094
hsa-miR-1307-3p	3964	6292	7007	13148	4727	2997	5311	9476	2385	7362	3297	6263	4937	6334	12667	4125	4304	15370	6117	4033	7225	4341	4522	6437	6406	8947	8436	3059	4359	14751	2227	5750	4140	3077	3511	5574	16816	4379	4833	3013	13657	10955	2142	7023	3594	16977	3724	5299	10515
hsa-miR-513b-5p	0	0	0	0	0	0	1	0	0	0	0	0	0	0	3	0	0	0	5	1	0	0	0	0	0	0	0	0	0	0	0	0	0	0	0	0	0	0	0	0	0	0	0	0	0	0	0	0	1
hsa-miR-513b-3p	0	0	0	0	0	0	0	0	0	0	0	0	0	0	0	0	0	0	0	0	0	0	0	0	0	0	0	0	0	0	0	0	0	0	0	0	0	0	0	0	0	0	0	0	0	0	0	0	0
hsa-miR-513c-5p	1	0	0	0	0	0	1	0	0	2	0	0	1	0	2	0	0	0	9	2	0	0	0	0	0	1	1	0	0	0	0	0	0	0	0	0	1	0	4	0	0	0	0	0	0	0	0	0	1
hsa-miR-513c-3p	0	0	0	0	0	0	0	0	0	0	0	0	0	0	0	0	0	0	0	0	0	0	0	0	0	0	0	0	0	0	0	0	0	0	0	0	0	0	0	0	0	0	0	0	0	0	0	0	0
hsa-miR-1321	0	0	0	0	0	0	0	0	0	0	0	0	0	0	0	0	0	0	0	0	0	0	0	0	0	0	0	0	0	0	0	0	0	0	0	0	0	0	0	0	0	0	0	0	0	0	0	0	0
hsa-miR-1322	0	0	0	0	0	0	0	0	0	0	0	0	0	0	0	0	0	0	0	0	0	0	0	0	0	0	0	0	0	0	0	0	0	0	0	0	0	0	0	0	0	0	0	0	0	0	0	0	0
hsa-miR-1197	1	1	0	4	0	0	0	0	0	0	0	0	0	1	0	0	0	0	0	0	0	0	0	0	0	0	0	0	1	0	1	0	3	0	0	0	1	0	0	0	1	5	0	0	2	0	0	0	5
hsa-miR-1324	0	0	0	0	0	0	0	0	0	0	0	0	0	0	0	0	0	0	0	0	0	0	0	0	0	0	0	0	0	0	0	0	0	0	0	0	0	0	0	0	0	0	0	0	0	0	0	0	0
hsa-miR-1469	0	0	0	0	0	0	0	0	0	0	0	0	0	0	0	0	0	0	0	0	0	0	0	0	0	0	0	0	0	0	0	0	0	0	0	0	0	0	0	0	0	0	0	0	0	0	0	0	0
hsa-miR-1470	0	0	0	0	0	0	0	0	0	0	0	0	0	0	0	0	0	0	0	0	0	0	0	0	0	0	0	0	0	0	0	0	0	0	0	0	0	0	0	0	0	0	0	0	0	0	0	0	0
hsa-miR-1471	0	0	0	0	0	0	0	0	0	0	0	0	0	0	0	0	0	0	0	0	0	0	0	0	0	0	0	0	0	0	0	0	0	0	0	0	0	0	0	0	0	0	0	0	0	0	0	0	0
hsa-miR-1537-5p	0	0	0	1	0	0	1	3	2	0	1	5	1	0	0	0	1	3	1	1	2	0	1	0	1	3	1	0	0	0	1	2	0	0	1	0	3	3	1	0	2	0	0	1	1	1	2	1	3
hsa-miR-1537-3p	0	0	0	1	0	0	0	0	0	0	0	1	0	0	0	0	1	1	0	0	0	0	0	2	1	0	0	0	0	0	1	1	0	1	0	0	0	0	1	1	1	1	0	0	0	2	2	0	1
hsa-miR-1538	3	0	1	2	0	0	0	1	0	0	0	0	0	1	1	0	0	1	0	2	4	1	0	1	1	0	3	0	0	4	0	0	0	1	0	0	0	0	1	1	3	2	0	0	0	0	2	0	0
hsa-miR-1539	0	0	0	0	0	0	0	0	0	0	0	1	0	0	0	0	0	0	0	0	0	0	0	0	0	0	0	0	0	0	0	0	0	0	0	0	0	0	0	0	0	0	0	0	0	0	0	0	0
hsa-miR-103b	0	0	0	0	0	0	0	0	0	0	0	0	0	0	0	0	0	0	0	0	0	0	0	0	0	0	0	0	0	0	0	0	0	0	0	0	0	0	0	0	0	0	0	0	0	0	0	0	0
hsa-miR-320d	2	0	2	5	0	1	3	4	1	2	1	2	5	3	1	1	6	5	1	3	1	7	3	0	7	19	10	0	2	0	4	1	0	1	1	1	0	1	3	1	2	20	2	2	9	0	6	1	3
hsa-miR-1825	0	0	0	0	0	0	0	0	0	0	0	0	1	0	0	0	0	1	0	0	0	0	0	1	0	0	0	0	0	0	0	0	0	0	0	0	0	0	0	0	0	0	0	0	2	0	0	0	0
hsa-miR-1827	0	0	0	0	0	0	0	0	0	0	0	0	0	0	0	0	0	0	0	0	0	0	0	0	0	0	0	0	0	0	0	0	0	0	0	0	0	0	0	0	0	0	0	0	0	0	1	0	0
hsa-miR-1908-5p	0	0	1	0	0	0	0	0	0	0	0	0	0	1	0	0	0	0	0	0	0	0	0	0	2	1	0	0	0	0	0	0	0	0	0	0	0	0	0	0	0	1	0	0	0	3	0	0	0
hsa-miR-1908-3p	0	4	0	0	0	2	0	1	0	0	0	0	0	3	0	1	0	0	1	0	0	0	0	0	2	0	1	0	1	0	0	0	0	0	0	0	2	0	0	0	0	0	0	0	2	0	1	0	1
hsa-miR-1909-5p	0	0	0	1	0	0	1	0	0	0	0	0	0	0	0	0	0	0	0	1	0	0	0	0	0	1	0	0	0	0	0	0	0	0	0	0	0	0	0	0	0	0	0	0	0	0	1	0	0
hsa-miR-1909-3p	0	0	0	0	0	0	0	0	0	1	0	0	0	0	0	0	0	1	0	0	0	0	0	0	0	0	0	0	0	0	0	0	0	0	0	0	0	0	0	0	0	0	0	0	0	0	0	0	0
hsa-miR-1910-5p	0	0	0	0	0	0	0	0	0	0	1	0	0	0	0	0	1	0	0	0	0	0	0	0	2	0	0	0	0	0	0	0	0	0	0	0	0	0	0	0	0	0	0	0	4	1	0	0	0
hsa-miR-1910-3p	0	0	1	0	0	0	0	0	0	0	0	0	0	0	0	0	0	0	0	0	0	0	0	0	0	0	0	0	0	0	0	0	0	0	0	0	0	0	0	0	0	0	0	0	0	0	0	0	0
hsa-miR-1911-5p	0	0	0	0	0	0	2	2	0	0	0	0	0	0	0	0	0	0	102	0	3	0	0	7	0	2	0	0	0	0	0	0	0	0	0	79	117	1	2	0	0	0	0	165	0	1	0	0	0
hsa-miR-1911-3p	0	0	0	0	0	0	0	0	0	0	0	0	0	0	0	0	0	0	0	0	0	0	0	0	0	0	0	0	0	0	0	0	0	0	0	0	0	0	0	0	0	0	0	1	0	0	0	0	0
hsa-miR-1912	0	0	0	0	0	0	0	0	0	0	0	0	0	0	0	0	0	0	12	0	0	0	0	4	0	0	0	0	0	0	0	0	0	0	0	36	46	0	0	0	0	0	0	0	0	0	0	0	0
hsa-miR-1913	0	0	0	0	0	0	0	0	0	0	0	1	0	0	0	0	0	0	0	0	1	0	0	0	2	0	0	0	0	0	0	0	0	1	0	0	0	0	1	0	0	0	0	0	0	0	1	0	0
hsa-miR-1914-5p	0	0	0	0	0	0	0	0	0	0	1	2	1	0	1	0	0	0	0	0	0	1	1	1	0	1	1	0	0	1	0	0	0	1	0	0	0	3	0	0	1	1	0	0	0	0	1	0	0
hsa-miR-1914-3p	0	0	0	2	0	0	0	1	0	0	0	0	0	0	0	0	0	0	0	0	0	0	0	0	0	0	0	0	1	0	0	0	0	0	0	0	0	0	0	0	0	0	0	0	0	0	0	0	0
hsa-miR-1915-5p	0	0	0	2	0	0	0	0	0	0	0	0	0	0	0	0	0	0	1	0	1	1	0	0	4	5	1	0	0	0	0	0	0	0	0	1	1	0	0	0	0	0	0	0	0	2	0	0	1
hsa-miR-1915-3p	0	0	0	0	0	0	0	0	0	0	0	0	0	0	0	0	0	0	1	1	0	0	0	0	0	4	0	0	0	0	0	1	0	0	0	0	0	0	0	0	0	2	0	0	0	0	0	0	1
hsa-miR-1972	0	0	0	0	0	0	0	0	0	0	0	0	0	0	0	0	0	0	0	0	0	0	0	0	0	0	0	0	0	0	0	0	0	0	0	0	0	0	0	0	0	0	0	0	0	0	0	0	0
hsa-miR-1973	0	0	0	0	0	0	0	0	0	0	0	0	0	0	0	0	0	0	0	0	0	0	0	0	0	0	0	0	0	0	0	0	0	0	0	0	0	0	0	0	0	0	0	0	0	0	0	0	0
hsa-miR-1976	41	23	11	16	33	15	28	16	8	19	38	36	48	23	7	22	29	103	67	31	52	57	28	17	78	41	52	19	25	29	15	13	17	16	14	21	16	28	31	3	48	10	10	27	21	26	42	50	46
hsa-miR-2052	0	0	0	0	0	0	0	0	0	0	0	0	0	0	0	0	0	0	0	0	0	0	0	0	0	0	0	0	0	0	0	0	0	0	0	0	0	0	0	0	0	0	0	0	0	0	0	0	0
hsa-miR-2053	0	0	0	0	0	0	0	0	0	0	0	0	0	0	0	0	0	0	0	0	0	0	0	0	0	0	0	0	0	0	0	0	0	0	0	0	0	0	0	0	0	0	0	0	0	0	0	0	0
hsa-miR-2054	0	0	0	0	0	0	0	0	0	0	0	0	0	0	0	0	0	0	0	0	0	0	0	0	0	0	0	0	0	0	0	0	0	0	0	0	0	0	0	0	0	0	0	0	0	0	0	0	0
hsa-miR-2110	8	0	8	7	3	1	4	0	0	0	9	7	3	11	7	1	3	10	2	5	8	5	1	1	13	3	10	3	8	16	0	1	3	11	3	2	23	6	4	4	3	15	1	3	8	9	5	0	18
hsa-miR-2114-5p	0	1	0	12	2	1	242	22	170	62	0	0	3	2	1	0	0	0	21	2	2	0	0	105	1	0	3	0	0	42	0	15	0	1	9	11	0	4	0	0	18	1	21	4	0	230	2	0	2
hsa-miR-2114-3p	1	1	0	1	1	1	91	12	42	19	0	1	1	2	4	2	1	0	3	0	0	0	0	18	3	0	1	1	0	10	0	5	1	1	0	5	0	0	1	0	3	0	5	4	0	70	1	0	1
hsa-miR-2115-5p	0	0	0	1	0	0	24	0	1	0	0	2	0	0	0	0	1	2	0	0	0	0	0	0	0	0	0	0	0	0	0	0	0	0	0	0	1	0	0	0	0	0	1	0	0	0	0	0	0
hsa-miR-2115-3p	0	0	0	0	0	0	74	0	1	1	1	3	2	1	0	2	0	2	0	0	0	0	0	1	0	0	0	0	0	1	0	0	0	0	0	0	1	0	0	0	0	0	0	3	1	2	1	0	0
hsa-miR-2116-5p	1	0	0	0	1	0	1	1	0	0	0	3	2	1	0	1	1	3	1	0	0	1	3	0	1	1	6	1	1	0	0	0	0	2	0	2	3	0	0	0	2	0	0	1	0	0	2	0	0
hsa-miR-2116-3p	3	3	0	3	1	7	2	3	1	0	3	5	0	1	3	0	10	21	0	1	7	5	7	1	1	7	27	0	4	0	4	1	3	3	0	3	3	0	1	1	2	8	1	2	5	0	5	6	6
hsa-miR-2117	0	0	0	0	0	0	0	0	0	0	0	0	0	0	0	0	0	0	0	0	0	0	0	0	0	0	0	0	0	0	0	0	0	0	0	0	0	0	0	0	0	0	0	0	0	0	0	0	0
hsa-miR-548q	1	0	1	2	0	2	0	0	0	2	3	2	3	2	1	0	2	0	1	0	2	0	0	2	0	0	1	0	1	0	0	1	0	0	3	2	0	0	1	0	1	6	0	0	1	3	4	0	3
hsa-miR-2276-5p	0	1	1	0	2	1	1	0	0	0	0	1	3	1	3	0	1	0	1	0	0	1	1	0	2	0	5	0	0	0	0	0	0	0	0	0	0	0	0	2	0	0	0	1	6	0	0	0	0
hsa-miR-2276-3p	0	2	0	1	0	0	0	0	0	0	2	0	0	0	1	0	1	1	1	0	2	0	0	0	0	1	1	0	0	0	1	0	1	0	0	2	1	0	1	2	4	1	0	0	4	0	2	2	0
hsa-miR-2277-5p	4	2	0	10	4	0	2	4	2	5	3	4	6	1	11	3	2	2	2	0	7	2	8	0	3	5	11	3	2	2	0	4	2	1	2	5	7	2	2	1	3	0	2	4	9	20	1	3	8
hsa-miR-2277-3p	0	0	0	5	2	0	1	4	0	2	1	1	2	0	2	1	0	1	2	0	2	1	2	2	1	0	6	3	0	1	1	0	0	0	2	2	2	0	0	1	6	2	1	3	3	16	0	0	1
hsa-miR-2278	0	0	0	2	0	2	0	0	1	0	0	1	0	0	1	0	0	0	0	0	0	0	0	0	2	0	0	0	0	1	0	0	0	0	0	0	0	0	0	1	1	0	0	0	0	2	0	0	0
hsa-miR-2681-5p	3	0	0	0	0	0	0	0	0	0	0	0	0	2	0	0	0	0	1	0	8	0	0	0	1	0	0	0	0	0	0	0	3	0	0	0	0	0	2	0	0	0	0	0	0	0	0	0	0
hsa-miR-2681-3p	4	0	0	2	0	0	0	0	0	0	3	0	0	3	0	1	0	0	1	1	5	0	0	0	2	0	0	0	1	0	0	0	1	0	0	0	0	0	12	0	0	0	0	0	2	0	3	0	6
hsa-miR-2682-5p	0	0	0	0	0	0	0	0	0	0	0	0	0	0	0	0	0	0	0	0	0	0	0	0	0	0	0	0	0	0	0	0	0	0	0	0	0	0	0	0	0	0	0	0	2	0	0	0	0
hsa-miR-2682-3p	0	1	0	0	0	0	0	0	0	0	0	0	0	0	0	0	0	0	0	1	0	0	0	0	0	0	0	0	0	0	0	0	0	0	0	0	0	0	0	0	0	0	0	0	0	0	0	0	0
hsa-miR-711	0	0	0	0	0	0	0	0	0	0	0	0	0	0	0	0	0	0	0	0	0	0	0	0	0	0	0	0	0	0	0	0	0	0	0	0	0	0	0	0	0	0	0	0	0	0	0	0	0
hsa-miR-718	0	0	0	0	0	0	0	0	0	0	0	0	0	0	0	0	0	0	0	0	0	0	0	0	0	0	0	0	0	0	0	0	0	0	0	0	0	0	0	0	0	0	0	0	0	0	0	0	0
hsa-miR-2861	0	0	0	0	0	0	0	0	0	0	0	0	0	0	0	0	0	0	0	0	0	0	0	0	0	0	0	0	0	0	0	0	0	0	0	0	0	0	0	0	0	0	0	0	0	0	0	0	0
hsa-miR-2909	0	0	0	0	0	0	0	0	0	0	0	0	0	0	0	0	0	0	0	0	0	0	0	0	0	0	0	0	0	0	0	0	0	0	0	0	0	0	0	0	0	0	0	0	0	0	0	0	0
hsa-miR-3115	0	1	0	0	0	0	0	1	0	0	0	0	0	1	0	0	0	1	0	0	0	0	0	0	0	0	0	0	0	0	0	0	0	0	0	0	0	0	0	0	0	3	0	0	0	0	1	0	0
hsa-miR-3116	0	0	0	0	0	0	0	0	0	0	0	1	0	1	0	0	0	1	1	1	1	0	0	0	0	0	1	0	0	0	0	0	0	0	0	0	0	0	1	0	0	1	0	0	0	0	0	1	0
hsa-miR-3117-5p	0	0	0	0	0	0	0	0	0	0	0	0	0	0	0	0	0	0	0	0	0	0	0	0	0	0	0	0	0	0	0	0	0	0	0	0	0	0	0	0	0	0	0	0	0	0	0	0	0
hsa-miR-3117-3p	8	6	1	3	0	1	0	2	2	0	0	4	0	2	2	0	0	2	3	1	0	0	0	0	0	0	3	1	2	0	1	1	0	2	2	0	20	2	2	0	4	3	0	1	0	0	1	1	1
hsa-miR-3118	0	0	0	0	0	0	0	0	0	0	0	0	0	0	0	0	0	0	0	0	0	0	0	0	0	0	0	0	0	0	0	0	0	0	0	0	0	0	0	0	0	0	0	0	0	0	0	0	0
hsa-miR-3119	0	0	0	0	0	0	0	0	0	0	0	0	0	0	0	0	0	0	0	0	0	0	0	0	0	0	0	0	0	0	0	0	0	0	0	0	0	0	0	0	0	0	0	0	0	0	0	0	0
hsa-miR-3120-5p	0	0	0	0	1	0	0	0	0	0	0	0	0	0	0	0	0	0	0	0	0	0	0	0	0	0	0	0	0	0	0	0	0	0	0	0	0	0	0	0	0	0	0	0	0	0	0	0	0
hsa-miR-3120-3p	0	0	0	0	0	0	0	0	0	0	0	0	0	0	0	0	0	0	0	0	0	0	0	0	0	0	0	0	0	0	0	0	0	0	0	0	0	0	0	0	0	0	0	0	0	0	0	0	0
hsa-miR-3121-5p	0	0	0	0	0	0	0	0	0	0	0	0	0	0	0	0	0	0	0	0	0	0	0	0	0	0	0	0	0	0	0	0	0	0	0	1	0	0	0	0	0	0	0	1	0	0	0	0	0
hsa-miR-3121-3p	0	0	0	0	0	0	0	0	0	0	0	0	0	0	0	0	0	0	0	0	0	0	0	0	0	0	0	0	1	0	0	0	0	0	0	0	0	0	0	0	0	0	0	0	2	1	0	0	0
hsa-miR-3122	0	0	0	0	0	0	0	0	0	0	0	0	0	0	0	0	0	0	0	0	0	0	0	0	0	0	0	0	0	0	0	0	0	0	0	0	0	0	0	0	0	0	0	0	0	0	0	0	0
hsa-miR-3123	0	0	0	0	0	0	0	0	0	0	0	0	0	0	0	0	0	0	0	0	0	0	0	0	0	0	0	0	0	0	0	0	0	0	0	0	0	0	0	0	0	0	0	0	0	0	0	0	0
hsa-miR-3124-5p	0	0	1	0	0	0	0	0	1	0	0	0	0	0	0	0	0	0	0	0	0	0	0	0	0	0	0	1	0	0	0	0	1	0	0	0	1	0	0	0	0	0	0	0	0	2	0	0	0
hsa-miR-3124-3p	0	0	0	0	0	0	0	2	0	0	1	0	1	0	0	0	0	0	0	1	1	0	1	1	0	0	0	0	0	0	0	1	0	0	0	0	0	0	4	0	0	0	0	1	0	1	0	1	1
hsa-miR-548s	2	0	0	3	3	0	0	3	4	3	3	1	1	3	1	4	0	1	4	5	9	1	17	1	2	3	22	4	7	1	1	6	1	1	1	0	0	1	3	2	2	0	1	0	7	12	4	7	5
hsa-miR-3125	0	0	0	0	0	0	0	0	0	0	0	0	0	0	0	0	0	0	1	0	0	0	0	0	0	0	0	0	1	1	0	0	0	0	0	0	0	0	0	0	0	0	0	0	0	0	0	0	0
hsa-miR-3126-5p	0	0	0	0	0	0	0	0	0	0	0	0	0	0	0	0	0	0	0	0	0	0	0	0	0	0	0	0	0	0	0	0	0	0	0	0	0	0	0	0	0	0	0	0	0	0	0	0	0
hsa-miR-3126-3p	0	0	0	0	0	0	0	0	0	0	1	0	0	0	2	0	0	0	0	0	1	0	1	0	0	0	0	0	0	1	0	0	0	0	0	0	0	0	0	0	0	0	0	0	0	0	0	0	0
hsa-miR-3127-5p	8	13	13	16	5	10	4	9	16	4	4	28	11	3	12	4	4	34	21	5	23	8	17	4	16	48	22	9	5	8	3	14	4	9	10	17	13	14	6	2	10	50	4	6	38	130	5	7	11
hsa-miR-3127-3p	0	0	0	2	0	0	0	1	1	0	0	1	1	0	0	0	0	1	0	0	2	4	0	0	0	0	1	0	0	0	0	1	0	0	0	0	0	0	0	0	0	1	0	0	0	2	0	0	1
hsa-miR-3128	0	0	0	1	0	0	0	0	0	0	1	0	0	0	0	0	0	0	0	0	1	0	2	0	0	0	1	0	0	1	0	2	0	1	0	0	0	0	1	0	0	0	0	0	1	0	0	0	0
hsa-miR-3129-5p	0	1	0	0	0	0	0	0	0	0	0	0	0	0	0	0	0	0	0	1	1	0	0	0	0	2	2	0	0	0	0	0	0	0	0	0	0	0	0	0	1	0	0	0	0	0	0	0	0
hsa-miR-3129-3p	0	1	3	2	1	3	2	0	3	0	3	5	1	6	0	0	0	2	1	1	0	2	0	2	0	0	1	0	1	2	0	4	1	4	0	0	1	1	2	0	4	0	2	2	1	0	0	2	7
hsa-miR-3130-5p	14	4	0	0	0	11	9	37	69	4	0	0	38	18	8	8	43	4	31	0	24	0	10	7	184	91	115	0	52	9	16	118	12	4	19	19	14	56	5	0	18	54	33	0	0	0	77	3	65
hsa-miR-3130-3p	0	0	0	0	3	1	7	1	1	0	9	2	2	1	2	0	2	5	1	3	5	4	1	1	2	0	9	0	3	0	1	1	0	1	2	0	0	0	0	3	2	3	3	1	2	0	2	0	1
hsa-miR-3131	0	8	0	4	0	0	1	0	1	0	0	0	0	0	7	0	2	1	0	0	1	2	0	0	1	2	1	0	0	0	1	0	0	0	0	3	0	1	0	0	1	1	0	0	0	0	0	0	0
hsa-miR-3132	0	0	0	0	0	0	0	0	0	0	0	0	0	0	0	0	0	0	0	0	0	0	0	0	1	0	0	0	0	0	0	0	0	0	0	0	1	0	0	0	0	0	0	0	0	0	0	0	0
hsa-miR-3133	0	0	0	0	1	0	0	0	1	1	0	0	1	0	0	1	0	0	1	0	1	0	0	0	0	0	0	0	0	0	0	1	0	0	0	0	0	0	0	0	0	0	1	0	0	1	0	1	0
hsa-miR-378b	0	0	0	0	2	0	0	0	0	0	1	0	0	1	0	0	0	0	0	0	1	1	0	0	0	0	1	0	0	0	0	0	0	0	1	1	0	0	0	0	0	0	0	0	0	0	1	0	0
hsa-miR-3134	0	0	0	0	0	0	0	0	0	0	0	0	0	0	0	0	0	0	0	0	0	0	0	0	0	0	0	0	0	0	0	0	0	0	0	0	0	0	0	0	0	0	0	0	0	0	0	0	0
hsa-miR-3135a	0	0	0	0	0	0	0	0	0	0	0	1	0	0	0	0	0	0	0	0	0	0	0	0	0	0	0	0	0	0	0	0	0	0	0	1	0	0	0	0	0	0	0	0	0	0	0	0	0
hsa-miR-466	1	0	0	0	0	0	113	4	24	52	0	0	0	0	0	0	1	1	60	0	0	0	0	26	0	1	0	0	0	0	0	44	0	0	0	0	10	4	0	0	0	0	82	0	0	206	0	0	0
hsa-miR-3136-5p	0	2	0	8	3	1	2	1	0	0	2	0	0	3	0	1	2	5	7	4	9	0	0	1	3	13	6	3	1	1	1	1	1	0	0	0	7	1	2	5	1	3	1	0	2	2	5	2	2
hsa-miR-3136-3p	0	0	0	1	0	0	0	0	0	0	0	0	0	0	0	0	0	0	0	0	0	0	0	0	0	0	1	0	0	0	0	0	0	0	0	0	0	0	0	0	0	0	0	0	0	0	0	0	0
hsa-miR-544b	0	1	0	0	0	0	0	1	0	0	1	2	0	0	0	2	0	0	0	0	0	0	0	0	0	0	0	0	0	0	2	0	0	1	0	1	0	0	0	0	0	0	0	0	2	0	0	0	0
hsa-miR-3137	0	0	0	1	1	0	0	0	0	1	0	0	0	0	0	0	0	0	0	0	2	0	0	0	0	0	0	0	0	0	0	0	0	0	0	0	1	0	0	0	0	0	0	1	0	1	0	0	0
hsa-miR-3138	0	0	0	0	0	0	0	0	0	0	0	1	0	0	0	0	0	0	0	0	0	0	0	0	0	0	0	0	0	0	0	0	0	1	0	0	0	0	0	0	0	0	0	0	0	0	1	1	2
hsa-miR-3139	0	0	0	0	0	0	0	0	0	0	0	0	0	0	1	0	0	1	0	0	0	0	0	0	0	0	0	0	0	0	0	0	0	0	0	0	0	0	0	0	0	0	0	0	1	1	0	0	0
hsa-miR-3140-5p	0	0	0	0	0	0	0	1	0	0	1	0	1	0	0	0	1	0	0	0	0	0	0	0	0	0	0	0	0	0	0	0	0	0	0	0	0	0	0	1	0	0	0	0	0	0	0	0	0
hsa-miR-3140-3p	0	0	0	5	2	1	0	0	4	0	1	2	0	0	0	0	0	4	2	2	2	1	0	1	2	1	0	1	2	0	0	0	0	1	0	0	0	0	2	2	0	0	0	0	3	3	0	2	0
hsa-miR-548t-5p	0	0	0	2	0	0	0	0	0	0	0	0	0	0	0	0	0	1	0	1	1	0	1	0	0	0	0	0	0	0	0	0	0	0	0	0	0	0	0	0	0	1	0	0	0	0	0	0	0
hsa-miR-548t-3p	0	0	0	0	0	0	0	0	0	0	0	0	0	0	0	0	0	0	0	0	0	0	0	0	0	0	0	0	0	0	0	0	0	0	0	0	0	0	0	0	0	0	0	0	0	0	0	0	0
hsa-miR-3141	0	0	0	0	0	0	0	0	0	0	0	0	0	0	0	0	0	0	0	0	0	0	0	0	0	0	0	0	0	0	0	0	0	0	0	0	0	0	0	0	0	0	0	0	0	0	0	0	0
hsa-miR-3142	0	0	0	0	0	0	0	0	0	0	0	0	0	0	0	0	0	0	0	0	0	0	0	0	0	0	0	0	0	0	0	0	0	0	0	0	0	0	0	0	0	0	0	0	0	0	0	0	0
hsa-miR-3143	0	0	0	0	0	1	0	0	0	0	0	0	0	0	0	0	0	0	0	0	0	0	0	1	0	0	0	0	0	0	0	0	0	0	0	0	1	0	0	0	0	0	0	0	0	0	0	0	2
hsa-miR-548u	0	0	0	0	0	0	0	0	0	0	0	0	0	0	0	0	0	0	0	0	0	0	0	0	0	0	0	0	0	0	0	0	0	0	0	0	0	0	0	0	0	0	0	0	0	0	0	0	0
hsa-miR-3144-5p	0	0	0	0	0	0	0	0	0	0	0	0	0	0	0	0	0	0	0	0	1	0	0	0	0	1	0	0	0	0	0	0	0	0	0	0	0	0	0	0	0	0	0	0	0	0	0	0	1
hsa-miR-3144-3p	0	4	0	2	5	4	1	9	0	0	0	0	3	4	0	0	0	0	15	0	6	0	1	1	0	2	0	0	0	2	0	0	2	1	0	4	5	0	3	0	1	1	4	0	0	0	1	1	1
hsa-miR-3145-5p	0	1	4	10	0	1	2	0	1	3	1	0	4	0	2	1	2	1	0	0	1	0	6	0	2	4	2	0	0	2	0	0	0	4	0	3	1	0	0	0	0	0	1	0	4	3	3	3	0
hsa-miR-3145-3p	0	1	3	5	1	1	0	1	1	1	1	0	0	0	1	0	2	1	0	0	3	2	1	0	1	2	0	0	0	0	0	2	0	1	0	0	1	0	0	0	0	2	0	0	0	1	0	0	0
hsa-miR-1273c	0	0	0	0	0	0	0	0	0	0	0	0	1	0	0	0	0	0	0	0	0	0	0	0	0	0	0	0	0	0	0	0	0	0	0	0	0	0	0	0	0	0	0	0	0	0	0	0	0
hsa-miR-3146	0	0	0	0	0	0	0	0	0	0	0	2	0	0	0	1	1	0	0	0	0	1	0	1	1	0	0	0	0	0	0	0	0	0	0	0	0	0	0	0	0	0	0	0	1	2	0	0	0
hsa-miR-3147	0	0	0	0	0	0	0	0	0	0	0	0	0	0	0	0	0	0	0	0	0	0	0	0	0	0	0	0	0	0	0	0	0	0	0	0	0	0	0	0	0	0	0	0	0	0	0	0	0
hsa-miR-548v	7	8	3	34	8	9	6	5	3	13	9	15	14	28	3	5	6	40	6	11	7	6	8	4	4	1	3	6	4	2	7	4	6	4	1	1	19	6	4	2	11	9	6	6	38	17	7	12	7
hsa-miR-3148	0	0	0	0	0	0	0	0	0	0	0	0	0	0	0	0	0	0	0	0	0	0	0	0	0	0	2	0	0	0	0	0	0	0	0	0	0	0	0	0	0	0	0	0	0	0	0	0	0
hsa-miR-3149	0	0	0	1	1	0	0	0	0	0	0	0	0	0	0	0	0	0	0	0	0	0	0	0	0	0	0	0	0	0	0	0	0	0	0	0	0	0	1	0	1	2	0	0	1	1	0	0	0
hsa-miR-3150a-5p	0	0	0	5	0	0	0	0	0	0	0	0	1	2	0	1	0	4	1	0	2	0	1	0	1	0	1	1	0	2	1	0	0	0	0	1	0	1	0	0	1	0	0	2	2	0	2	0	2
hsa-miR-3150a-3p	0	0	0	0	0	0	0	0	0	0	0	0	2	0	1	0	0	0	0	0	1	0	0	0	0	0	0	0	0	0	0	0	1	0	0	0	1	0	0	0	0	0	0	0	0	0	0	0	0
hsa-miR-3151-5p	0	0	0	1	0	0	0	0	0	0	0	0	0	0	0	0	0	0	0	0	0	0	0	0	0	0	0	0	0	0	0	1	0	0	0	0	0	0	0	0	0	0	0	0	0	0	0	0	1
hsa-miR-3151-3p	0	0	0	0	0	0	0	0	0	0	0	0	0	0	0	0	0	0	0	0	0	0	0	0	0	0	0	0	0	0	0	0	0	0	0	0	0	0	0	0	0	0	0	0	0	0	0	0	0
hsa-miR-3152-5p	1	2	0	0	1	0	0	1	0	0	0	2	0	0	0	0	0	1	1	0	0	0	1	0	1	0	0	0	0	1	0	0	0	0	0	0	0	0	1	1	1	0	0	0	0	0	0	0	0
hsa-miR-3152-3p	0	0	0	0	0	0	0	0	0	0	0	0	0	0	0	0	0	0	0	0	0	0	0	0	0	0	0	0	0	0	0	0	0	0	0	0	0	0	0	0	0	0	0	0	0	0	0	0	1
hsa-miR-3153	0	0	0	0	0	0	0	0	0	0	0	0	0	0	0	0	0	1	0	0	0	0	0	0	0	0	0	0	0	0	0	0	0	0	0	1	0	0	0	0	0	0	0	0	0	0	0	0	0
hsa-miR-3074-5p	22	22	7	38	26	10	12	11	15	34	18	91	31	60	7	22	18	45	70	17	18	17	15	28	25	261	22	11	25	30	6	11	10	16	19	11	25	19	14	2	12	25	10	23	57	56	20	25	52
hsa-miR-3074-3p	0	0	0	0	0	0	0	0	0	0	0	4	1	1	0	1	0	0	1	1	0	1	0	0	0	2	2	0	0	0	0	1	0	0	1	1	1	1	1	0	0	2	0	0	2	0	4	0	0
hsa-miR-3154	0	0	0	0	0	0	0	0	0	0	2	1	1	0	0	0	0	0	1	0	0	0	0	0	1	0	0	0	0	0	1	0	0	0	1	0	0	0	0	0	1	0	0	0	0	0	0	0	0
hsa-miR-3155a	0	0	0	0	0	0	0	0	0	0	0	0	0	0	0	0	0	0	0	0	0	0	0	0	0	0	0	0	0	0	0	0	0	0	0	0	0	0	0	0	0	0	0	0	0	0	0	0	0
hsa-miR-3156-5p	0	0	0	0	0	0	0	0	0	0	0	0	0	0	0	0	0	0	0	0	0	0	2	0	0	0	0	0	0	0	0	0	0	0	0	0	0	0	0	0	0	0	0	0	0	1	0	0	0
hsa-miR-3156-3p	0	1	0	0	0	0	0	0	0	0	0	0	0	0	0	0	0	0	0	0	0	0	1	0	0	0	0	0	0	0	0	0	0	0	0	0	0	0	0	0	0	0	0	0	0	0	0	0	0
hsa-miR-3157-5p	0	0	0	3	0	3	0	0	1	0	3	1	4	3	2	0	4	1	10	2	3	3	1	2	4	6	0	0	2	0	1	2	0	1	0	1	0	0	1	1	0	0	2	0	3	1	1	0	0
hsa-miR-3157-3p	0	0	0	3	2	1	2	2	2	1	3	0	3	0	3	1	2	0	1	0	1	2	3	1	4	8	4	1	5	1	0	4	0	4	1	0	1	0	0	0	1	1	0	1	1	4	3	1	5
hsa-miR-3158-5p	0	0	0	1	0	0	0	0	1	0	0	2	1	1	0	0	0	1	0	1	0	1	1	0	0	0	0	1	0	0	0	1	1	0	0	0	1	1	1	0	0	0	0	0	1	1	0	0	0
hsa-miR-3158-3p	1	0	1	2	0	0	0	0	0	0	0	0	0	0	0	0	2	2	0	1	1	0	0	0	0	0	0	0	1	0	0	0	0	0	2	0	0	0	0	1	0	0	0	0	2	3	2	0	1
hsa-miR-3159	0	0	0	1	0	0	0	0	0	0	0	0	0	0	0	0	2	0	0	0	3	0	0	0	0	1	3	0	0	0	1	0	0	0	0	0	0	0	0	1	0	0	0	0	1	0	0	1	0
hsa-miR-3160-5p	0	0	0	0	0	0	0	0	0	0	0	0	0	0	0	0	0	0	0	0	0	0	0	0	0	0	0	0	0	0	0	0	0	0	0	0	0	0	0	0	0	0	0	0	0	0	0	0	0
hsa-miR-3160-3p	0	0	0	0	0	0	0	0	0	0	0	0	0	0	0	0	0	0	0	0	0	0	0	0	0	0	1	0	0	2	0	0	0	0	1	0	0	0	0	0	0	0	0	0	0	0	0	0	1
hsa-miR-3161	5	0	0	0	0	0	0	1	0	0	0	0	0	0	3	0	2	0	5	0	0	0	0	0	8	4	0	0	6	0	0	0	0	0	3	1	0	0	2	0	0	0	0	0	30	16	1	3	0
hsa-miR-3162-5p	0	0	0	0	0	0	0	0	0	0	0	0	0	0	1	0	0	0	0	0	0	0	0	0	0	0	0	0	0	0	0	0	0	0	0	0	0	0	0	0	0	0	0	0	0	0	0	0	0
hsa-miR-3162-3p	0	0	0	0	0	0	0	0	0	0	0	0	0	0	0	0	0	0	0	0	0	0	0	0	0	0	0	0	0	0	0	0	0	1	0	0	0	0	0	0	0	0	0	0	0	0	0	0	0
hsa-miR-3163	0	0	1	1	0	0	0	0	0	0	0	0	0	0	0	1	0	1	0	0	1	0	0	1	1	0	0	0	0	0	0	0	0	1	0	0	1	2	0	0	0	0	1	0	0	0	0	0	0
hsa-miR-3164	0	0	0	0	0	0	0	0	0	0	0	0	0	0	0	0	0	0	0	0	2	0	0	0	0	0	0	0	0	0	0	0	0	0	0	0	0	0	0	0	0	0	0	0	0	0	0	0	0
hsa-miR-3165	0	0	0	0	0	0	0	0	0	0	0	0	0	0	0	0	0	0	0	0	1	0	0	0	0	0	0	0	0	0	0	0	0	0	0	0	0	0	0	0	0	0	0	0	0	0	0	0	0
hsa-miR-3166	0	0	0	0	0	0	0	0	0	0	0	0	0	0	0	0	0	0	0	0	0	0	0	0	0	0	0	0	0	0	0	0	0	0	0	0	0	0	0	0	0	0	0	0	0	0	0	0	0
hsa-miR-1260b	0	3	0	0	0	0	0	1	0	0	0	0	0	0	0	0	0	3	1	0	0	0	0	0	0	0	0	0	0	0	0	0	0	0	0	0	0	0	0	0	2	0	0	0	0	0	0	0	1
hsa-miR-3167	0	0	0	0	0	0	0	0	0	0	0	0	0	0	0	0	0	0	0	0	0	0	0	0	0	0	0	0	0	0	0	0	0	0	0	0	0	0	0	0	0	0	0	0	0	0	0	0	0
hsa-miR-3168	0	0	0	0	0	0	0	0	0	0	0	0	0	0	0	0	0	0	0	0	0	0	0	0	0	0	2	0	0	0	0	0	0	0	0	0	0	0	0	0	0	0	0	0	0	0	1	0	0
hsa-miR-3169	0	0	0	0	0	0	0	0	0	0	0	0	0	0	0	0	0	0	0	0	0	0	0	0	0	0	0	0	0	0	0	0	0	0	0	0	0	0	0	0	0	0	0	0	0	0	0	0	0
hsa-miR-3170	5	4	4	7	10	5	3	3	0	2	22	9	13	7	5	8	13	4	14	15	17	15	32	1	2	8	9	10	13	11	7	8	14	8	2	4	5	8	6	5	9	11	1	12	82	36	6	22	6
hsa-miR-3171	0	0	0	0	0	0	0	0	0	0	0	0	0	0	0	0	0	0	2	0	4	0	0	3	0	0	0	0	0	0	0	0	0	0	0	0	6	0	0	0	0	0	0	1	0	0	0	0	0
hsa-miR-3173-5p	1	0	0	1	1	0	0	0	4	0	3	3	9	3	2	0	2	6	7	1	4	2	5	1	1	1	7	2	2	1	0	1	4	0	1	0	4	0	4	0	1	3	1	1	7	12	3	3	1
hsa-miR-3173-3p	0	0	0	0	0	0	1	0	1	0	0	0	0	0	0	0	0	0	1	1	0	0	0	0	0	0	0	0	0	0	0	0	1	0	0	0	0	0	0	0	0	0	0	0	1	1	0	0	1
hsa-miR-1193	0	0	0	0	0	0	0	0	0	0	0	0	0	0	0	0	0	0	0	0	0	0	0	0	0	0	0	0	0	0	0	0	0	0	0	0	0	0	0	0	0	0	0	0	0	0	0	0	0
hsa-miR-323b-5p	0	0	0	0	0	0	0	0	0	0	0	0	0	0	0	0	0	0	0	0	0	0	0	0	1	0	0	0	0	0	0	0	1	0	0	0	0	0	0	0	0	0	0	0	0	0	0	0	0
hsa-miR-323b-3p	9	29	0	59	2	3	3	9	10	6	23	15	26	14	4	4	12	9	9	30	10	3	12	30	26	7	29	5	14	2	1	5	269	6	4	4	26	6	2	3	16	124	5	11	5	0	5	13	45
hsa-miR-3174	1	1	0	1	0	0	0	0	1	0	0	2	0	1	0	0	0	1	0	0	3	0	0	0	0	3	1	1	0	0	0	0	0	1	0	0	6	0	0	0	0	3	0	0	0	1	0	0	0
hsa-miR-3175	0	0	0	1	0	0	0	0	0	0	0	0	1	0	0	0	0	0	0	1	0	0	0	0	0	0	0	0	0	0	0	0	0	0	0	0	0	0	0	0	0	0	0	0	0	0	0	0	0
hsa-miR-3176	0	0	2	4	0	0	0	0	0	0	0	3	1	1	6	0	0	2	0	0	2	0	0	0	0	1	3	0	0	0	0	0	1	0	0	0	0	0	0	1	0	5	0	1	2	0	0	0	1
hsa-miR-3177-5p	0	0	0	0	0	0	0	0	0	0	0	0	0	0	0	0	0	0	0	0	0	0	0	0	0	0	0	0	0	0	0	0	0	0	0	0	0	0	0	0	0	0	0	1	0	0	0	0	0
hsa-miR-3177-3p	0	0	1	5	0	1	0	0	0	0	0	5	0	0	0	0	0	0	0	1	1	0	0	0	0	0	5	0	0	0	0	0	0	0	0	0	1	0	0	0	0	1	0	0	2	1	2	0	2
hsa-miR-3178	0	0	0	0	0	0	0	0	0	0	0	0	0	0	0	0	0	0	0	0	0	0	0	0	0	0	0	0	0	0	0	0	0	0	0	0	0	0	0	0	0	0	0	0	0	0	0	0	0
hsa-miR-3179	0	0	0	0	0	0	0	0	0	0	0	0	0	0	0	0	0	0	0	0	0	0	0	0	0	0	0	0	0	0	0	0	0	0	0	0	0	0	0	0	0	0	0	0	0	0	0	0	0
hsa-miR-3180-5p	0	0	0	0	0	0	0	0	0	0	0	0	0	0	0	0	0	0	0	0	0	0	0	0	0	0	0	0	0	0	0	0	0	0	0	0	0	0	0	0	0	0	0	0	0	0	0	0	0
hsa-miR-3180-3p	0	0	0	0	0	0	0	0	0	0	0	0	0	0	0	0	0	0	0	0	0	0	0	0	0	0	0	0	0	0	0	0	0	0	0	0	0	0	0	0	0	0	0	0	0	0	0	0	0
hsa-miR-548w	0	1	0	0	0	0	0	0	0	0	0	0	0	1	0	0	0	0	0	0	0	0	0	0	0	0	0	0	0	1	0	0	0	0	0	0	0	0	0	0	0	0	0	0	0	0	0	0	0
hsa-miR-3181	0	0	0	0	0	0	0	0	1	0	0	0	0	0	0	0	0	0	0	0	0	0	0	0	1	0	0	0	0	0	0	0	0	0	0	0	0	0	0	0	0	0	0	0	0	0	0	0	0
hsa-miR-3182	0	0	0	1	0	0	0	0	0	0	0	0	1	0	0	0	1	0	1	0	0	0	0	0	0	0	0	0	0	0	0	0	0	0	0	0	0	0	0	0	0	0	0	0	0	0	1	0	0
hsa-miR-3183	0	0	0	1	0	0	0	0	0	0	0	0	1	0	0	0	0	0	1	0	1	0	0	0	0	0	1	0	0	0	0	0	0	0	0	0	0	0	0	0	0	0	0	0	0	1	0	0	1
hsa-miR-3184-5p	0	0	0	0	0	0	0	0	0	0	0	0	0	0	0	0	0	0	0	0	0	0	0	0	0	0	0	0	0	0	0	0	0	0	0	0	0	0	0	0	0	0	0	0	0	0	0	0	0
hsa-miR-3184-3p	0	0	0	0	0	0	0	0	0	0	0	0	0	0	0	0	0	0	0	0	0	0	0	0	0	0	0	0	0	0	0	0	0	0	0	0	0	0	0	0	0	0	0	0	0	0	0	0	0
hsa-miR-3185	0	0	0	0	0	0	0	0	0	0	0	0	0	0	0	0	0	0	0	0	0	0	0	0	0	0	0	0	0	0	0	0	0	0	0	0	0	0	0	0	0	0	0	0	0	0	0	0	0
hsa-miR-3065-5p	1	2	1	18	2	3	3	13	3	5	29	16	12	6	11	2	45	8	1	3	16	6	27	0	35	1	212	25	15	26	17	24	104	11	57	88	6	19	7	0	55	31	1	2	0	13	11	5	8
hsa-miR-3065-3p	69	45	37	150	29	78	61	151	137	72	253	156	122	78	274	21	606	120	61	77	247	156	411	11	575	34	3418	527	278	550	83	871	1736	237	1260	2448	183	320	73	9	751	496	8	25	19	250	248	60	80
hsa-miR-3186-5p	0	0	0	0	0	0	0	0	0	0	0	1	0	0	0	0	0	0	0	0	0	0	0	0	0	0	0	0	0	0	0	0	0	0	0	0	0	0	0	0	0	1	0	0	0	0	0	0	0
hsa-miR-3186-3p	0	0	0	0	0	0	0	0	0	0	0	0	0	0	0	0	0	0	0	0	0	0	0	0	0	0	0	0	0	0	1	0	0	0	0	0	0	0	0	0	0	0	0	0	0	0	0	0	0
hsa-miR-3187-5p	0	0	0	1	0	0	0	0	0	0	0	2	0	0	0	0	0	1	0	0	1	0	0	0	0	0	1	0	0	0	0	0	0	0	0	0	0	0	0	0	1	4	1	0	0	1	0	0	0
hsa-miR-3187-3p	0	2	0	0	1	0	0	1	0	1	0	3	0	0	0	0	0	8	0	0	1	0	0	0	1	4	1	0	0	1	1	0	0	0	1	0	3	0	0	1	1	2	0	0	0	0	0	0	1
hsa-miR-3188	1	1	0	1	2	0	0	0	0	0	1	1	0	0	2	0	2	2	1	0	0	0	0	0	1	0	1	0	0	0	0	0	0	0	0	0	0	3	1	0	0	0	0	1	2	0	0	0	0
hsa-miR-3189-5p	0	0	0	1	0	0	0	0	0	0	0	0	0	0	0	0	0	1	0	0	0	0	0	0	0	0	0	0	0	0	0	0	0	0	0	0	0	1	0	0	0	0	0	0	0	0	0	0	0
hsa-miR-3189-3p	1	0	0	23	0	0	1	1	0	0	0	3	0	1	0	0	0	13	2	0	3	1	0	0	0	0	0	0	0	15	0	1	0	2	1	0	0	8	1	7	2	0	0	4	2	0	0	0	1
hsa-miR-320e	1	1	0	1	0	0	0	0	0	0	0	2	0	1	1	0	1	0	0	0	0	0	0	0	2	2	1	1	1	0	0	0	0	0	0	0	0	0	0	0	0	2	0	1	2	0	0	0	0
hsa-miR-3190-5p	0	1	0	2	0	0	1	0	0	0	1	0	0	2	1	0	1	0	1	0	1	2	1	0	6	0	4	0	0	0	0	0	0	1	0	0	0	0	4	0	1	0	0	1	1	1	0	0	0
hsa-miR-3190-3p	0	1	0	0	0	1	0	1	0	0	0	0	0	0	0	0	0	0	0	0	0	0	0	0	0	0	1	0	0	0	0	0	0	0	1	0	1	0	0	0	0	0	0	0	0	0	0	0	0
hsa-miR-3191-5p	0	2	0	4	1	0	1	0	1	0	0	0	0	1	0	0	0	3	0	0	0	0	0	1	1	0	1	0	0	0	1	1	0	2	3	0	3	0	1	1	3	0	0	1	2	1	0	1	0
hsa-miR-3191-3p	0	3	0	8	2	5	0	2	0	0	2	0	1	1	2	1	2	2	3	0	1	0	0	0	10	0	5	1	1	0	1	0	0	3	3	2	2	1	2	2	2	6	0	3	5	1	1	0	3
hsa-miR-3192-5p	0	0	1	2	0	1	0	0	0	1	0	0	1	1	1	0	0	0	1	0	0	1	2	0	0	0	1	0	0	0	0	0	0	0	0	1	0	0	0	0	0	0	0	0	1	2	0	0	0
hsa-miR-3192-3p	0	0	0	0	0	0	0	0	0	0	1	0	0	0	0	0	0	0	0	0	0	0	0	0	0	0	0	0	0	0	0	0	0	0	0	0	0	0	0	0	0	0	0	0	0	0	0	0	0
hsa-miR-3193	1	0	0	3	1	0	1	2	0	1	5	6	0	0	0	0	1	2	1	0	0	1	1	0	11	0	0	1	3	0	0	1	0	3	1	1	0	0	0	1	2	7	0	3	2	1	0	0	1
hsa-miR-3194-5p	0	2	5	3	0	0	1	1	0	0	0	0	4	3	0	1	2	1	0	0	0	1	2	2	1	0	3	0	2	0	0	0	1	2	0	1	0	0	3	0	1	2	0	1	3	3	0	0	9
hsa-miR-3194-3p	1	1	2	0	2	1	0	0	4	0	2	0	0	1	4	0	1	0	0	0	13	0	3	1	0	0	1	0	1	0	0	0	0	4	0	1	0	0	1	0	1	2	0	0	7	1	1	1	0
hsa-miR-3195	0	0	0	0	1	0	0	0	0	0	0	0	0	0	0	0	0	0	0	0	0	0	0	0	0	0	0	0	0	0	0	0	0	0	0	0	0	0	0	0	0	0	0	0	0	0	0	0	0
hsa-miR-3196	0	0	0	0	0	0	0	0	0	0	0	0	0	0	0	0	0	0	0	0	0	0	0	0	1	0	0	0	0	0	0	0	0	0	1	0	0	0	0	0	0	0	0	0	0	0	0	0	0
hsa-miR-548x-5p	0	0	0	0	0	0	0	0	0	0	0	0	0	0	0	0	0	0	0	0	0	0	0	0	0	0	0	0	0	0	0	0	0	0	0	0	0	0	0	0	0	0	0	0	0	0	0	0	0
hsa-miR-548x-3p	0	1	0	2	1	1	0	0	0	2	0	0	0	0	0	0	0	0	15	0	0	0	0	6	0	7	0	0	0	0	0	0	0	0	0	0	7	0	1	0	0	0	0	0	0	0	0	0	0
hsa-miR-3197	0	0	0	1	0	0	0	0	0	0	0	0	0	0	0	0	0	3	0	0	0	0	0	0	0	0	0	0	0	0	0	0	0	0	0	0	0	0	0	0	0	0	0	0	0	0	0	0	0
hsa-miR-3198	0	0	0	0	0	0	0	1	0	0	0	0	0	2	0	0	2	1	0	0	0	0	0	1	0	0	1	1	0	3	0	0	0	0	0	0	0	0	0	0	0	0	0	0	0	5	0	0	0
hsa-miR-3199	3	4	4	6	4	7	4	7	2	1	10	17	6	4	1	4	13	2	4	9	5	7	5	2	28	4	5	5	15	1	5	4	5	4	3	4	2	5	1	2	6	10	0	2	1	4	19	2	6
hsa-miR-3200-5p	0	0	0	0	0	0	0	0	0	0	0	0	0	0	0	0	0	0	0	0	1	0	0	0	0	0	0	0	0	1	0	0	0	0	0	0	0	0	0	0	0	0	0	1	0	0	0	0	1
hsa-miR-3200-3p	3	40	17	19	5	10	5	8	11	9	6	41	3	12	17	7	3	13	2	6	13	2	18	3	8	2	7	4	5	218	1	30	10	9	2	2	8	12	9	0	26	103	8	9	55	102	0	3	12
hsa-miR-3201	0	0	0	0	0	0	0	0	0	0	0	0	0	0	0	0	0	0	0	0	0	0	0	0	0	0	0	0	0	0	0	0	0	0	0	0	0	0	0	0	0	0	0	0	0	0	0	0	0
hsa-miR-514b-5p	0	0	0	0	0	0	0	0	0	0	0	0	0	0	0	0	0	0	1	2	0	0	0	0	0	0	0	0	0	0	0	0	0	0	0	0	0	0	0	0	0	0	0	0	0	0	0	0	1
hsa-miR-514b-3p	0	0	0	0	0	0	0	0	0	0	0	0	0	0	0	0	0	0	0	1	0	0	0	0	0	0	0	0	0	0	0	0	0	0	0	0	0	0	0	0	0	0	0	0	0	0	0	0	0
hsa-miR-3202	1	0	1	0	1	0	0	0	0	0	0	0	0	0	0	0	0	0	0	0	0	0	0	0	1	1	0	0	0	0	0	0	0	0	0	0	0	0	0	0	0	0	0	0	0	0	0	0	0
hsa-miR-1273d	0	0	0	0	0	0	0	0	0	0	0	0	0	0	0	0	0	0	0	0	0	0	0	0	0	0	0	0	0	0	0	0	0	0	0	0	0	0	0	0	0	0	0	0	0	0	0	0	0
hsa-miR-4295	0	0	0	0	0	0	0	0	0	0	0	0	0	0	0	0	0	0	0	0	0	0	0	0	0	0	0	0	0	0	0	0	0	0	0	0	0	0	0	0	0	0	0	0	0	0	0	0	0
hsa-miR-4296	0	0	0	0	0	0	0	0	0	0	0	0	0	0	0	0	0	0	0	0	0	0	0	0	0	0	0	0	0	0	0	0	0	0	0	0	0	0	0	0	0	0	0	0	0	0	0	0	0
hsa-miR-4297	0	0	0	0	0	0	0	0	0	0	0	0	0	0	0	0	0	0	0	0	0	0	0	0	0	0	0	0	0	0	0	0	0	0	0	0	0	0	0	0	0	0	0	0	0	0	0	0	0
hsa-miR-378c	90	13	28	69	153	117	47	59	559	14	134	42	95	83	89	53	187	58	108	80	267	217	116	23	355	99	458	11	145	113	92	261	16	110	61	176	19	59	41	25	34	18	91	55	42	12	426	36	65
hsa-miR-4293	0	0	0	0	0	0	0	0	0	0	0	0	0	0	0	0	0	0	0	0	0	0	0	0	0	0	0	0	0	0	0	0	0	0	0	0	0	0	0	0	0	0	0	0	0	0	0	0	0
hsa-miR-4294	0	0	0	0	0	0	0	0	0	0	0	0	0	0	0	0	0	0	0	0	0	0	0	0	0	0	0	0	0	0	0	0	0	0	0	0	0	0	0	0	0	0	0	0	0	0	0	0	0
hsa-miR-4301	0	0	0	0	0	0	0	0	0	0	0	0	0	0	0	0	0	0	0	0	0	0	0	0	0	0	0	0	0	0	0	0	0	0	0	0	0	0	0	0	0	0	0	0	0	0	0	0	0
hsa-miR-4299	0	0	0	0	0	0	0	0	0	0	0	0	0	0	0	0	0	0	0	0	0	0	0	0	0	0	0	0	0	0	0	0	0	0	0	0	0	0	0	0	0	0	0	0	0	0	0	0	0
hsa-miR-4298	0	0	0	0	0	0	0	0	0	0	0	0	0	0	0	0	0	0	0	0	0	0	0	0	0	0	0	0	0	0	0	0	0	0	0	0	0	0	0	0	0	0	0	0	0	0	0	0	0
hsa-miR-4300	0	0	0	0	0	0	0	0	0	0	0	0	0	0	0	0	0	0	0	0	0	0	0	0	0	0	0	0	0	0	0	0	0	0	0	0	0	0	0	0	0	0	0	0	0	0	0	0	0
hsa-miR-4304	0	0	0	0	0	0	0	0	0	0	0	0	0	0	0	0	0	0	0	0	0	0	0	0	0	0	0	0	0	0	0	0	0	0	0	0	0	0	0	0	0	0	0	0	0	0	0	0	0
hsa-miR-4302	0	0	0	0	0	0	0	0	0	0	0	0	0	0	0	0	0	0	0	0	0	0	0	0	0	0	0	0	0	0	0	0	0	0	0	0	0	0	0	0	0	0	0	0	0	0	0	0	0
hsa-miR-4303	0	0	0	0	0	0	0	0	0	0	0	0	0	0	0	0	0	0	0	0	0	0	0	0	0	0	0	0	0	0	0	0	0	0	0	0	0	0	0	0	0	0	0	0	0	0	0	0	0
hsa-miR-4305	0	0	0	0	0	0	0	0	0	0	0	0	0	0	0	0	0	0	0	0	0	0	0	0	0	0	0	0	0	0	0	0	0	0	0	0	0	0	0	0	0	0	0	0	0	0	0	0	0
hsa-miR-4306	1	0	0	0	0	0	0	0	0	0	0	0	0	0	0	0	0	0	0	1	1	0	0	1	0	0	1	0	0	0	0	0	0	0	0	0	0	2	0	0	0	1	0	0	0	0	0	0	0
hsa-miR-4309	0	0	0	0	0	0	0	0	0	0	0	0	0	0	0	0	0	0	0	0	0	0	0	0	0	0	0	0	0	0	0	0	0	0	0	0	0	0	0	0	0	0	0	0	0	0	0	0	0
hsa-miR-4307	0	0	0	0	0	0	0	0	0	0	0	0	0	0	0	0	0	0	0	0	0	0	0	0	0	0	0	0	0	0	0	0	0	0	0	0	0	0	0	0	0	0	0	0	0	0	0	0	0
hsa-miR-4308	0	0	0	0	0	0	0	0	0	0	0	0	0	0	0	0	0	0	0	0	0	0	0	0	0	0	0	0	0	0	0	0	0	0	0	0	0	0	0	0	0	0	0	0	0	0	0	0	0
hsa-miR-4310	0	0	0	0	0	0	0	0	0	0	0	0	0	0	0	0	0	0	0	0	0	0	0	0	0	0	0	0	0	0	0	0	0	0	0	0	0	0	0	0	0	0	0	0	0	0	0	0	0
hsa-miR-4311	0	0	0	0	0	0	0	0	0	0	0	0	0	0	0	0	0	0	0	0	0	0	0	0	0	0	0	0	0	0	0	0	0	0	0	0	0	0	0	0	0	0	0	0	0	0	0	0	0
hsa-miR-4312	0	0	0	0	0	0	0	0	0	0	0	0	0	0	0	0	0	0	0	0	0	0	0	0	0	0	0	0	0	0	0	0	0	0	0	0	0	0	0	0	0	0	0	0	0	0	0	0	0
hsa-miR-4313	0	0	0	0	0	0	0	0	0	0	0	0	0	0	0	0	0	0	0	0	0	0	0	0	0	0	0	0	0	0	0	0	0	0	0	0	0	0	0	0	0	0	0	0	0	0	0	0	0
hsa-miR-4315	0	0	0	0	0	0	0	0	0	0	0	0	0	0	0	0	0	0	0	0	0	0	0	0	0	0	0	0	0	0	0	0	0	0	0	0	0	0	0	0	0	0	0	0	0	0	0	0	0
hsa-miR-4316	0	0	0	0	0	0	0	0	0	0	0	0	0	0	0	0	0	0	0	0	0	0	0	0	0	0	0	0	0	0	0	0	0	0	0	0	0	0	0	0	0	0	0	0	0	0	0	0	0
hsa-miR-4314	0	0	0	0	0	0	0	0	0	0	0	0	0	0	0	0	0	0	0	0	0	0	0	0	0	0	0	0	0	0	0	0	0	0	0	0	0	0	0	0	0	0	0	0	0	0	0	0	0
hsa-miR-4318	0	0	0	0	0	0	0	0	0	0	0	0	0	0	0	0	0	0	0	0	0	0	0	0	0	0	0	0	0	0	0	0	0	0	0	0	0	0	0	0	0	0	0	0	0	0	0	0	0
hsa-miR-4319	0	0	0	0	0	0	0	0	0	0	0	0	0	0	0	0	0	0	0	0	0	0	0	0	0	0	0	0	0	0	0	0	0	0	0	0	0	0	0	0	0	0	0	0	0	0	0	0	0
hsa-miR-4320	0	0	0	0	0	0	0	0	0	0	0	0	0	0	0	0	0	0	0	0	0	0	0	0	0	0	0	0	0	0	0	0	0	0	0	0	0	0	0	0	0	0	0	0	0	1	0	0	0
hsa-miR-4317	0	0	0	0	0	0	0	0	0	0	0	0	0	0	0	0	0	0	0	0	0	0	0	0	0	0	0	0	0	0	0	0	0	0	0	0	0	0	0	0	0	0	0	0	0	0	0	0	0
hsa-miR-4322	0	0	0	0	0	0	0	0	0	0	0	0	0	0	0	0	0	0	0	0	0	0	0	0	0	0	0	0	0	0	0	0	0	0	0	0	0	0	0	0	0	0	0	0	0	0	0	0	0
hsa-miR-4321	0	0	0	0	0	0	0	0	0	0	0	0	0	0	0	0	0	0	0	0	0	0	0	0	0	0	0	0	0	0	0	0	0	0	0	0	0	0	0	0	0	0	0	0	0	0	0	0	0
hsa-miR-4323	0	0	0	0	0	0	0	0	0	0	0	0	0	0	0	0	0	0	0	0	0	0	0	0	0	0	0	0	0	0	0	0	0	0	0	0	0	0	0	0	0	0	0	0	0	0	0	0	0
hsa-miR-4324	0	0	0	0	0	0	0	0	0	0	0	0	0	0	0	0	0	0	0	0	0	0	0	0	0	0	0	0	0	0	0	0	0	0	0	0	0	0	0	0	0	0	0	0	0	0	0	0	0
hsa-miR-4256	0	0	0	0	0	0	0	0	0	0	0	0	0	0	0	0	0	0	0	0	0	0	0	0	0	0	0	0	0	0	0	0	0	0	0	0	0	0	0	0	0	0	0	0	0	0	0	0	0
hsa-miR-4257	0	0	0	0	0	0	0	0	0	0	0	0	0	0	0	0	0	0	0	0	0	0	0	0	0	0	0	0	0	0	0	0	0	0	0	0	0	0	0	0	0	0	0	0	0	0	0	0	0
hsa-miR-4258	0	0	0	0	0	0	0	0	0	0	0	0	0	0	0	0	0	0	0	0	0	0	0	0	0	0	0	0	0	0	0	0	0	0	0	0	0	0	0	0	0	0	0	0	0	0	0	0	0
hsa-miR-4259	0	0	0	0	0	0	0	0	0	0	0	0	0	0	0	0	0	0	0	0	0	0	0	0	0	0	0	0	0	0	0	0	0	0	0	0	0	0	0	0	0	0	0	0	0	0	0	0	0
hsa-miR-4260	0	0	0	0	0	0	0	0	0	0	0	0	0	0	0	0	0	0	0	0	0	0	0	0	0	0	0	0	0	0	0	0	0	0	0	0	0	0	0	0	0	0	0	0	0	0	0	0	0
hsa-miR-4253	0	0	0	0	0	0	0	0	0	0	0	0	0	0	0	0	0	0	0	0	0	0	0	0	0	0	0	0	0	0	0	0	0	0	0	0	0	0	0	0	0	0	0	0	0	0	0	0	0
hsa-miR-4251	0	0	0	0	0	0	0	0	0	0	0	0	0	0	0	0	0	0	0	0	0	0	0	0	0	0	0	0	0	0	0	0	0	0	0	0	0	0	0	0	0	0	0	0	0	0	0	0	0
hsa-miR-4254	0	0	0	0	0	0	0	1	0	0	0	0	0	0	0	0	0	0	0	0	1	0	0	0	0	0	0	0	0	0	0	0	0	0	0	0	0	0	0	0	0	0	0	0	0	0	0	0	0
hsa-miR-4255	0	0	0	0	0	0	0	0	0	0	0	0	0	0	0	0	0	0	0	0	0	0	0	0	0	0	0	0	0	0	0	0	0	0	0	0	0	0	0	0	0	0	0	0	0	0	0	0	0
hsa-miR-4252	0	0	0	0	0	0	0	0	0	0	0	0	0	0	0	0	0	0	0	0	0	0	0	0	0	0	0	0	0	0	0	0	0	0	0	0	0	0	0	0	0	0	0	0	0	0	0	0	0
hsa-miR-4325	0	0	0	0	0	0	0	0	0	0	0	0	0	0	0	0	0	0	0	0	0	0	0	0	0	0	0	0	0	0	0	0	0	0	0	0	0	0	0	0	0	0	0	0	0	0	0	0	0
hsa-miR-4326	13	57	35	29	9	10	15	0	13	1	13	79	17	9	0	20	1	75	25	12	39	22	33	14	0	0	29	27	17	14	4	6	15	13	0	23	80	5	50	4	52	11	7	11	24	120	6	65	36
hsa-miR-4327	0	0	0	0	0	0	0	0	0	0	0	0	0	0	0	0	0	0	0	0	0	0	0	0	0	0	0	0	0	0	0	0	0	0	0	0	0	0	0	0	0	0	0	0	0	0	0	0	0
hsa-miR-4261	0	0	0	0	0	0	0	0	0	0	0	0	0	0	0	0	0	0	0	0	0	0	0	0	0	0	0	0	0	0	0	0	0	0	0	0	0	0	0	0	0	0	0	0	0	0	0	0	0
hsa-miR-4265	0	0	0	0	0	0	0	0	0	0	0	0	0	0	0	0	0	0	0	0	0	0	0	0	0	0	0	0	0	0	0	0	0	0	0	0	0	0	0	0	0	0	0	0	0	0	0	0	0
hsa-miR-4266	0	0	0	0	0	0	0	0	0	0	0	0	0	0	0	0	0	0	0	0	0	0	0	0	0	0	0	0	0	0	0	0	0	0	0	0	0	0	0	0	0	0	0	0	0	0	0	0	0
hsa-miR-4267	0	0	0	0	0	0	0	0	0	0	0	0	0	0	0	0	0	0	0	0	0	0	0	0	0	0	0	0	0	0	0	0	0	0	0	0	0	0	0	0	0	0	0	0	0	0	0	0	0
hsa-miR-4262	0	0	0	0	0	0	0	0	0	0	0	0	0	0	0	0	0	0	0	0	0	0	0	0	0	0	0	0	0	0	0	0	0	0	0	0	0	0	0	0	0	0	0	0	0	0	0	0	0
hsa-miR-2355-5p	226	225	44	274	106	103	104	121	19	259	159	439	230	182	40	32	148	317	316	119	162	68	280	75	94	203	338	173	193	32	50	56	31	262	96	32	133	40	745	47	591	121	29	46	141	951	180	522	317
hsa-miR-2355-3p	11	13	3	30	12	11	9	5	1	10	20	77	30	28	4	5	39	18	48	10	27	16	15	7	11	12	44	4	12	7	11	3	7	34	18	3	11	3	68	5	29	15	2	6	18	60	24	28	22
hsa-miR-4268	0	0	0	0	0	0	0	0	0	0	0	0	0	0	0	0	0	0	0	0	0	0	0	0	0	0	0	0	0	0	0	0	0	0	0	0	0	0	0	0	0	0	0	0	0	0	0	0	0
hsa-miR-4269	0	0	0	0	0	0	0	0	0	0	0	0	0	0	0	0	0	0	0	0	0	0	0	0	0	0	0	0	0	0	0	0	0	0	0	0	0	0	0	0	0	0	0	0	0	0	0	0	0
hsa-miR-4263	0	0	0	0	0	0	0	0	0	0	0	0	0	0	0	0	0	0	0	0	0	0	0	0	0	0	0	0	0	0	0	0	0	0	0	0	0	0	0	0	0	0	0	0	0	0	0	0	0
hsa-miR-4264	0	0	0	0	0	0	0	0	0	0	0	0	0	0	0	0	0	0	0	0	0	0	0	0	0	0	0	0	0	0	0	0	0	0	0	0	0	0	0	0	0	0	0	0	0	0	0	0	0
hsa-miR-4270	0	0	0	0	0	0	0	0	0	0	0	0	0	0	0	0	0	0	0	0	0	0	0	0	0	0	0	0	0	0	0	0	0	0	0	0	0	0	0	0	0	0	0	0	0	0	0	0	0
hsa-miR-4271	0	0	0	0	0	0	0	0	0	0	0	0	0	0	0	0	0	0	0	0	0	0	0	0	0	0	0	0	0	0	0	0	0	0	0	0	0	0	0	0	0	0	0	0	0	0	0	0	0
hsa-miR-4272	0	0	0	0	0	0	0	0	0	0	0	0	0	0	0	0	0	0	0	0	0	0	0	0	0	0	0	0	0	0	0	0	0	0	0	0	0	0	0	0	0	0	0	0	0	0	0	0	0
hsa-miR-4273	0	0	0	0	0	0	0	0	0	0	0	0	0	0	0	0	0	0	0	0	0	0	0	0	0	0	0	0	0	0	0	0	0	0	0	0	0	0	0	0	0	0	0	0	0	0	0	0	0
hsa-miR-4276	0	0	0	0	0	0	0	0	0	0	0	0	0	0	0	0	0	0	0	0	0	0	0	0	0	0	0	0	0	0	0	0	0	0	0	0	0	0	0	0	0	0	0	0	0	0	0	0	0
hsa-miR-4275	0	0	0	0	0	0	0	0	0	0	0	0	0	0	0	0	0	0	0	0	0	0	0	0	0	0	0	0	0	0	0	0	0	0	0	0	0	0	0	0	0	0	0	0	0	0	0	0	0
hsa-miR-4274	0	0	0	0	0	0	0	0	0	0	0	0	0	0	0	0	0	0	0	0	0	0	0	0	0	0	0	0	0	0	0	0	0	0	0	0	0	0	0	0	0	0	0	0	0	0	0	0	0
hsa-miR-4281	0	0	0	0	0	0	0	0	0	0	0	0	0	0	0	0	0	0	0	0	0	0	0	0	0	0	0	0	0	0	0	0	0	0	0	0	0	0	0	0	0	0	0	0	0	0	0	0	0
hsa-miR-4277	0	0	0	0	0	0	0	0	0	0	0	0	0	0	0	0	0	0	0	0	0	0	0	0	0	0	0	0	0	0	0	0	0	0	0	0	0	0	0	0	0	0	0	0	0	0	0	0	0
hsa-miR-4279	0	0	0	0	0	0	0	0	0	0	0	0	0	0	0	0	0	0	0	0	0	0	0	0	0	0	0	0	0	0	0	0	0	0	0	0	0	0	0	0	0	0	0	0	0	0	0	0	0
hsa-miR-4278	0	0	0	0	0	0	0	0	0	0	0	0	0	0	0	0	0	0	0	0	0	0	0	0	0	0	0	0	0	0	0	0	0	0	0	0	0	0	0	0	0	0	0	0	0	0	0	0	0
hsa-miR-4280	0	0	0	0	0	0	0	0	0	0	0	0	0	0	0	0	0	0	0	0	0	0	0	0	0	0	0	0	0	0	0	0	0	0	0	0	0	0	0	0	0	0	0	0	0	0	0	0	0
hsa-miR-4282	0	0	0	0	0	0	0	0	0	0	0	0	0	0	0	0	0	0	0	0	0	0	0	0	0	0	0	0	0	0	0	0	0	0	0	0	0	0	0	0	0	0	0	0	0	0	0	0	0
hsa-miR-4285	0	0	0	0	0	0	0	0	0	0	0	0	0	0	0	0	0	0	0	0	0	0	0	0	0	0	0	0	0	0	0	0	0	0	0	0	0	0	0	0	0	0	0	0	0	0	0	0	0
hsa-miR-4283	0	0	0	0	0	0	0	0	0	0	0	0	0	0	0	0	0	0	0	0	0	0	0	0	0	0	0	0	0	0	0	0	0	0	0	0	0	0	0	0	0	0	0	0	0	0	0	0	0
hsa-miR-4284	0	0	0	0	0	0	0	1	0	0	0	0	0	0	0	0	0	0	0	0	0	0	0	0	0	2	0	0	2	0	1	0	0	0	0	0	0	1	0	0	1	1	0	0	0	0	1	0	0
hsa-miR-4286	2	0	0	0	0	0	0	5	1	0	1	0	1	1	1	0	1	1	0	3	2	0	0	0	2	0	0	0	2	2	2	3	0	1	3	0	0	1	1	0	0	1	0	2	0	0	1	1	2
hsa-miR-4287	0	0	0	0	0	0	0	0	0	0	0	0	0	0	0	0	0	0	0	0	0	0	0	0	0	0	0	0	0	0	0	0	0	0	0	0	0	0	0	0	0	0	0	0	0	0	0	0	0
hsa-miR-4288	0	0	0	0	0	0	0	0	0	0	0	0	0	0	0	0	0	0	0	0	0	0	0	0	0	0	0	0	0	0	0	0	0	0	0	0	0	0	0	0	0	0	0	0	0	0	0	0	0
hsa-miR-4292	0	0	0	0	0	0	0	0	0	0	0	0	0	0	0	0	0	0	0	0	0	0	0	0	0	0	0	0	0	0	0	0	0	0	0	0	0	0	0	0	0	0	0	0	0	0	0	0	0
hsa-miR-4289	0	0	0	0	0	0	0	0	0	0	0	0	0	0	0	0	0	0	0	0	0	0	0	0	0	0	0	0	0	0	0	0	0	0	0	0	0	0	0	0	0	0	0	0	0	0	0	0	0
hsa-miR-4290	0	0	0	0	0	0	0	0	0	0	0	0	0	0	0	0	0	0	0	0	0	0	0	0	0	0	0	0	0	0	0	0	0	0	0	0	0	0	0	0	0	0	0	0	0	0	0	0	0
hsa-miR-4291	0	0	0	0	0	0	0	0	0	0	0	0	0	0	0	0	0	0	0	0	0	0	0	0	0	0	0	0	0	0	0	0	0	0	0	0	0	0	0	0	0	0	0	0	0	0	0	0	0
hsa-miR-4329	0	0	0	0	0	0	0	0	0	0	0	0	0	0	0	0	0	0	0	0	0	0	0	0	0	0	0	0	0	0	0	0	0	0	0	0	0	0	0	0	0	0	0	0	0	0	0	0	0
hsa-miR-4330	0	0	0	0	0	0	0	0	0	0	0	0	0	0	0	0	0	0	0	0	0	0	0	0	0	0	0	0	0	0	0	0	0	0	0	0	0	0	0	0	0	0	0	0	0	0	0	0	0
hsa-miR-500b-5p	15	27	11	31	12	5	27	23	19	18	7	38	31	32	15	15	8	26	63	15	50	13	34	17	15	12	23	21	13	11	9	32	17	15	13	28	33	12	79	14	37	28	11	23	18	132	19	30	54
hsa-miR-500b-3p	8	15	3	7	4	6	10	5	8	4	1	10	5	1	5	11	6	18	11	2	21	4	12	18	4	10	4	2	3	2	8	14	7	2	3	5	4	4	14	2	4	15	3	16	7	48	6	10	20
hsa-miR-4328	0	0	0	0	0	0	0	0	0	0	0	0	0	0	0	0	0	0	0	0	0	0	0	0	0	0	0	0	0	0	0	0	0	0	0	0	0	0	0	0	0	0	0	0	0	0	0	0	0
hsa-miR-3605-5p	0	0	0	0	0	1	0	0	0	1	0	4	1	2	2	0	1	3	2	1	2	1	0	1	1	0	0	0	1	0	1	0	1	0	1	0	3	0	0	1	5	3	0	1	0	2	0	2	0
hsa-miR-3605-3p	6	7	0	14	3	3	9	6	7	12	6	19	15	19	12	4	4	13	12	13	13	15	7	4	24	4	12	9	13	3	4	14	4	4	6	11	6	1	2	9	24	8	4	6	3	16	12	3	13
hsa-miR-3606-5p	0	0	0	0	0	0	0	0	0	0	0	0	0	0	0	0	0	0	0	0	0	0	0	0	1	0	0	0	0	0	0	0	0	0	0	0	0	0	0	0	1	0	0	0	0	0	0	0	0
hsa-miR-3606-3p	0	0	0	0	0	0	0	0	0	0	0	0	0	0	0	0	0	0	0	0	0	0	0	0	0	0	0	0	0	0	0	0	0	0	0	0	0	0	0	0	0	0	0	0	0	0	0	0	0
hsa-miR-3607-5p	0	1	0	1	0	1	0	1	3	2	11	9	0	5	1	1	15	2	3	3	2	3	1	2	11	0	3	2	3	0	2	2	0	0	2	1	0	0	1	0	4	0	1	2	13	0	7	2	0
hsa-miR-3607-3p	117	124	10	131	218	46	223	470	199	150	1858	923	332	612	48	373	3112	170	336	263	442	1099	123	316	3296	42	2990	186	356	177	1062	189	21	293	237	83	108	65	227	127	413	75	137	382	1878	254	2810	175	443
hsa-miR-3609	0	0	0	0	1	0	0	0	3	0	1	4	1	4	0	0	3	0	1	0	0	1	2	0	0	0	3	1	3	0	0	0	0	0	0	0	0	0	1	0	1	0	1	2	4	0	3	0	0
hsa-miR-3610	5	1	2	2	1	3	4	0	1	1	1	17	2	0	1	0	4	1	2	1	2	1	3	1	4	16	3	0	3	0	2	1	0	0	0	1	2	6	2	0	3	4	1	1	1	1	0	0	0
hsa-miR-3611	0	0	0	1	1	1	0	0	0	0	0	0	0	0	0	0	2	0	0	0	0	1	1	0	1	0	0	0	1	0	0	3	0	0	1	0	0	0	0	0	0	0	0	0	2	0	0	0	0
hsa-miR-3612	0	0	0	0	0	0	0	0	0	0	0	0	0	0	0	0	0	0	0	0	0	0	0	0	0	0	0	0	0	0	0	0	0	0	0	0	0	0	0	0	0	0	0	0	0	0	0	0	0
hsa-miR-3613-5p	59	41	36	58	34	37	33	66	41	64	86	79	67	79	105	33	100	96	99	30	77	70	42	81	60	24	117	32	47	135	60	98	14	87	38	77	12	52	68	11	95	100	17	104	39	328	122	59	106
hsa-miR-3613-3p	3	2	0	2	2	1	4	0	4	4	8	7	7	9	1	4	3	3	6	0	7	1	1	4	3	5	4	2	4	1	3	4	1	3	2	0	0	6	3	0	8	5	0	1	3	20	13	1	5
hsa-miR-3614-5p	18	3	4	13	10	31	45	11	7	4	38	9	18	7	4	0	14	11	9	14	15	15	1	4	247	56	39	15	29	2	13	19	3	9	6	43	0	23	1	0	10	2	8	2	4	3	24	6	12
hsa-miR-3614-3p	2	7	0	5	8	16	21	5	3	7	16	3	21	0	1	5	11	3	4	5	13	3	0	5	35	2	10	16	16	0	2	17	0	2	11	20	1	7	4	0	10	3	2	1	0	8	6	6	7
hsa-miR-3615	27	22	12	42	27	19	28	47	9	14	27	55	27	81	53	15	21	83	27	21	59	51	24	14	46	72	112	7	18	40	11	20	35	68	15	30	16	16	40	45	51	30	7	37	102	43	38	19	57
hsa-miR-3616-5p	0	0	0	0	0	0	0	0	0	0	0	0	0	0	0	0	0	0	0	0	0	0	0	0	0	0	0	0	0	0	0	0	0	0	0	0	0	0	0	0	0	0	0	0	0	0	0	0	0
hsa-miR-3616-3p	0	0	0	0	0	0	0	0	0	0	1	0	0	0	0	0	0	0	0	1	0	2	1	0	0	0	0	0	0	0	0	0	0	0	0	0	0	0	0	0	1	0	0	0	0	0	0	0	0
hsa-miR-3617-5p	0	0	0	0	0	0	0	0	0	0	0	0	0	0	0	0	0	0	0	0	0	0	0	0	0	0	0	0	0	0	0	0	0	0	0	0	0	0	0	0	0	0	0	0	0	0	0	0	0
hsa-miR-3617-3p	0	0	0	0	0	0	0	0	0	0	0	0	0	0	0	0	0	0	0	0	0	0	0	0	0	0	0	0	0	0	0	0	0	0	0	0	0	0	0	0	0	0	0	0	0	0	0	0	0
hsa-miR-3618	0	0	0	0	0	0	0	0	0	0	0	0	0	0	0	0	0	0	0	0	0	0	0	0	0	0	0	0	0	0	0	0	0	0	0	0	0	0	0	0	0	0	0	0	0	0	0	0	0
hsa-miR-3619-5p	0	0	0	2	0	0	0	0	0	0	0	0	0	0	0	0	0	1	1	0	0	0	0	0	1	2	0	0	0	0	0	0	0	0	0	0	0	0	0	0	0	0	0	0	1	1	0	0	1
hsa-miR-3619-3p	0	2	0	1	0	1	0	0	0	0	0	3	0	0	2	0	0	1	3	0	1	0	2	0	2	1	0	0	0	1	0	0	0	0	0	1	1	0	0	0	0	0	0	2	0	2	0	0	0
hsa-miR-23c	5	0	0	0	10	0	11	1	3	0	13	1	5	2	0	4	1	0	2	0	6	17	0	3	3	0	7	0	3	0	1	10	0	2	2	0	0	1	0	0	4	0	1	0	3	2	5	0	1
hsa-miR-3620-5p	0	0	0	0	1	0	0	0	0	0	0	0	0	0	0	0	0	1	0	0	0	0	0	0	0	0	1	0	0	0	0	0	0	0	0	0	1	1	0	0	0	0	0	0	2	0	0	0	0
hsa-miR-3620-3p	0	0	1	1	0	0	0	1	0	0	0	0	0	0	0	0	0	0	1	0	0	0	1	1	0	0	1	0	0	0	0	0	0	1	0	0	0	0	0	0	0	2	0	1	0	3	0	0	0
hsa-miR-3621	0	0	0	0	0	0	0	0	0	0	0	0	0	0	0	0	0	0	0	0	0	0	0	0	0	0	0	0	0	0	0	0	0	0	0	0	0	0	0	0	0	0	0	0	0	0	0	0	0
hsa-miR-3622a-5p	0	0	0	1	0	0	0	0	0	0	0	0	0	0	0	0	1	0	0	0	0	0	0	0	0	0	0	0	0	0	0	0	0	0	0	0	0	0	0	0	0	0	0	0	0	0	0	0	0
hsa-miR-3622a-3p	0	0	0	4	0	0	0	0	0	0	0	1	0	0	1	4	0	0	3	0	0	0	0	0	2	0	2	0	0	0	0	0	0	0	0	0	0	0	0	0	1	0	0	0	0	0	1	0	3
hsa-miR-3622b-5p	0	0	0	0	0	0	0	0	0	0	0	0	1	0	0	0	1	0	0	0	0	0	0	0	0	0	0	0	0	0	0	0	0	0	0	0	0	0	0	0	0	0	0	0	0	0	0	0	0
hsa-miR-3622b-3p	0	0	0	0	0	0	0	1	0	0	0	0	0	0	0	0	0	0	0	0	0	0	0	0	0	0	0	0	0	0	0	0	0	0	0	0	0	0	0	0	0	0	0	0	0	0	1	0	0
hsa-miR-3646	0	0	0	0	0	0	0	0	0	0	0	0	0	0	0	0	0	0	0	0	0	0	0	0	0	0	0	0	0	0	0	0	0	0	0	0	0	0	0	0	0	0	0	0	0	0	0	0	0
hsa-miR-3648	0	0	0	0	0	0	0	0	0	0	0	0	0	0	0	0	0	0	0	0	0	0	0	0	0	0	0	0	0	0	0	0	0	0	0	0	0	0	0	0	0	0	0	0	0	0	0	0	0
hsa-miR-3649	0	0	0	0	0	0	0	0	0	0	0	0	0	0	0	0	0	0	0	0	0	0	0	0	0	0	0	0	0	0	0	0	0	0	1	0	0	0	0	0	0	0	0	0	0	0	0	0	0
hsa-miR-3650	0	0	0	0	0	0	0	0	0	0	0	0	0	0	0	0	0	0	0	0	0	0	0	0	0	0	0	0	0	0	0	0	0	0	0	0	0	0	0	0	0	0	0	0	1	0	0	0	0
hsa-miR-3651	0	3	1	12	0	0	5	0	1	5	6	3	2	19	0	6	7	7	1	3	2	0	3	2	3	0	1	1	1	3	3	3	3	0	4	1	6	1	7	1	17	0	2	10	7	3	2	8	10
hsa-miR-3652	0	1	0	0	0	1	1	0	0	1	0	3	0	0	3	0	0	3	0	0	0	0	0	0	2	1	3	0	2	0	0	0	0	0	1	2	0	0	0	1	3	1	1	0	0	0	1	0	1
hsa-miR-3653-5p	4	36	5	6	14	5	12	7	10	48	12	13	32	26	2	12	12	6	16	14	13	11	37	21	20	2	23	58	33	12	7	5	2	13	10	4	16	2	45	4	11	2	6	3	9	48	16	49	7
hsa-miR-3653-3p	15	17	15	9	17	5	13	9	20	34	68	44	13	38	5	15	53	11	13	8	18	32	10	15	68	5	38	15	12	44	29	13	0	30	15	4	14	3	24	2	12	1	10	2	31	16	65	33	9
hsa-miR-3654	0	0	0	0	2	0	1	2	2	0	0	0	0	0	1	0	0	2	0	1	0	0	0	0	0	1	0	0	0	0	0	0	0	0	0	0	0	0	2	0	1	1	0	0	0	0	2	2	0
hsa-miR-3655	0	0	1	0	0	0	1	0	0	0	0	2	0	0	1	0	0	2	0	1	0	0	0	0	0	1	1	0	1	1	0	0	0	0	0	1	0	0	0	0	1	0	0	0	1	0	0	0	1
hsa-miR-3656	0	0	0	0	0	0	0	0	0	0	0	0	0	0	0	0	0	0	1	0	0	0	0	0	1	0	0	0	0	0	0	0	0	0	0	0	0	1	0	0	0	0	0	0	0	0	0	0	0
hsa-miR-3657	0	0	0	0	0	0	0	0	0	0	0	0	0	0	0	0	0	0	0	0	0	0	0	0	0	0	0	0	0	0	0	1	0	1	0	0	1	0	0	0	0	0	0	0	0	0	0	0	0
hsa-miR-3658	0	0	0	0	0	0	0	0	0	1	0	0	0	0	0	0	1	0	0	0	0	0	0	0	0	0	1	0	0	1	0	0	0	0	0	0	0	0	0	0	1	0	0	0	0	0	0	0	0
hsa-miR-1273e	0	0	0	0	0	0	0	0	0	0	0	0	0	0	0	0	0	0	0	0	0	0	0	0	0	0	0	0	0	0	0	0	0	0	0	0	0	0	0	0	0	0	0	0	0	0	0	0	0
hsa-miR-3659	0	0	0	0	1	0	0	0	0	0	0	0	0	0	0	0	0	0	0	0	0	1	0	0	0	0	0	0	0	0	0	0	0	0	0	0	0	0	0	1	0	0	0	0	0	0	0	0	0
hsa-miR-3660	0	0	0	0	0	0	0	0	0	0	0	0	0	0	0	0	0	0	0	0	0	0	0	0	0	0	0	0	0	0	0	0	0	0	0	0	2	0	0	0	0	0	0	0	0	0	0	0	0
hsa-miR-3661	0	0	0	0	0	0	0	0	0	0	1	0	0	0	0	0	0	1	0	0	1	0	0	0	0	0	0	0	0	1	0	0	0	0	0	0	0	0	0	0	0	1	0	0	0	0	0	0	0
hsa-miR-3662	0	12	4	0	0	1	2	4	1	5	0	7	0	0	1	1	0	8	7	0	4	1	0	2	0	1	2	1	3	12	0	1	2	1	0	0	2	1	6	2	1	0	0	0	9	17	0	0	3
hsa-miR-3663-5p	0	0	0	0	0	0	0	0	0	0	0	0	0	0	0	0	0	0	0	0	0	0	0	0	0	0	0	0	0	0	0	0	0	0	0	0	0	0	0	0	0	0	0	0	0	0	0	0	0
hsa-miR-3663-3p	0	0	0	0	0	0	0	0	0	0	0	0	0	0	0	0	0	0	0	0	0	0	0	0	0	0	0	0	0	0	0	0	0	0	0	0	0	0	0	0	1	0	0	0	0	0	0	0	0
hsa-miR-3664-5p	2	41	0	9	4	1	1	3	6	0	5	3	8	6	1	3	1	1	0	1	16	3	17	2	2	1	18	5	3	3	2	2	0	2	3	3	3	1	7	0	5	3	4	5	3	6	2	5	7
hsa-miR-3664-3p	0	8	0	6	0	1	1	2	5	0	0	0	0	1	2	2	1	0	3	3	1	1	4	0	4	3	6	2	1	2	1	1	2	2	1	2	2	3	0	3	0	4	1	0	4	1	3	4	2
hsa-miR-3665	0	0	0	0	0	0	0	0	0	0	0	0	0	0	0	0	0	0	0	0	0	0	0	0	0	0	0	0	0	0	0	0	0	0	0	0	0	0	0	0	0	0	0	0	0	0	0	0	0
hsa-miR-3666	0	0	0	0	0	0	0	0	0	0	0	0	0	0	0	0	0	0	0	0	0	0	0	0	0	0	0	0	0	0	0	0	0	0	0	0	0	0	0	0	0	0	0	0	0	0	0	0	0
hsa-miR-3667-5p	0	0	0	0	0	1	0	0	0	0	0	0	0	0	0	1	0	0	0	0	5	0	0	0	0	0	0	0	0	0	0	0	0	0	0	0	0	0	0	0	1	0	0	0	0	0	0	1	2
hsa-miR-3667-3p	0	0	1	0	1	0	0	0	0	0	0	0	0	0	0	0	0	0	0	0	1	0	0	0	0	0	0	0	0	0	0	0	0	1	0	0	1	0	0	0	0	0	0	1	1	0	0	0	0
hsa-miR-3668	0	0	0	0	0	0	0	0	0	0	0	0	0	0	0	0	0	0	0	0	0	0	0	0	0	0	0	0	0	0	0	0	0	0	0	0	0	0	0	0	0	0	0	0	0	0	0	0	0
hsa-miR-3670	0	0	0	0	0	0	0	0	0	0	0	0	0	0	0	0	0	0	0	0	0	0	0	0	0	0	0	0	0	0	0	0	0	0	0	0	0	0	0	0	0	0	0	0	0	0	0	0	0
hsa-miR-3671	0	0	0	0	0	0	0	0	0	0	0	0	0	0	0	0	0	0	0	0	0	0	0	0	0	0	1	0	0	0	0	0	0	0	0	0	0	0	0	0	0	0	0	0	0	0	0	1	0
hsa-miR-3672	0	1	0	0	0	0	0	0	0	0	0	0	0	0	0	0	0	0	0	0	0	0	0	0	0	0	0	0	0	0	0	0	0	0	0	0	0	0	0	0	0	0	0	0	0	0	0	0	0
hsa-miR-3674	0	0	0	0	0	0	0	0	0	0	0	0	0	0	0	0	0	0	0	0	0	0	0	0	0	0	0	0	0	0	0	0	0	0	0	0	0	0	0	0	0	0	0	0	0	0	0	0	0
hsa-miR-3675-5p	0	0	0	0	0	0	0	0	0	0	0	0	0	0	0	0	0	0	0	0	0	0	0	0	0	0	0	0	0	0	0	0	0	0	0	0	0	0	0	0	1	0	0	0	0	0	0	0	0
hsa-miR-3675-3p	0	0	0	0	0	0	0	0	0	0	0	0	0	0	0	0	0	0	0	0	0	0	0	0	0	0	0	0	0	0	0	0	0	0	0	0	0	0	0	0	0	0	0	0	0	0	0	0	0
hsa-miR-3677-5p	4	0	0	19	0	4	2	9	3	4	2	16	3	3	2	3	1	11	6	1	0	0	5	1	9	4	12	0	3	9	3	4	5	2	0	2	6	7	2	5	21	9	1	10	31	5	2	2	13
hsa-miR-3677-3p	11	2	8	37	11	8	7	15	5	5	8	59	3	4	20	4	7	48	25	8	10	3	21	7	16	18	31	4	5	31	2	9	12	0	3	10	38	29	18	4	43	36	1	22	90	38	13	8	42
hsa-miR-3678-5p	2	1	3	3	4	7	2	3	0	0	0	7	2	10	3	1	11	4	1	1	2	3	0	0	7	0	15	1	3	3	6	27	8	1	12	3	4	1	3	2	1	13	0	6	0	1	7	2	4
hsa-miR-3678-3p	0	0	0	2	2	2	0	0	0	0	0	0	0	4	2	1	2	0	0	0	1	0	0	0	0	0	0	1	0	0	0	1	0	0	1	1	1	0	2	3	0	1	0	0	1	0	0	0	1
hsa-miR-3679-5p	0	0	0	1	0	1	0	0	1	0	0	0	0	0	0	1	0	0	0	0	0	0	0	0	0	1	0	0	0	0	0	0	0	0	1	2	0	0	0	0	0	0	0	0	0	0	1	0	2
hsa-miR-3679-3p	0	0	0	1	0	0	0	0	1	0	0	0	0	2	0	0	0	1	0	0	0	0	0	0	0	0	0	0	0	0	0	0	0	1	0	0	0	0	1	0	0	0	0	0	0	0	0	1	1
hsa-miR-3680-5p	0	0	1	0	0	0	0	0	0	0	0	0	0	0	0	0	0	0	1	0	0	0	0	0	0	0	0	1	0	0	0	4	0	0	0	0	1	0	0	0	0	1	0	0	3	3	0	0	0
hsa-miR-3680-3p	1	0	0	6	1	0	4	1	1	0	0	3	0	0	0	0	0	2	3	0	1	0	0	2	1	0	2	2	0	3	0	3	0	0	2	1	5	3	1	1	4	2	0	1	5	10	0	2	0
hsa-miR-3681-5p	0	0	0	0	0	0	0	0	5	0	0	4	0	0	12	1	0	0	0	0	6	0	7	2	0	0	0	0	0	0	0	0	0	0	0	8	0	0	0	0	0	1	0	0	0	0	0	0	0
hsa-miR-3681-3p	0	0	0	0	0	0	0	0	0	0	0	0	0	0	0	0	0	0	0	0	0	0	0	0	0	0	0	0	0	0	0	0	0	0	0	1	0	0	0	0	0	0	0	0	0	0	0	0	0
hsa-miR-3682-5p	0	0	0	0	0	0	0	0	0	0	0	0	0	0	0	0	0	0	0	0	0	0	0	0	0	0	0	0	0	0	0	0	0	0	0	0	0	0	0	0	0	0	0	1	0	0	0	0	0
hsa-miR-3682-3p	4	0	5	17	4	1	1	6	14	0	5	6	2	5	9	4	3	6	13	3	15	3	7	0	9	26	34	1	6	4	2	8	3	1	2	8	17	5	5	3	13	22	3	4	10	13	4	4	3
hsa-miR-3683	0	0	0	0	0	0	0	0	0	0	0	0	0	0	0	0	0	0	0	0	0	0	0	0	0	0	0	0	0	0	0	0	0	0	0	0	0	0	0	0	0	0	0	0	0	0	0	0	0
hsa-miR-3684	0	0	2	1	1	1	1	0	4	0	1	1	1	1	1	0	0	0	0	0	0	1	0	0	3	1	0	0	1	2	0	1	1	3	0	0	1	1	1	1	1	0	0	2	4	1	0	0	2
hsa-miR-3685	0	0	0	0	0	0	0	0	0	0	0	0	0	0	0	0	0	0	1	0	0	0	0	0	0	0	0	0	0	0	0	0	0	0	0	0	0	0	1	0	0	0	0	0	0	0	0	0	0
hsa-miR-3686	0	0	0	0	0	0	0	0	0	0	0	0	0	0	0	0	0	0	0	0	0	0	0	0	0	0	0	0	0	0	0	0	0	0	0	0	0	0	0	0	0	0	0	0	0	0	0	0	0
hsa-miR-3687	0	0	0	0	0	0	0	0	0	0	0	0	0	0	0	0	0	0	0	0	0	0	0	0	0	0	0	0	0	0	0	0	0	0	0	0	0	0	0	0	0	0	0	0	0	0	0	0	0
hsa-miR-3688-5p	0	0	0	0	0	0	0	0	0	0	0	0	0	0	0	0	0	0	0	0	0	0	0	0	0	0	0	0	0	0	0	0	0	0	0	0	0	0	0	0	1	0	0	0	0	1	0	0	0
hsa-miR-3688-3p	0	0	0	4	1	1	0	1	0	0	0	1	0	0	1	0	0	0	1	0	2	2	0	3	4	1	0	0	0	0	0	2	0	2	1	0	0	1	0	0	0	0	0	0	0	0	0	1	0
hsa-miR-3689a-5p	0	0	0	0	0	0	0	0	0	0	0	0	0	0	0	0	0	0	0	0	0	0	0	0	0	0	0	0	0	0	0	0	0	0	0	0	0	0	0	0	0	0	0	0	0	0	0	0	0
hsa-miR-3689a-3p	0	0	0	0	0	0	0	0	0	0	0	0	0	0	0	0	0	0	0	0	0	0	0	0	0	0	0	0	0	0	0	0	0	0	0	0	0	0	0	0	0	0	0	0	0	0	0	0	0
hsa-miR-3690	3	3	0	0	1	4	1	3	1	1	0	11	0	0	0	10	1	14	4	0	3	0	0	2	0	0	0	3	0	0	0	1	4	2	0	2	1	1	13	0	12	2	0	4	16	5	1	8	0
hsa-miR-3691-5p	2	0	0	9	0	0	1	2	0	0	1	8	0	0	2	0	0	13	1	1	12	2	1	1	1	7	6	0	1	2	0	1	2	2	1	1	3	1	0	0	2	11	0	1	3	8	0	0	1
hsa-miR-3691-3p	0	0	0	0	0	0	0	0	0	0	0	0	0	0	0	0	0	0	0	0	0	0	0	0	0	0	0	0	0	0	0	0	0	0	0	0	0	0	0	0	0	0	0	0	0	1	0	0	0
hsa-miR-3692-5p	0	0	0	0	0	0	0	0	0	0	0	0	0	0	0	0	0	0	0	0	0	0	0	0	0	0	0	0	0	0	0	0	0	0	0	0	0	0	0	0	0	0	0	0	0	0	0	0	0
hsa-miR-3692-3p	0	0	0	0	0	0	0	1	0	0	0	0	1	0	0	0	0	1	0	0	0	0	1	0	0	1	0	0	0	0	0	0	0	0	0	0	0	0	1	0	0	0	0	0	1	0	0	0	0
hsa-miR-3713	0	0	0	0	0	0	0	0	0	0	0	0	0	0	0	0	0	0	0	0	0	0	0	0	0	0	0	0	0	0	0	0	0	0	0	0	0	0	0	0	0	0	0	0	0	0	0	0	0
hsa-miR-3714	0	0	0	0	0	0	0	0	0	0	0	0	0	0	0	0	0	0	0	0	0	0	0	0	0	0	0	0	0	0	0	0	0	0	0	0	0	0	0	0	0	0	0	0	0	0	0	0	0
hsa-miR-3180	0	0	0	0	0	0	0	0	0	0	0	0	0	0	0	0	0	0	0	0	0	0	0	0	0	0	0	0	0	0	0	0	0	0	0	0	0	0	0	0	0	0	0	0	0	0	0	0	0
hsa-miR-3907	0	0	0	0	0	0	0	0	0	0	0	0	0	0	0	0	0	0	0	0	0	0	0	0	0	0	0	0	0	0	0	0	0	0	0	0	0	0	0	0	0	0	0	0	0	0	0	0	0
hsa-miR-3689b-5p	0	0	0	0	0	0	0	0	0	0	0	0	0	0	0	0	0	0	0	0	0	0	0	0	0	0	0	0	0	0	0	0	0	0	0	0	0	0	0	0	0	0	0	0	0	0	0	0	0
hsa-miR-3689b-3p	0	0	0	0	0	0	0	0	0	0	0	0	0	0	0	0	0	0	0	0	0	0	0	0	0	0	0	0	0	0	0	0	0	0	0	0	0	0	0	0	0	0	0	0	0	0	0	0	0
hsa-miR-3908	0	0	0	0	0	0	0	0	0	0	0	0	0	0	0	0	0	0	0	0	0	0	0	0	0	0	0	0	0	0	0	0	0	0	0	0	0	0	0	0	0	0	0	0	0	0	0	0	0
hsa-miR-3909	2	5	4	3	1	1	3	3	4	0	4	3	2	5	8	1	2	5	5	3	22	2	2	3	8	4	16	1	2	2	3	4	0	10	4	4	3	5	0	1	2	5	1	9	13	6	2	0	3
hsa-miR-3910	0	0	0	0	0	0	0	0	0	0	0	0	0	0	0	0	0	0	0	0	0	0	0	0	1	0	0	0	0	0	1	0	0	0	0	0	0	0	0	0	0	0	0	0	0	0	0	0	0
hsa-miR-3911	0	1	0	0	0	0	0	0	0	0	0	0	0	0	0	0	0	0	0	0	0	0	0	0	0	0	0	0	0	0	0	0	0	0	1	0	0	0	0	1	0	0	0	0	0	3	0	1	1
hsa-miR-3912-5p	0	0	0	0	0	0	0	0	0	1	0	0	0	0	0	0	0	0	0	0	2	0	2	0	1	0	0	2	0	0	1	0	0	0	0	0	0	0	0	0	0	1	1	0	1	0	0	1	0
hsa-miR-3912-3p	2	2	1	0	5	2	2	2	2	2	1	8	3	4	9	3	2	4	5	2	3	8	4	1	5	8	4	1	3	3	3	0	2	10	13	3	3	4	1	0	11	10	1	2	5	9	5	2	2
hsa-miR-3913-5p	14	6	11	8	10	4	4	6	6	1	7	31	12	10	2	7	13	12	9	4	17	6	10	2	18	9	4	4	8	6	1	5	3	12	13	11	5	4	6	1	29	17	3	16	10	28	7	9	12
hsa-miR-3913-3p	0	0	0	0	1	1	0	0	0	1	0	1	0	0	0	0	0	1	0	1	0	1	0	0	0	0	0	1	0	0	0	2	0	0	0	0	2	0	0	0	3	3	0	0	1	0	2	1	0
hsa-miR-3914	0	0	0	0	0	0	0	0	0	0	0	0	0	0	0	0	0	0	0	0	0	0	0	0	0	0	0	0	0	0	0	0	0	0	0	0	0	0	0	0	0	0	0	0	0	0	0	0	0
hsa-miR-3915	0	0	0	0	0	0	0	0	0	0	0	0	0	0	0	0	0	0	0	0	0	0	0	0	0	0	0	0	0	0	0	0	0	0	0	0	0	0	0	0	0	0	0	0	0	0	0	0	0
hsa-miR-3916	0	0	0	0	0	0	0	0	0	0	0	1	0	0	0	0	0	0	0	0	0	0	0	0	0	0	0	0	0	0	0	0	0	0	0	0	0	0	0	0	0	0	0	0	1	0	0	0	0
hsa-miR-3917	4	5	4	2	2	1	2	2	2	1	1	9	2	0	10	1	1	13	6	2	6	1	3	0	10	34	3	5	11	0	4	5	3	7	0	0	1	2	3	0	2	6	4	2	3	17	5	2	4
hsa-miR-3918	0	0	0	0	0	0	0	0	0	0	0	0	0	0	0	0	0	0	0	0	0	0	0	0	0	0	0	0	0	0	0	0	0	0	0	0	0	0	0	0	0	0	0	0	0	0	0	0	0
hsa-miR-3919	0	0	0	0	0	0	0	0	0	0	0	0	0	0	0	0	0	0	0	0	1	0	0	0	0	0	0	0	0	0	0	0	0	0	0	0	0	0	0	0	0	0	0	0	0	0	0	0	0
hsa-miR-3150b-5p	0	0	0	0	0	0	0	0	0	0	0	0	0	0	0	0	0	0	0	0	0	0	0	0	0	0	0	0	0	0	0	0	0	0	0	0	0	0	0	0	0	0	0	0	0	0	0	0	0
hsa-miR-3150b-3p	3	1	0	17	0	0	0	1	0	0	4	9	2	0	0	3	2	10	4	1	5	1	1	0	1	1	11	0	3	0	1	0	0	1	0	1	0	0	0	0	0	5	0	1	6	13	5	1	3
hsa-miR-3920	0	2	0	0	0	0	0	0	0	0	0	0	0	0	1	1	0	1	0	0	0	0	0	0	0	0	1	0	0	0	0	1	0	0	0	0	2	0	0	0	0	0	0	0	4	2	1	0	0
hsa-miR-3921	0	0	0	0	0	0	0	0	0	0	0	0	0	0	0	0	0	0	0	0	0	0	0	0	0	0	0	0	0	0	0	0	0	0	0	0	0	0	0	0	0	0	0	0	0	0	0	0	0
hsa-miR-3922-5p	0	0	0	0	0	0	0	0	0	0	0	1	0	0	0	0	0	0	0	0	0	0	0	0	0	0	0	0	0	0	0	0	0	0	0	0	0	0	0	0	0	0	0	1	0	0	0	0	0
hsa-miR-3922-3p	4	3	1	8	2	4	0	3	0	0	2	2	0	7	0	1	2	10	5	3	2	2	0	0	6	0	0	0	2	0	0	1	0	2	0	3	5	1	9	0	15	0	0	9	10	8	2	3	9
hsa-miR-3923	0	1	1	5	6	14	0	1	0	0	0	0	0	2	0	24	0	0	360	0	128	0	7	0	1	6	2	0	0	0	0	0	0	0	0	6	3	0	17	0	2	0	0	1	0	1	0	1	0
hsa-miR-3924	0	0	0	0	0	0	0	0	0	0	0	0	0	0	0	0	0	0	0	0	0	0	0	0	0	0	0	0	0	0	0	0	0	0	0	0	0	0	0	0	0	0	0	0	0	0	1	0	0
hsa-miR-3925-5p	0	0	0	0	0	0	0	0	0	1	0	0	0	1	0	0	0	3	0	0	1	0	2	0	0	0	1	0	0	0	0	0	0	0	0	0	0	0	0	0	0	0	0	0	0	7	0	0	0
hsa-miR-3925-3p	0	0	1	0	0	0	0	0	0	0	0	0	0	0	0	0	0	3	3	0	0	0	0	1	0	0	0	0	0	0	0	0	0	0	0	0	0	0	0	0	0	0	0	0	0	4	0	0	0
hsa-miR-3926	1	1	0	0	0	0	0	0	0	0	0	0	1	3	0	0	0	0	0	0	0	0	0	0	1	2	0	0	0	0	0	0	0	0	0	0	0	0	0	0	4	1	0	0	0	1	0	1	1
hsa-miR-3927-5p	0	0	0	0	0	0	0	0	0	0	0	0	0	0	0	0	0	0	0	0	0	0	0	0	0	0	0	0	0	0	0	0	0	0	0	0	0	0	0	0	0	0	0	0	0	0	0	0	0
hsa-miR-3927-3p	0	0	0	0	0	0	0	0	0	0	0	0	0	0	0	0	0	0	0	0	0	0	0	0	0	0	0	0	0	0	0	0	0	0	0	0	0	0	0	0	0	0	0	0	0	0	0	0	0
hsa-miR-676-5p	0	1	1	0	1	0	0	0	1	0	2	0	3	2	3	0	1	0	2	1	2	1	3	0	5	8	16	0	1	0	0	1	1	1	1	7	0	1	1	0	4	0	0	1	3	2	6	4	6
hsa-miR-676-3p	0	10	5	31	2	2	0	2	0	0	5	5	8	5	7	3	5	2	3	6	12	5	15	2	19	21	66	1	7	1	6	0	16	17	1	11	0	0	4	1	12	3	0	15	8	2	10	2	14
hsa-miR-3928-5p	1	0	1	0	0	0	0	0	0	0	0	0	0	0	0	0	0	0	0	0	1	0	0	0	1	0	0	0	0	0	0	0	0	0	0	0	0	0	1	0	0	0	0	0	0	1	0	0	0
hsa-miR-3928-3p	0	3	6	14	11	4	15	3	6	2	7	32	2	5	7	5	8	11	1	8	15	10	5	4	13	34	8	1	2	16	2	6	4	4	5	7	7	7	1	15	7	27	6	5	25	5	5	2	8
hsa-miR-3929	0	0	0	0	0	0	0	0	0	0	0	0	0	0	0	0	0	0	0	0	0	0	0	0	0	0	0	0	0	0	0	0	0	0	0	0	3	0	0	0	3	0	0	0	0	0	0	0	0
hsa-miR-3934-5p	2	0	0	0	0	3	0	0	2	0	1	4	0	0	1	1	0	11	1	0	0	1	4	0	1	0	0	0	0	1	0	1	0	0	2	2	0	2	0	1	3	0	0	0	3	0	0	0	0
hsa-miR-3934-3p	5	1	0	0	6	0	0	2	0	0	1	2	5	0	0	0	0	8	2	2	2	0	5	0	3	1	0	2	0	0	0	0	2	1	0	1	0	0	1	0	5	0	0	1	4	1	0	0	3
hsa-miR-3935	0	0	0	0	0	0	0	0	0	0	0	0	0	0	0	0	0	0	0	0	0	0	0	0	0	0	0	0	0	0	0	0	0	0	0	0	0	0	0	0	0	0	0	0	0	0	0	0	0
hsa-miR-3936	0	0	0	3	0	0	0	0	0	0	0	0	0	0	0	0	0	1	0	0	0	0	0	0	0	1	0	0	0	0	0	0	0	0	0	0	0	0	0	0	0	1	0	0	0	0	0	1	0
hsa-miR-3937	0	0	0	1	0	0	0	0	0	0	0	0	0	0	0	0	0	0	0	0	0	0	0	0	0	0	0	0	0	0	0	0	0	0	0	0	1	0	0	0	1	0	0	0	0	0	0	0	0
hsa-miR-3938	0	0	0	0	0	0	0	0	0	0	0	0	0	0	0	0	0	0	0	0	0	0	0	0	0	0	0	0	0	0	0	0	0	0	0	0	0	0	0	0	0	0	0	0	0	0	0	0	0
hsa-miR-548y	0	3	0	4	0	0	0	3	0	0	0	0	0	0	0	1	0	0	0	0	6	0	0	0	0	7	0	0	0	0	0	0	0	0	0	0	7	0	0	0	0	0	0	0	0	0	0	0	0
hsa-miR-3939	1	0	0	3	2	0	0	0	0	0	0	0	0	2	1	0	0	1	0	0	0	0	0	0	0	0	2	0	0	1	0	0	0	0	0	0	0	0	0	1	0	1	0	1	0	2	1	0	0
hsa-miR-3940-5p	0	1	0	1	1	0	0	7	0	0	3	12	0	2	6	0	3	6	2	0	0	7	2	0	5	15	3	0	6	2	0	0	3	0	2	0	0	5	11	0	1	3	0	6	0	1	3	6	2
hsa-miR-3940-3p	3	1	0	0	1	1	1	1	1	1	1	0	2	3	7	0	4	2	5	2	1	2	4	0	9	8	3	1	6	0	0	1	6	0	7	3	1	0	13	1	1	1	0	6	1	0	1	3	1
hsa-miR-3941	0	0	0	0	0	0	0	0	0	0	0	1	0	0	0	0	0	0	0	0	0	0	0	0	0	0	0	0	0	0	0	0	0	0	0	0	0	0	0	0	0	0	0	0	0	0	0	0	0
hsa-miR-3942-5p	0	0	3	1	1	1	0	3	3	0	0	5	0	1	1	2	3	3	7	1	41	5	2	1	6	9	12	2	4	4	1	10	0	5	1	2	8	4	0	1	2	5	2	1	7	11	7	1	2
hsa-miR-3942-3p	0	0	0	0	0	0	1	0	0	0	0	0	0	1	1	0	0	0	0	0	1	0	0	0	1	1	1	0	0	1	1	1	0	0	0	0	1	1	0	0	0	1	0	0	0	0	0	0	0
hsa-miR-3943	0	1	0	0	0	1	0	0	0	0	0	0	0	0	0	0	0	0	1	0	0	0	0	0	1	0	0	0	0	0	0	0	0	0	0	0	0	0	0	0	3	0	0	0	0	0	0	0	0
hsa-miR-3944-5p	0	0	0	1	0	0	1	0	0	0	0	0	0	0	0	0	0	0	0	1	0	1	0	0	0	0	5	0	0	0	0	1	0	1	0	1	0	0	0	0	0	1	0	0	1	1	2	0	1
hsa-miR-3944-3p	0	1	3	11	4	0	5	4	4	0	2	1	2	1	3	1	2	6	3	3	5	3	0	3	12	4	20	1	10	3	1	0	0	6	3	3	5	2	3	3	1	8	1	2	4	3	3	4	4
hsa-miR-3945	0	0	0	0	0	0	0	0	0	0	0	0	0	0	0	0	0	0	0	0	0	0	0	0	0	0	0	0	0	0	0	0	0	0	0	0	0	0	0	0	0	0	0	0	0	0	0	0	0
hsa-miR-374c-5p	1	0	0	0	0	0	0	0	0	0	1	1	0	0	0	0	0	0	0	0	0	1	0	0	2	0	0	0	0	0	0	0	0	0	0	0	0	0	1	0	0	0	0	0	0	0	0	0	0
hsa-miR-374c-3p	0	0	0	0	0	0	0	0	0	0	0	0	0	0	0	0	0	0	0	0	0	0	1	0	0	0	0	0	0	0	0	0	0	0	0	0	0	0	0	0	0	0	0	0	0	1	0	0	0
hsa-miR-642b-5p	0	0	0	0	0	0	0	0	0	0	0	0	1	0	0	0	0	0	0	0	0	0	0	0	0	0	0	0	0	0	0	0	0	0	0	0	0	0	0	0	0	0	0	0	0	0	0	0	0
hsa-miR-642b-3p	0	0	0	1	0	0	0	0	0	0	0	0	0	0	0	0	0	0	0	0	0	0	0	0	0	0	0	0	0	0	0	0	0	0	0	0	0	0	0	0	0	0	0	0	0	0	0	0	0
hsa-miR-550b-2-5p	0	0	0	0	0	0	0	0	0	0	0	0	0	0	0	0	0	0	0	0	0	0	0	0	0	0	0	0	0	0	0	0	0	0	0	0	2	0	0	0	0	0	0	0	0	0	0	0	0
hsa-miR-550b-3p	0	0	0	0	0	0	0	0	0	0	0	0	0	0	0	0	0	0	0	0	0	0	0	1	0	0	0	0	0	0	0	0	0	0	0	0	0	0	0	0	0	0	0	1	0	0	0	0	0
hsa-miR-548z	0	0	0	0	0	0	0	0	0	0	0	0	0	0	0	0	0	0	0	0	0	0	0	0	0	0	0	0	0	0	0	0	0	0	0	0	0	0	0	0	0	0	0	0	0	0	0	0	0
hsa-miR-548aa	0	0	0	0	0	0	0	0	0	0	0	0	0	0	0	0	0	0	0	0	0	0	0	0	0	0	0	0	0	0	0	0	0	0	0	0	0	0	0	0	0	0	0	0	0	0	0	0	0
hsa-miR-548o-5p	0	0	0	0	0	0	0	0	0	0	0	0	0	0	0	0	0	0	0	0	0	0	0	0	0	0	0	0	0	0	0	0	0	0	0	0	0	0	0	0	0	0	0	0	0	0	0	0	0
hsa-miR-1268b	0	0	0	0	0	0	0	0	0	0	0	0	0	0	0	0	0	0	0	0	0	0	0	0	0	0	0	0	0	0	0	0	0	0	0	0	0	0	0	0	0	0	0	0	0	0	0	0	0
hsa-miR-378e	0	0	0	0	0	0	0	0	0	0	0	0	0	0	0	0	0	0	0	0	0	0	0	0	0	0	0	0	0	0	0	0	0	0	0	0	0	0	0	0	0	0	0	0	0	0	0	0	0
hsa-miR-548ab	0	0	0	0	0	0	0	0	0	0	0	0	0	0	0	0	0	0	0	0	0	0	0	0	0	0	0	0	0	0	0	0	0	0	0	0	0	0	0	0	0	0	0	0	0	0	0	0	0
hsa-miR-4417	0	0	0	0	0	0	0	0	0	0	0	0	0	0	0	0	0	0	0	0	0	0	0	0	0	0	0	0	0	0	0	0	0	0	0	0	0	0	0	0	0	0	0	0	0	0	0	0	0
hsa-miR-4418	0	0	0	0	0	0	0	0	0	0	0	0	0	0	0	0	0	0	0	0	0	0	0	0	0	0	0	0	0	0	0	0	0	0	0	0	0	0	0	0	0	0	0	0	0	0	0	0	0
hsa-miR-4419a	0	0	0	0	0	0	0	0	0	0	0	0	0	0	0	0	0	0	0	0	0	0	0	0	0	0	0	0	0	0	0	0	0	0	0	0	0	0	0	0	0	0	0	0	0	0	0	0	0
hsa-miR-378f	0	0	0	0	1	2	1	0	3	0	1	0	0	0	0	0	0	0	0	0	0	0	0	0	1	0	1	0	0	1	0	0	0	0	0	1	0	0	0	0	0	0	0	0	0	0	1	0	0
hsa-miR-4420	0	0	0	0	0	0	0	0	0	0	0	0	0	0	0	0	0	0	0	0	0	0	0	0	0	0	0	0	0	0	0	0	0	0	0	0	0	0	0	0	0	0	0	0	0	0	0	0	0
hsa-miR-4421	0	0	0	1	0	0	1	1	0	0	0	0	0	0	5	0	0	1	0	0	0	0	0	1	0	1	0	0	0	1	0	0	0	0	0	0	0	0	0	0	0	1	0	0	1	16	1	0	4
hsa-miR-4422	0	0	0	0	0	0	0	0	0	0	0	0	0	0	0	0	0	1	0	0	0	0	0	0	0	0	0	0	0	0	0	0	0	0	0	0	0	0	0	0	0	0	0	0	0	0	0	0	0
hsa-miR-4423-5p	1	0	0	0	1	0	0	0	0	0	0	0	0	0	0	0	0	0	0	0	0	0	0	1	1	0	0	0	0	0	0	0	0	1	0	0	0	0	1	1	0	0	0	0	0	0	0	1	0
hsa-miR-4423-3p	1	0	0	0	0	0	0	0	0	0	0	0	0	0	0	0	0	0	0	0	0	0	0	0	0	0	0	0	0	0	0	0	0	0	0	0	0	0	0	0	0	0	0	0	0	0	0	0	0
hsa-miR-378g	0	0	0	0	0	0	0	0	1	0	0	0	0	0	1	0	0	0	0	0	0	1	0	0	0	0	1	0	0	0	0	1	0	1	0	0	0	1	0	0	0	0	0	0	0	0	0	0	0
hsa-miR-548ac	0	0	0	0	1	0	0	0	0	0	0	0	0	0	0	0	0	0	0	0	0	0	0	0	0	0	0	0	0	0	0	0	0	0	0	0	0	0	0	0	0	0	0	0	0	0	0	0	0
hsa-miR-4424	0	0	0	0	0	0	0	0	0	0	0	0	0	0	0	0	0	0	0	0	0	0	0	0	0	0	1	0	0	0	0	0	0	1	0	0	0	0	0	0	0	0	0	0	0	0	0	0	0
hsa-miR-4425	0	0	0	0	0	0	0	0	0	0	0	0	0	0	0	0	0	0	2	0	0	0	0	0	0	0	0	0	0	0	0	0	0	0	0	0	0	0	0	0	0	0	0	0	0	0	0	0	0
hsa-miR-4426	0	0	0	0	0	0	0	0	0	0	0	0	0	0	0	0	0	0	0	0	0	0	0	0	0	0	0	0	0	0	0	0	0	0	0	0	0	0	1	0	0	0	0	0	0	0	0	0	0
hsa-miR-4427	0	0	0	0	0	0	0	3	2	0	0	0	0	0	0	0	0	0	0	0	0	0	0	0	2	0	0	0	0	0	0	0	0	0	0	0	0	0	0	0	0	0	0	0	0	1	0	0	0
hsa-miR-4428	0	0	0	0	0	0	0	0	0	0	0	0	0	0	0	0	0	0	0	0	0	0	0	0	0	0	0	0	0	0	0	0	0	0	0	0	0	0	0	0	0	0	0	0	0	0	0	0	0
hsa-miR-4429	0	0	0	0	0	0	0	0	0	0	0	0	0	0	0	0	0	0	0	0	1	0	0	0	0	0	0	0	0	0	0	0	0	0	0	0	0	0	0	0	0	0	0	0	0	0	1	0	0
hsa-miR-4430	1	0	0	0	0	0	0	0	0	0	0	0	0	0	1	0	0	0	0	0	0	0	0	0	0	1	2	0	0	0	0	0	0	0	0	0	0	0	0	0	0	0	0	0	0	0	0	0	0
hsa-miR-548ad-5p	0	0	0	0	0	0	0	0	0	0	0	0	0	0	0	0	0	0	0	0	0	0	0	0	0	0	0	0	0	0	0	0	0	0	0	0	0	0	0	0	0	0	0	0	0	0	0	0	0
hsa-miR-548ad-3p	0	0	0	0	0	0	0	0	0	0	0	0	0	0	0	0	0	0	0	0	0	0	0	0	0	0	0	0	0	0	0	0	0	0	0	0	0	0	0	0	0	0	0	0	0	0	0	0	0
hsa-miR-4431	3	0	0	0	0	0	0	0	0	0	0	0	0	2	4	0	0	0	0	1	3	0	1	0	0	0	5	1	0	0	0	0	1	0	0	0	0	0	0	0	0	0	0	0	0	0	0	0	0
hsa-miR-4432	0	0	0	0	0	0	0	0	0	0	0	0	0	0	0	0	0	0	0	0	0	0	0	0	0	0	0	0	0	0	0	0	0	0	0	0	0	0	0	0	0	0	0	0	0	0	0	0	0
hsa-miR-4433a-5p	0	0	0	0	0	0	0	0	0	0	0	1	0	0	0	0	0	0	1	0	0	0	0	0	0	0	0	0	0	0	0	0	1	1	0	0	0	0	0	0	0	0	0	2	0	0	0	0	0
hsa-miR-4433a-3p	0	0	0	0	0	0	0	0	0	0	0	0	0	0	0	0	0	1	0	2	0	0	0	0	0	0	0	0	0	0	2	0	0	1	0	0	0	0	0	0	0	0	0	1	1	0	0	0	1
hsa-miR-4434	1	0	0	0	0	0	0	0	0	0	0	6	0	0	0	0	0	1	0	1	0	0	0	0	1	1	0	0	0	0	0	0	0	0	0	0	0	0	0	0	1	2	0	0	1	0	1	1	1
hsa-miR-4435	1	0	0	0	0	0	0	0	0	0	0	0	0	0	0	0	0	1	0	0	0	0	0	0	0	0	0	0	0	1	0	0	0	0	0	1	1	1	0	0	2	0	0	0	1	0	0	0	3
hsa-miR-4436a	0	0	0	0	0	0	0	0	0	0	0	0	0	0	0	0	0	0	0	0	0	0	0	0	0	0	0	0	0	0	0	0	0	0	0	0	0	0	0	0	0	0	0	0	0	0	0	0	0
hsa-miR-4437	0	0	0	0	0	0	0	0	0	0	0	0	0	0	0	0	0	0	0	0	0	0	0	0	0	0	0	0	0	0	0	0	0	0	0	0	0	0	0	0	0	0	0	0	0	0	0	0	0
hsa-miR-548ae-3p	0	0	0	0	0	0	0	0	0	0	0	0	0	0	0	0	0	0	0	0	0	0	0	0	0	0	0	0	0	0	0	0	0	0	0	0	0	0	0	0	0	0	0	0	0	0	0	0	0
hsa-miR-548ae-5p	0	0	0	0	0	0	0	0	0	0	0	0	0	0	0	0	0	0	0	0	0	0	0	0	0	0	0	0	0	0	0	0	0	0	0	0	0	0	0	0	0	0	0	0	0	0	0	0	0
hsa-miR-4438	0	0	0	0	0	0	0	0	0	0	0	0	0	0	0	0	0	0	0	0	0	0	0	0	0	0	0	0	0	0	0	0	0	0	0	0	0	0	0	0	0	0	0	0	0	0	0	0	0
hsa-miR-4439	0	0	0	0	0	0	0	0	0	0	0	0	0	0	0	0	0	0	0	0	0	0	0	0	0	0	0	0	0	0	0	0	0	0	0	0	0	0	0	0	0	0	0	0	0	0	0	0	0
hsa-miR-4440	0	0	0	0	0	0	0	0	0	0	0	0	0	0	0	0	0	0	0	0	0	0	0	0	0	0	0	0	0	0	0	0	0	0	0	0	0	0	0	0	0	0	0	0	0	0	0	0	0
hsa-miR-4441	0	0	0	0	0	0	0	0	0	0	0	0	0	0	0	0	0	0	0	0	0	0	0	0	0	0	0	0	0	0	0	0	0	0	0	0	0	0	0	0	0	0	0	0	0	0	0	0	0
hsa-miR-4442	3	0	1	1	1	2	0	0	0	0	0	3	0	1	1	0	0	0	0	3	1	0	0	0	3	2	2	1	1	0	2	1	0	0	0	1	0	0	0	0	1	3	0	1	1	0	5	0	0
hsa-miR-4443	4	1	1	6	1	0	1	0	1	0	2	2	1	2	2	0	5	2	0	4	0	6	5	0	7	1	9	0	3	0	3	0	2	1	1	1	1	0	0	0	3	3	1	2	6	0	6	1	5
hsa-miR-4444	4	5	0	1	0	0	6	0	2	0	2	11	2	2	3	3	2	2	3	0	7	1	5	3	4	5	7	1	5	3	1	13	4	1	2	3	0	5	3	1	8	4	1	3	3	3	4	4	3
hsa-miR-4445-5p	0	0	0	0	0	0	0	0	0	0	0	0	0	0	0	0	0	0	0	0	0	0	4	0	0	0	0	0	4	0	0	0	0	0	0	0	1	0	0	0	0	0	0	0	0	0	0	0	0
hsa-miR-4445-3p	0	0	0	0	0	0	0	0	0	0	0	0	0	0	0	0	0	0	0	0	0	0	0	0	0	0	0	0	0	0	0	0	0	0	0	0	0	0	0	0	0	0	0	0	0	0	0	0	0
hsa-miR-4446-5p	0	0	0	0	0	0	0	0	0	0	0	0	0	0	0	0	0	0	0	0	0	0	0	0	0	0	0	0	0	0	0	0	0	0	0	0	0	0	0	0	0	0	0	0	0	0	0	0	0
hsa-miR-4446-3p	0	0	0	0	0	1	0	0	0	0	0	0	0	0	0	0	0	4	0	0	0	0	0	0	3	0	0	0	0	0	0	0	3	0	0	0	5	0	0	0	0	0	0	0	0	0	0	1	0
hsa-miR-4447	0	0	0	0	0	0	0	0	0	0	0	0	0	0	0	0	0	0	0	0	0	0	0	0	0	0	0	0	0	0	0	0	0	0	0	0	0	0	0	0	0	0	0	0	0	0	0	0	0
hsa-miR-4448	0	0	0	0	0	0	0	0	0	0	0	0	0	0	0	0	0	0	0	0	0	0	0	0	0	0	0	0	0	0	0	0	0	0	0	0	0	0	0	0	0	0	0	0	0	0	0	0	0
hsa-miR-4449	3	0	0	1	0	0	1	1	4	2	4	1	0	2	1	0	3	2	0	1	0	0	0	0	2	0	1	0	0	2	1	0	0	0	1	0	2	3	2	2	2	2	2	0	0	0	8	0	0
hsa-miR-548ag	0	0	0	0	0	1	0	0	0	0	0	0	0	0	0	0	0	0	0	0	0	0	0	0	0	0	0	0	0	0	0	0	0	0	0	0	0	0	0	0	0	0	0	0	0	0	0	0	0
hsa-miR-4450	1	0	0	0	0	0	1	0	0	0	0	0	0	0	0	0	0	0	0	1	2	0	3	0	0	2	2	0	0	0	0	0	0	0	0	0	0	0	0	0	0	0	0	0	0	0	0	0	0
hsa-miR-548ah-5p	1	0	0	1	0	2	1	0	0	0	3	0	2	1	0	0	1	0	1	0	2	4	1	0	2	3	0	0	1	0	0	0	0	0	0	1	0	0	2	0	0	1	1	0	1	0	9	0	0
hsa-miR-548ah-3p	0	0	0	0	0	0	0	0	0	0	0	0	0	0	0	0	0	0	0	0	0	0	0	0	0	0	0	0	0	0	0	0	0	0	0	0	0	0	0	0	0	0	0	0	0	0	0	0	0
hsa-miR-4451	0	0	0	0	0	0	0	0	0	0	0	0	0	0	0	0	0	1	0	0	0	0	0	0	0	0	0	0	0	0	0	0	0	0	0	0	0	0	0	0	0	0	0	0	0	0	1	0	0
hsa-miR-4452	0	0	0	0	0	0	0	0	0	0	0	0	0	0	0	0	0	0	0	0	0	0	0	0	0	0	0	0	0	0	0	0	0	0	0	0	0	0	0	0	0	0	0	0	0	0	0	0	0
hsa-miR-4453	0	0	0	0	2	0	0	0	0	1	0	1	0	0	1	0	1	1	0	1	0	0	0	0	0	2	0	0	0	0	0	0	0	0	0	0	0	0	0	0	0	0	0	0	0	0	0	0	0
hsa-miR-4454	2	1	0	2	0	1	0	0	2	1	0	0	5	0	0	2	1	2	2	0	4	1	1	0	1	0	0	0	0	4	1	0	1	2	2	1	1	0	2	0	2	4	1	1	1	1	6	0	0
hsa-miR-4455	0	0	0	0	0	0	0	0	0	0	0	0	0	0	0	0	0	0	0	0	0	0	0	0	0	0	0	0	0	0	0	0	0	0	0	0	0	0	0	0	0	0	0	0	0	0	0	0	0
hsa-miR-4456	0	0	0	0	0	0	0	0	0	0	0	0	0	0	0	0	0	0	0	0	0	0	0	0	0	0	0	0	0	0	0	0	0	0	0	0	0	0	0	0	0	0	0	0	0	0	0	0	0
hsa-miR-4457	0	0	0	0	2	0	0	0	0	0	0	0	0	0	0	0	0	0	0	0	0	0	0	0	0	0	0	0	0	0	0	0	0	0	0	0	0	0	0	0	0	0	0	0	0	0	0	0	0
hsa-miR-4458	0	0	0	0	0	0	0	0	0	0	0	0	0	0	0	0	0	0	0	0	0	0	0	0	0	0	0	0	0	0	0	0	0	0	0	0	0	0	0	0	0	0	0	0	0	0	0	0	0
hsa-miR-4459	0	0	0	0	0	0	0	0	0	0	0	0	0	0	0	0	0	0	0	0	0	0	0	0	0	0	0	0	0	0	0	0	0	0	0	0	0	0	0	0	0	0	0	0	0	0	0	0	0
hsa-miR-4460	0	0	0	0	0	0	0	0	0	0	0	0	0	0	0	0	0	0	0	0	0	0	0	0	0	0	0	0	0	0	0	0	0	0	0	0	0	0	0	0	0	0	0	0	0	0	0	0	0
hsa-miR-4461	3	4	1	1	1	1	11	1	4	4	16	2	13	13	3	1	9	4	1	3	1	7	4	5	17	9	37	1	9	13	18	4	17	3	1	3	11	5	13	18	19	6	2	3	7	6	16	3	18
hsa-miR-378h	0	0	0	0	0	0	0	0	0	0	0	0	0	0	0	0	1	0	0	0	0	0	0	0	0	0	0	0	0	0	0	0	0	0	0	0	0	0	0	0	0	0	0	0	0	0	0	0	0
hsa-miR-3135b	0	0	0	0	0	0	0	0	0	0	0	0	0	0	0	0	0	0	0	0	0	0	0	0	0	0	0	0	0	0	0	0	0	0	0	0	0	0	0	0	0	0	0	0	0	0	0	0	0
hsa-miR-4462	0	0	0	0	0	0	0	0	0	0	0	0	0	0	0	0	0	0	0	0	0	0	0	0	0	0	0	0	0	0	0	0	0	0	0	0	0	0	0	0	0	0	0	0	0	0	0	0	0
hsa-miR-4463	0	0	0	0	0	0	0	0	0	0	0	0	0	0	0	0	0	0	0	0	0	0	0	0	0	0	0	0	0	0	0	0	0	0	0	0	0	0	0	0	0	0	0	0	0	0	0	0	0
hsa-miR-4464	0	0	0	0	0	0	0	0	0	0	0	0	0	0	0	0	0	0	0	0	0	0	0	0	0	0	0	0	0	0	0	0	0	0	0	0	0	0	0	0	0	0	0	0	0	0	0	0	0
hsa-miR-548ai	0	0	0	0	0	0	0	0	0	1	1	0	0	0	0	0	0	1	0	0	1	0	0	0	0	0	0	0	1	0	0	2	0	0	0	0	0	0	0	0	1	0	0	0	0	1	0	1	0
hsa-miR-548aj-3p	0	0	0	0	0	0	0	0	0	0	0	0	0	0	0	0	0	0	0	0	0	0	0	0	0	0	0	0	0	0	0	0	0	0	0	0	0	0	0	0	0	0	0	0	0	0	0	0	0
hsa-miR-548aj-5p	0	0	0	0	0	0	0	0	0	0	0	0	0	0	0	0	0	0	0	0	0	0	0	0	0	0	0	0	0	0	0	0	0	0	0	0	0	0	0	0	0	0	0	0	0	0	0	0	0
hsa-miR-4465	0	0	0	0	0	0	0	0	0	0	0	0	0	0	0	0	0	0	0	0	0	0	0	0	0	0	0	0	0	0	0	0	0	0	0	0	0	0	0	0	0	0	0	1	0	0	0	0	0
hsa-miR-4466	0	0	0	1	0	1	0	0	0	0	0	1	0	0	0	0	0	0	0	0	0	1	0	0	0	2	0	0	0	0	0	0	0	0	0	0	0	0	2	0	0	0	0	0	0	0	0	0	0
hsa-miR-4467	0	0	0	0	0	0	0	0	0	0	0	0	0	0	0	0	0	0	0	0	0	0	0	0	0	0	0	0	0	0	0	0	0	0	0	0	0	0	0	0	0	0	0	0	0	0	0	0	0
hsa-miR-4468	0	0	0	0	0	0	0	0	0	0	0	0	0	0	0	0	0	0	0	0	0	0	0	0	0	0	0	0	0	0	0	0	0	0	0	0	0	0	0	0	0	0	0	0	0	0	0	0	0
hsa-miR-4469	0	0	0	0	0	0	0	0	1	0	0	0	1	0	0	0	0	0	0	0	0	0	1	0	1	2	0	0	0	0	0	0	0	0	0	1	0	1	0	0	0	0	0	0	0	1	0	1	0
hsa-miR-4470	0	0	0	0	0	0	0	0	2	0	0	0	0	0	0	0	0	0	1	0	1	0	0	0	1	0	0	0	0	0	0	0	0	1	0	0	0	0	0	0	0	0	1	0	0	0	0	0	0
hsa-miR-4471	0	0	0	0	0	0	0	0	0	0	0	0	0	0	0	0	0	0	0	0	0	0	0	0	0	0	0	0	0	0	0	0	0	0	0	0	0	0	0	0	0	0	0	0	0	0	0	0	0
hsa-miR-4472	0	0	0	0	0	0	0	0	0	0	0	0	0	0	0	0	0	0	0	0	0	0	0	0	0	0	0	0	0	0	0	0	0	0	0	0	0	0	0	0	0	0	0	0	0	0	0	0	0
hsa-miR-4473	0	2	1	1	0	0	0	0	1	0	2	0	0	1	0	0	1	2	0	0	0	0	0	0	1	2	4	1	0	1	1	0	0	1	0	0	0	0	0	0	1	0	2	3	9	3	0	2	3
hsa-miR-4474-5p	0	0	0	0	0	0	0	0	0	0	0	0	0	0	0	0	0	0	0	0	0	0	0	0	0	0	0	0	0	0	0	0	0	0	0	0	0	0	0	0	0	0	0	0	0	0	0	0	0
hsa-miR-4474-3p	0	0	0	0	1	0	0	0	0	0	0	1	0	0	0	0	0	0	0	0	0	0	0	0	0	0	0	0	0	0	0	0	0	0	0	0	0	0	0	0	1	0	0	0	0	0	0	0	0
hsa-miR-4475	0	0	0	0	0	0	0	0	0	0	0	0	0	0	0	0	0	0	0	0	0	0	0	0	0	0	0	0	0	0	0	0	0	0	0	0	0	0	0	0	0	0	0	0	0	0	0	0	0
hsa-miR-4476	0	0	0	0	0	0	0	0	0	0	0	0	0	0	0	0	0	0	0	0	0	0	0	0	1	0	0	0	0	0	0	0	0	0	0	0	0	0	0	0	0	0	0	0	0	0	0	0	0
hsa-miR-4477a	0	0	0	0	0	0	0	0	0	0	0	0	0	0	0	0	0	0	0	0	0	0	0	0	0	0	0	0	0	0	0	0	0	0	0	0	0	0	0	0	0	0	0	0	0	0	0	0	0
hsa-miR-4477b	0	0	0	0	0	0	0	0	0	0	0	0	0	0	0	0	0	0	0	0	0	0	0	0	0	0	0	0	0	0	0	0	0	0	0	0	0	0	0	0	0	0	0	0	0	0	0	0	0
hsa-miR-4478	0	0	0	0	0	0	0	0	0	0	0	0	0	0	0	0	0	0	0	0	0	0	0	0	0	0	0	0	0	0	0	0	0	0	0	0	0	0	0	0	0	0	0	0	0	0	0	0	0
hsa-miR-3689c	0	0	0	0	0	0	0	0	0	0	0	0	0	0	0	0	0	0	0	0	0	0	0	0	0	0	0	0	0	0	0	0	0	0	0	0	0	0	0	0	0	0	0	0	0	0	0	0	0
hsa-miR-3689d	0	0	0	0	0	0	0	0	0	0	0	0	0	0	0	0	0	0	0	0	0	0	0	0	0	0	0	0	0	0	0	0	0	0	0	0	0	0	0	0	0	0	0	0	0	0	0	0	0
hsa-miR-3689e	0	0	0	0	0	0	0	0	0	0	0	0	0	0	0	0	0	0	0	0	0	0	0	0	0	0	0	0	0	0	0	0	0	0	0	0	0	0	0	0	0	0	0	0	0	0	0	0	0
hsa-miR-3689f	0	0	0	0	0	0	0	0	0	0	0	0	0	0	0	0	0	0	1	0	0	0	0	0	0	0	0	0	0	0	0	0	0	0	0	0	0	0	0	0	0	0	0	0	0	0	0	0	0
hsa-miR-4479	0	0	0	0	0	0	1	0	0	0	0	3	0	3	0	0	0	2	0	0	2	0	0	0	0	0	1	0	0	0	0	1	0	0	0	0	0	0	0	0	1	1	0	1	2	4	0	1	1
hsa-miR-3155b	0	0	0	0	0	0	0	0	0	0	0	0	0	0	0	0	0	0	0	0	0	0	0	0	0	0	0	0	0	0	0	0	0	0	0	0	0	0	0	0	0	0	0	0	0	0	0	0	0
hsa-miR-548ak	0	0	0	0	0	0	0	0	0	0	0	0	0	0	0	0	0	0	0	0	0	0	0	0	0	0	0	0	0	0	0	0	0	0	0	0	0	0	0	0	0	0	0	0	0	0	0	0	0
hsa-miR-4480	0	0	0	0	0	0	0	0	0	0	0	0	0	0	0	0	0	0	0	0	0	0	0	0	0	0	0	0	0	0	0	0	0	0	0	0	0	0	0	0	0	0	0	0	0	0	0	0	0
hsa-miR-4481	0	0	0	0	0	0	0	0	0	0	0	0	0	0	0	0	0	0	0	0	0	0	0	0	0	0	0	0	0	0	0	0	0	0	0	0	0	0	0	0	0	0	0	0	0	0	0	0	0
hsa-miR-4482-5p	0	0	0	0	0	0	0	0	0	0	0	2	0	0	0	0	0	0	0	0	0	0	0	0	5	0	0	0	0	0	0	0	0	0	0	0	0	0	0	0	0	0	0	0	0	0	0	0	0
hsa-miR-4482-3p	0	0	0	0	0	0	0	0	0	0	0	0	0	0	0	0	0	0	0	0	0	0	0	0	0	0	0	0	0	0	0	0	0	0	0	0	0	0	0	0	0	0	0	0	0	0	0	0	0
hsa-miR-4483	0	0	0	0	0	0	0	0	0	0	0	0	0	0	0	0	0	0	0	0	0	0	0	0	0	0	0	0	0	0	0	0	0	0	0	0	0	0	0	0	0	0	0	0	0	0	0	0	0
hsa-miR-4484	4	1	0	0	2	3	0	0	2	0	3	0	2	0	2	1	6	3	1	1	1	4	0	0	5	3	7	0	1	2	5	1	3	0	1	3	3	1	0	6	9	9	0	1	0	0	12	0	1
hsa-miR-4485-5p	0	0	0	0	0	0	0	0	0	0	0	0	0	0	0	0	0	0	0	0	0	0	0	0	0	0	0	0	0	0	0	0	0	0	0	0	0	0	0	0	0	0	0	0	0	0	0	0	0
hsa-miR-4485-3p	0	0	0	0	0	0	0	0	0	0	0	0	0	0	0	0	0	0	0	0	0	0	0	0	0	0	0	0	0	0	0	0	0	0	0	0	0	0	0	0	0	0	0	0	0	0	0	0	0
hsa-miR-4486	0	0	0	0	0	0	0	0	0	0	0	0	0	0	0	0	0	0	0	0	0	0	0	0	0	0	0	0	0	0	0	0	0	0	0	0	0	0	0	0	0	0	0	0	0	0	0	0	0
hsa-miR-4487	0	0	0	0	0	0	0	0	0	0	0	0	0	0	0	0	0	0	0	0	0	0	0	0	0	0	0	1	0	0	0	0	0	0	0	0	0	0	0	0	0	0	0	0	0	0	0	0	0
hsa-miR-4488	0	0	0	0	0	0	0	0	0	0	0	0	0	0	0	0	0	1	1	0	0	0	0	0	1	1	0	0	0	0	0	0	0	0	0	0	0	0	1	0	0	0	0	0	0	0	0	0	1
hsa-miR-4489	0	0	0	0	0	0	0	0	0	0	0	0	0	0	0	0	0	0	0	0	0	0	0	0	0	0	0	0	1	0	0	0	0	0	0	0	0	0	0	0	0	0	0	0	2	0	0	0	0
hsa-miR-548al	0	0	0	0	0	0	0	0	1	0	0	0	0	0	0	0	0	1	0	0	0	0	0	0	0	1	0	0	0	0	0	0	0	0	0	2	0	0	0	0	0	0	0	0	0	0	0	0	0
hsa-miR-4490	0	0	0	0	0	0	0	0	0	0	0	0	0	0	0	0	0	0	0	0	0	0	0	0	0	0	0	0	0	0	0	0	0	0	0	0	0	0	0	0	0	0	0	0	0	0	0	0	0
hsa-miR-4491	0	0	0	0	0	0	0	1	0	0	0	0	0	0	0	0	0	1	0	1	0	0	1	0	3	0	1	0	0	0	0	0	0	1	0	0	0	0	1	0	1	1	0	2	3	1	0	0	0
hsa-miR-4492	0	0	0	1	0	0	0	0	0	0	0	0	0	0	0	0	0	0	0	0	0	0	0	0	0	0	0	0	0	0	0	0	0	0	0	0	0	0	0	0	0	0	0	0	0	0	0	0	0
hsa-miR-4493	0	0	0	0	0	0	0	0	0	0	0	0	0	0	0	0	0	0	0	0	0	0	0	0	0	0	0	0	0	0	0	0	0	0	0	0	0	0	0	0	0	0	0	0	0	0	0	0	0
hsa-miR-4494	1	0	0	0	0	0	0	0	0	0	0	0	0	0	0	0	0	0	0	0	0	0	0	0	0	0	0	0	0	0	0	0	0	0	0	0	0	0	0	0	0	0	0	0	0	0	0	0	0
hsa-miR-4495	0	0	0	0	0	0	0	0	0	0	0	0	0	0	0	0	0	0	0	0	0	0	0	0	0	0	0	0	0	0	0	0	0	0	0	0	0	0	0	0	0	0	0	0	0	0	0	0	0
hsa-miR-4496	0	0	0	0	0	0	0	0	0	0	0	0	0	0	0	0	0	0	0	0	0	0	0	0	0	0	0	0	0	0	0	0	0	0	0	0	0	0	0	0	0	0	0	0	0	0	0	0	0
hsa-miR-4497	0	0	0	0	0	0	0	0	0	0	0	0	0	0	0	0	0	0	0	0	0	0	0	0	0	0	0	0	0	0	0	0	0	0	0	0	0	0	0	0	0	0	0	0	0	0	0	0	0
hsa-miR-4498	0	0	0	0	0	0	0	0	0	0	0	0	0	0	0	0	0	0	0	0	0	0	0	1	0	0	0	0	0	0	0	0	0	0	0	0	0	0	1	0	0	0	0	0	0	0	0	0	0
hsa-miR-4419b	0	0	0	0	0	0	0	0	0	0	0	1	0	0	0	0	0	0	0	0	0	0	0	0	0	0	0	0	0	0	0	0	0	0	0	0	0	0	0	0	0	2	0	0	1	0	0	0	0
hsa-miR-4499	0	0	0	0	0	0	0	0	0	0	0	0	0	0	0	0	0	0	0	0	0	0	0	0	0	0	0	0	0	0	0	0	0	0	0	0	0	0	0	0	0	0	0	0	0	0	0	0	0
hsa-miR-4500	0	0	0	0	0	0	0	0	0	0	0	0	0	0	0	0	0	0	0	0	0	0	0	0	0	0	0	0	0	0	0	0	0	0	0	0	0	0	0	0	0	0	0	0	0	0	0	0	0
hsa-miR-4501	0	0	0	0	0	0	0	0	0	0	0	0	0	0	2	0	0	0	0	0	0	0	0	0	0	0	5	0	0	0	0	0	0	0	0	0	0	0	0	0	1	0	0	0	0	1	0	0	0
hsa-miR-4502	0	0	0	0	0	0	0	0	0	0	0	0	0	0	0	0	0	0	0	0	0	0	0	0	0	0	0	0	0	0	0	0	0	0	0	0	0	0	0	0	0	0	0	0	2	0	0	0	0
hsa-miR-4503	0	0	0	0	0	0	0	0	0	0	0	0	0	0	0	0	0	0	0	0	0	0	0	0	0	0	0	0	0	0	0	0	0	0	0	0	0	0	0	0	0	0	0	0	0	0	0	0	0
hsa-miR-4504	0	0	0	0	0	0	0	0	0	0	0	0	0	0	0	0	0	0	0	0	1	0	0	0	0	0	0	0	1	0	0	0	0	0	0	0	0	0	0	0	0	0	0	0	0	0	0	0	0
hsa-miR-4505	2	0	0	0	0	0	0	0	0	0	0	0	0	0	0	0	0	0	0	0	0	0	0	0	0	2	1	0	0	0	0	0	0	0	0	0	0	0	0	0	0	0	0	0	0	0	0	0	0
hsa-miR-4506	0	0	0	0	0	0	0	0	0	0	0	0	0	0	0	0	0	0	0	0	0	0	0	0	0	0	0	0	0	0	0	0	0	0	0	0	0	0	0	0	0	0	0	0	0	0	0	0	0
hsa-miR-2392	0	0	0	0	0	0	0	0	0	0	0	0	0	0	0	0	0	0	0	0	0	0	0	0	0	0	0	0	0	0	0	0	0	0	0	0	0	0	0	0	0	0	0	0	0	0	0	0	0
hsa-miR-4507	0	0	0	0	0	0	0	0	0	0	0	0	0	0	0	0	0	0	0	0	0	0	0	0	0	0	0	1	0	0	0	0	0	0	0	0	0	0	0	0	0	0	0	0	0	0	0	0	0
hsa-miR-4508	0	0	0	0	0	0	0	0	0	0	0	0	0	0	0	0	0	0	0	0	0	0	0	0	0	0	0	0	0	0	0	0	0	0	0	0	0	0	0	0	0	0	0	0	0	0	0	0	0
hsa-miR-4509	0	0	0	0	0	0	0	0	0	0	0	0	0	0	0	0	0	0	0	0	0	0	0	0	0	0	0	0	0	0	0	0	0	0	0	0	0	0	0	0	0	0	0	0	0	0	0	0	0
hsa-miR-4510	0	0	0	0	0	1	0	0	0	0	0	1	0	0	0	0	0	0	0	0	0	0	0	0	0	0	1	0	0	0	0	0	0	0	0	1	0	0	0	0	0	0	0	0	0	0	0	0	0
hsa-miR-4511	0	0	0	3	0	0	1	0	0	0	0	0	0	0	0	0	0	0	0	1	0	0	0	0	0	0	0	0	0	0	0	0	0	1	0	1	3	0	0	2	0	0	0	0	0	0	4	0	0
hsa-miR-4512	1	0	0	0	0	0	0	0	0	0	0	0	0	0	0	1	0	0	0	0	1	1	0	0	0	0	0	0	0	0	0	0	0	1	0	0	0	0	0	0	0	0	0	0	0	0	0	0	0
hsa-miR-4513	0	0	0	0	0	0	0	0	0	0	0	0	0	0	0	0	0	0	0	0	0	0	0	0	0	0	0	0	0	0	0	0	0	0	0	0	0	0	0	0	0	0	0	0	0	0	0	0	0
hsa-miR-4514	0	0	0	0	0	0	0	0	0	0	0	0	0	0	0	0	0	0	0	0	0	0	0	0	0	0	0	0	0	0	0	0	0	0	0	0	0	0	0	0	0	0	0	0	0	0	0	0	0
hsa-miR-4515	0	0	0	1	0	0	0	1	0	0	0	0	0	0	3	0	0	1	0	0	0	0	0	0	0	13	2	0	0	0	0	0	1	0	1	2	1	1	0	0	0	4	0	0	5	1	0	0	0
hsa-miR-4516	0	0	0	0	0	0	0	0	0	0	0	0	0	0	0	0	0	0	0	0	0	0	0	0	0	0	0	0	0	0	0	0	0	0	0	0	0	0	0	0	1	0	0	0	0	0	0	0	0
hsa-miR-4517	0	1	0	0	0	0	0	0	3	0	0	0	0	0	0	0	0	1	0	0	0	0	1	0	0	0	1	1	0	0	0	1	1	0	1	2	5	0	0	0	0	0	1	0	0	3	0	2	1
hsa-miR-4518	1	0	0	0	0	0	0	0	0	0	0	0	0	0	0	0	0	0	1	0	1	0	0	0	0	0	0	0	1	0	0	0	0	0	0	0	0	0	1	0	0	0	0	0	1	0	0	0	1
hsa-miR-4519	0	0	0	0	0	0	0	0	0	0	0	0	0	0	0	0	0	0	0	0	0	0	1	0	0	0	1	0	0	0	0	0	0	0	0	0	0	0	0	0	0	0	1	0	0	0	0	0	0
hsa-miR-4520-5p	0	0	0	0	0	0	0	0	0	0	0	0	0	0	0	0	0	0	0	0	0	0	0	0	0	0	0	0	0	0	0	0	0	0	0	0	0	0	0	0	0	0	0	0	0	0	0	0	0
hsa-miR-4520-3p	0	0	0	0	0	0	0	0	0	0	0	0	0	0	0	0	0	0	0	0	0	0	0	0	0	0	0	0	0	0	0	0	0	0	0	0	0	0	0	0	0	0	0	0	0	0	0	0	0
hsa-miR-4521	0	4	0	2	0	4	0	0	0	1	0	3	2	1	0	2	2	7	2	1	2	0	4	0	1	0	2	0	3	0	1	0	1	1	0	2	0	2	1	1	3	2	0	0	1	0	0	1	0
hsa-miR-1269b	2	58	0	2887	2	240	1139	4671	3927	4808	0	0	1	59	2	542	0	4	3257	1	2107	7	2	1	27	5	2	0	0	0	0	983	0	408	4	0	873	7	231	0	5	1	1	2786	0	5826	14	200	2
hsa-miR-4522	1	0	1	1	0	0	0	0	0	0	0	0	0	0	0	0	0	0	0	1	0	0	0	0	0	3	0	0	0	0	0	1	0	0	0	1	0	0	0	0	1	0	0	0	0	0	3	0	0
hsa-miR-4523	1	1	2	0	1	0	1	0	2	0	3	1	1	2	1	0	2	0	3	0	0	0	0	0	0	2	1	0	0	3	0	4	1	0	0	0	0	1	0	0	1	8	0	2	2	2	0	1	1
hsa-miR-4524a-5p	0	0	0	2	0	0	0	1	0	0	0	0	2	4	0	0	2	0	1	0	1	0	0	1	1	0	1	0	1	0	0	0	1	0	0	0	0	0	2	0	0	0	0	0	0	0	1	0	3
hsa-miR-4524a-3p	2	1	0	12	9	3	8	3	1	0	10	3	5	16	3	3	18	0	7	7	13	12	6	6	8	8	81	2	8	2	3	26	1	3	9	4	1	0	3	1	2	5	1	7	4	0	9	1	6
hsa-miR-4525	0	0	0	0	0	0	0	1	0	0	0	1	0	1	0	0	0	0	0	1	0	0	0	0	1	0	0	0	0	0	0	0	0	0	0	0	0	0	0	0	1	0	0	0	0	0	0	0	0
hsa-miR-4526	0	0	0	0	0	0	0	0	0	0	0	0	0	0	0	0	0	0	0	0	0	0	0	0	1	0	0	0	0	0	0	0	0	0	0	0	0	0	0	0	0	0	0	0	0	0	2	0	2
hsa-miR-4527	0	0	0	0	0	0	0	0	0	0	0	1	0	0	0	0	0	0	0	0	0	0	0	0	0	0	0	0	0	0	0	0	0	0	0	0	0	0	0	0	1	0	0	0	0	0	0	0	0
hsa-miR-4528	0	0	0	0	0	0	9	0	0	0	0	0	0	0	0	0	0	0	0	0	0	0	0	0	0	0	0	0	0	0	0	0	0	0	0	0	0	0	0	0	0	0	0	0	0	0	0	0	0
hsa-miR-4529-5p	0	0	0	0	0	0	0	0	0	0	0	0	0	0	0	0	0	0	0	0	0	0	0	0	0	0	0	0	0	0	0	0	0	0	0	0	0	0	0	0	0	0	0	0	0	0	0	0	0
hsa-miR-4529-3p	0	0	0	0	0	0	1	2	0	0	0	0	0	0	0	0	1	0	1	1	0	0	0	0	1	0	1	0	2	0	0	0	0	0	0	1	0	0	1	0	0	0	0	0	0	0	1	0	1
hsa-miR-4530	0	0	0	0	0	0	0	0	0	0	0	0	0	0	0	0	0	0	0	0	0	0	0	0	0	0	0	0	0	0	0	0	0	0	0	0	0	0	0	0	0	0	0	0	0	0	0	0	0
hsa-miR-4531	0	0	0	0	0	0	0	0	0	0	0	0	0	0	0	0	0	0	0	0	0	0	0	0	0	0	0	0	0	0	0	0	0	0	0	0	0	0	0	0	0	0	0	0	0	0	0	0	0
hsa-miR-4532	0	0	0	0	0	0	0	0	0	0	0	0	0	0	0	0	1	0	0	0	0	0	0	0	0	0	0	0	0	0	0	0	0	0	0	0	0	0	0	0	0	0	0	0	0	0	0	0	0
hsa-miR-4533	0	0	0	0	1	0	0	0	0	1	2	1	0	0	0	0	1	0	1	0	0	0	0	0	2	0	0	0	0	0	0	0	0	0	0	1	4	0	0	0	0	0	0	0	0	0	0	0	0
hsa-miR-4534	0	0	0	0	0	0	0	0	0	0	0	0	0	0	0	0	0	0	0	0	0	0	0	0	0	0	0	0	0	0	0	0	0	0	0	0	0	0	0	0	0	0	0	0	0	0	0	0	0
hsa-miR-378i	2	0	0	0	0	1	0	0	7	0	2	0	0	0	0	0	3	1	0	4	0	8	1	0	4	2	12	0	0	1	0	4	0	0	1	1	0	0	0	0	0	1	4	2	1	0	3	0	0
hsa-miR-4535	0	0	0	0	0	0	0	0	0	0	0	0	0	0	0	0	0	0	0	0	0	0	0	0	0	0	0	0	0	0	0	0	0	0	0	0	0	0	0	0	0	0	0	0	0	0	0	0	0
hsa-miR-548am-5p	0	0	0	0	0	0	0	0	0	0	0	0	0	0	0	0	0	0	0	0	0	0	0	0	0	0	0	0	0	0	0	0	0	0	0	0	0	0	0	0	0	0	0	0	0	0	0	0	0
hsa-miR-548am-3p	0	0	0	0	0	0	0	0	0	0	0	0	0	0	0	0	0	0	1	0	0	0	1	1	0	3	1	0	0	0	0	0	0	0	0	0	0	0	0	0	0	0	0	0	0	0	0	0	0
hsa-miR-1587	0	0	0	0	0	0	0	0	0	0	0	0	0	0	0	0	0	0	0	0	0	0	0	0	0	0	0	0	0	0	0	0	0	0	0	0	0	0	0	0	0	0	0	0	0	0	0	0	0
hsa-miR-4536-5p	0	0	0	0	0	0	0	0	0	0	1	0	0	0	0	0	0	0	0	0	0	0	1	0	2	0	0	0	0	0	0	0	0	0	0	0	0	0	0	0	0	2	0	0	0	0	0	0	0
hsa-miR-4536-3p	1	0	1	0	8	0	0	0	1	0	5	2	1	0	0	0	4	0	3	0	2	3	1	4	8	0	0	2	2	0	1	0	0	0	0	1	1	0	0	0	0	3	0	1	0	0	11	1	1
hsa-miR-548an	0	0	0	0	0	0	0	0	0	0	0	0	0	0	0	0	0	0	0	0	1	0	0	0	0	0	0	0	0	0	0	0	0	0	0	0	0	0	0	0	0	0	0	0	0	0	0	0	0
hsa-miR-4537	0	0	0	0	0	0	0	0	0	0	0	0	0	0	0	0	0	0	0	0	0	0	0	0	0	0	0	0	0	0	0	0	0	0	0	0	0	0	0	0	0	0	0	0	0	0	0	0	0
hsa-miR-4538	0	0	0	0	0	0	0	0	0	0	0	0	0	0	0	0	0	0	0	0	1	0	0	0	0	0	0	0	0	0	0	0	0	0	0	0	0	0	0	0	0	0	0	0	0	0	0	0	0
hsa-miR-4539	0	0	0	0	0	0	0	0	0	0	0	0	0	0	0	0	0	0	0	0	0	0	0	0	0	0	0	0	0	0	0	0	0	0	0	0	0	0	0	0	1	0	0	0	0	0	0	0	0
hsa-miR-4540	0	0	0	0	0	0	0	0	0	0	0	0	0	0	0	0	0	0	0	0	0	0	0	0	0	0	0	0	0	0	0	0	0	0	0	0	0	0	0	0	0	0	0	0	0	0	0	0	0
hsa-miR-3960	0	0	0	0	0	0	0	0	0	0	0	0	0	0	0	0	0	0	0	0	0	0	0	0	0	0	0	0	0	0	0	0	0	0	0	0	0	0	0	0	0	0	0	0	0	0	0	0	0
hsa-miR-3972	0	0	0	0	0	0	0	0	0	0	0	0	0	0	0	0	0	0	0	0	0	0	0	0	0	0	0	0	0	0	0	0	0	0	0	0	0	0	0	0	0	0	0	0	0	0	0	0	0
hsa-miR-3973	0	0	0	0	0	0	0	0	0	0	0	0	0	0	0	0	0	0	0	0	0	0	0	0	0	0	0	0	0	0	0	0	0	0	0	0	0	0	0	0	0	0	0	0	0	0	0	0	0
hsa-miR-3974	0	0	0	0	0	0	0	0	0	0	0	0	0	0	0	0	0	0	0	0	0	0	0	0	0	0	0	0	0	0	0	0	0	0	0	0	0	0	0	0	0	0	0	0	0	0	0	0	0
hsa-miR-3975	0	0	0	0	0	0	0	0	0	0	0	0	0	0	0	0	0	0	0	0	0	0	0	0	0	0	0	0	0	0	0	0	0	0	0	0	0	0	0	0	0	0	0	0	0	0	0	0	0
hsa-miR-3976	0	0	0	0	0	0	0	0	0	0	0	0	0	0	0	0	0	0	0	0	0	0	0	0	0	0	0	0	0	0	0	0	0	0	0	0	0	0	0	0	0	0	0	0	0	0	0	0	0
hsa-miR-3977	0	0	0	0	0	0	0	0	0	0	0	0	0	0	0	0	0	0	0	0	0	0	0	0	0	0	0	0	0	0	0	0	0	0	0	0	0	0	0	0	0	0	0	0	0	0	0	0	0
hsa-miR-3978	0	0	0	0	0	0	0	0	0	0	0	0	0	0	0	0	0	0	0	0	0	0	0	0	0	0	0	0	0	0	0	0	0	0	0	0	0	0	0	0	0	0	0	0	0	0	0	0	0
hsa-miR-4632-5p	0	0	0	0	0	0	0	0	0	0	0	0	0	0	0	0	0	0	0	0	0	0	0	0	0	0	0	0	0	0	0	0	0	0	0	0	0	0	0	0	0	0	0	0	0	0	0	0	0
hsa-miR-4632-3p	2	2	0	0	0	1	0	1	0	0	1	1	1	1	2	1	2	5	8	0	1	0	2	1	0	0	2	0	1	4	2	0	2	0	1	1	0	0	6	0	0	0	0	0	0	1	0	1	3
hsa-miR-4633-5p	0	0	0	0	0	0	0	0	0	0	0	0	0	0	0	0	0	0	0	0	0	0	0	0	0	0	0	0	0	0	0	0	0	0	0	0	0	0	0	0	0	0	0	0	0	0	0	0	0
hsa-miR-4633-3p	0	0	0	0	0	0	0	0	0	0	0	0	0	0	0	0	0	0	0	0	0	0	0	0	0	0	0	0	0	0	0	0	0	0	0	0	0	0	0	0	0	0	0	0	0	0	0	0	0
hsa-miR-4634	0	0	0	0	0	0	0	0	0	0	0	0	0	0	0	0	0	0	0	0	0	0	0	0	0	0	0	0	0	0	0	0	0	0	0	0	0	0	0	0	0	0	0	0	0	0	0	0	0
hsa-miR-4635	0	0	0	0	0	0	0	0	0	0	0	0	0	0	0	0	0	0	0	0	0	0	1	0	0	0	1	0	0	0	0	0	0	1	0	0	1	0	0	0	0	0	0	0	0	0	0	0	0
hsa-miR-4636	5	2	0	0	3	1	0	1	0	2	2	8	6	0	1	3	4	0	0	0	6	2	16	0	2	8	1	1	6	0	0	0	1	3	1	11	4	0	2	0	2	0	0	1	5	3	3	1	3
hsa-miR-4637	0	0	0	0	0	0	0	0	0	1	0	0	0	0	0	0	0	0	0	0	0	0	0	0	0	0	0	0	0	0	0	0	0	0	0	0	0	0	0	0	0	0	0	0	0	0	0	0	0
hsa-miR-4638-5p	0	0	0	0	0	0	0	0	0	0	0	0	0	0	0	0	0	2	0	0	0	0	0	0	0	0	0	0	0	0	0	0	0	0	0	0	0	0	0	0	0	0	0	0	0	1	0	0	0
hsa-miR-4638-3p	6	6	0	2	1	2	0	2	0	1	1	10	4	4	5	1	1	8	2	2	1	1	1	0	12	4	2	0	0	1	3	0	8	2	0	2	2	4	2	0	1	1	0	3	9	0	0	0	2
hsa-miR-4639-5p	0	0	0	0	0	0	0	0	0	0	0	0	0	0	0	0	0	0	0	0	0	0	0	0	0	0	0	0	0	0	0	0	0	0	0	0	0	0	0	0	0	0	0	0	0	0	0	0	0
hsa-miR-4639-3p	0	0	0	0	0	0	0	0	0	0	0	0	0	0	0	0	0	0	0	0	0	0	0	0	1	0	0	0	0	0	0	0	0	0	0	0	0	0	0	0	0	0	0	0	0	0	0	0	0
hsa-miR-4640-5p	0	0	0	0	0	0	0	0	0	0	0	0	0	0	0	0	0	3	1	0	0	0	0	0	0	0	0	0	0	0	0	0	1	0	0	0	0	0	0	0	0	0	0	0	1	0	0	0	0
hsa-miR-4640-3p	0	0	0	0	0	0	0	0	0	0	0	1	0	0	0	0	0	1	0	0	0	1	0	0	0	0	0	0	0	0	0	0	0	0	0	0	0	0	0	0	1	0	0	0	0	0	0	0	0
hsa-miR-4641	0	0	1	0	0	0	0	0	0	0	0	1	0	0	0	0	0	0	0	0	0	0	0	0	0	0	0	0	0	0	0	0	0	0	0	0	1	0	0	0	0	0	0	0	0	0	0	0	0
hsa-miR-4642	0	0	0	0	0	0	0	0	0	0	0	0	0	0	0	0	0	0	0	0	1	0	0	0	2	0	0	0	0	0	0	0	0	0	0	1	2	0	0	1	0	0	0	0	1	0	0	0	0
hsa-miR-4643	0	0	0	0	0	0	0	0	0	1	0	0	0	0	0	0	0	0	10	0	4	0	0	0	0	0	0	0	0	3	0	0	0	0	0	0	1	0	0	0	0	0	0	1	0	0	0	0	0
hsa-miR-4644	0	0	0	0	0	0	0	1	0	0	0	0	0	0	0	0	0	0	0	0	0	0	0	0	0	0	0	0	0	0	0	0	0	0	0	0	0	0	0	0	0	0	0	0	0	0	0	0	0
hsa-miR-4645-5p	0	0	0	0	0	0	0	0	0	0	0	0	0	0	0	0	0	0	0	0	1	0	0	0	0	0	0	0	0	0	0	0	0	0	0	0	0	0	0	0	0	0	0	0	0	0	0	0	0
hsa-miR-4645-3p	1	0	2	0	2	0	0	3	0	1	0	7	5	5	1	0	3	2	3	1	1	0	0	1	6	0	0	1	2	2	1	0	0	1	1	2	0	0	1	2	0	0	0	2	0	1	0	0	1
hsa-miR-4646-5p	0	0	0	2	0	0	0	0	0	0	0	0	0	0	1	0	0	0	0	0	0	0	0	0	1	0	0	1	0	0	0	0	0	0	0	0	1	0	0	0	0	1	0	0	0	0	0	0	0
hsa-miR-4646-3p	0	0	0	0	0	0	0	0	0	0	0	0	0	0	1	0	0	0	1	0	0	0	0	0	2	0	0	0	0	0	0	0	0	0	0	0	0	3	0	0	0	0	0	0	0	0	0	0	1
hsa-miR-4647	0	0	0	1	1	0	0	0	2	0	0	1	0	0	0	0	0	0	0	0	0	0	0	0	0	0	1	0	0	1	0	0	2	0	0	0	3	0	1	0	0	0	0	0	0	1	1	0	0
hsa-miR-4648	0	0	0	0	0	0	0	0	0	0	0	0	0	0	0	0	0	0	0	0	0	0	0	0	0	0	0	0	0	0	0	0	0	0	0	0	0	0	0	0	0	0	0	0	0	0	0	0	0
hsa-miR-4649-5p	0	0	0	0	0	0	0	0	0	0	0	0	0	0	0	0	0	0	0	0	0	0	0	0	0	0	0	0	0	0	0	0	0	0	0	0	0	0	0	0	0	0	0	0	0	0	0	0	0
hsa-miR-4649-3p	0	0	0	0	0	0	0	1	0	0	0	1	0	0	0	0	0	0	0	0	0	1	0	0	1	0	1	0	0	1	0	0	0	0	0	0	0	0	0	0	2	0	0	0	0	0	0	0	0
hsa-miR-4650-5p	0	0	0	0	0	0	0	0	0	0	0	0	0	0	0	0	0	0	0	0	0	0	0	0	0	0	0	0	0	0	0	0	0	0	0	0	0	0	0	0	0	0	0	0	0	0	0	0	0
hsa-miR-4650-3p	0	0	0	0	0	0	0	0	0	0	0	0	0	0	0	0	0	0	0	0	0	0	0	0	0	0	0	0	0	0	0	0	0	0	0	0	0	0	0	0	0	0	0	0	0	0	0	0	0
hsa-miR-4651	1	0	0	0	0	0	0	0	0	0	1	2	0	0	3	0	1	0	2	0	0	0	0	0	2	0	0	0	0	0	0	0	0	0	0	0	0	2	0	0	2	1	0	0	0	0	0	0	0
hsa-miR-4652-5p	1	0	0	107	1	0	0	1	0	0	0	1	0	4	0	14	0	0	29	0	114	0	0	22	0	49	0	0	0	0	0	0	0	1	0	0	59	0	2	0	0	0	0	73	1	1	0	9	0
hsa-miR-4652-3p	0	0	0	1	0	0	0	0	0	0	0	0	0	0	0	0	0	0	1	0	2	0	0	1	0	1	0	0	0	0	0	0	0	0	0	0	0	0	0	0	0	0	0	2	0	0	0	1	0
hsa-miR-4653-5p	0	0	0	0	0	0	0	0	0	0	0	0	0	0	0	0	0	0	0	0	0	0	0	0	0	0	0	0	0	0	0	0	0	0	0	0	0	0	0	0	0	0	0	0	0	0	0	0	0
hsa-miR-4653-3p	1	0	0	0	0	0	0	0	0	0	0	0	0	0	0	0	1	0	0	0	2	0	0	0	0	0	0	0	0	0	0	0	0	0	0	0	1	0	0	0	0	0	0	0	0	0	1	0	0
hsa-miR-4654	0	1	0	2	0	0	0	0	0	0	0	1	0	0	1	0	0	0	0	0	1	0	0	0	2	0	0	0	0	1	0	0	0	1	0	0	0	0	0	0	0	1	0	0	0	2	0	0	1
hsa-miR-4655-5p	0	0	0	0	0	0	0	0	0	0	0	1	0	0	0	0	0	0	0	0	0	0	0	0	0	0	0	0	0	0	0	0	0	0	0	0	0	0	0	0	0	0	0	0	0	0	0	0	0
hsa-miR-4655-3p	0	0	0	0	1	0	0	0	0	0	0	0	0	0	0	0	0	0	0	0	0	0	0	0	0	0	0	0	0	0	0	0	0	0	0	0	0	2	0	0	0	0	0	0	0	0	0	0	0
hsa-miR-4656	0	0	0	0	0	0	0	0	0	0	0	0	0	0	0	0	0	0	0	0	0	0	0	0	0	0	0	0	0	0	0	0	0	0	0	0	0	0	0	0	0	0	0	0	0	0	0	0	0
hsa-miR-4657	1	1	0	0	0	3	0	0	0	0	0	1	0	2	0	0	0	1	0	1	0	1	0	0	1	0	2	1	1	0	0	1	0	0	0	0	0	0	0	0	0	0	0	0	1	0	0	0	0
hsa-miR-4658	0	0	0	1	1	0	0	0	0	0	0	1	0	0	0	0	0	1	0	0	3	0	0	0	5	1	1	0	1	0	1	0	0	0	0	0	0	0	1	0	0	0	0	2	0	0	0	0	0
hsa-miR-4659a-5p	0	0	0	0	0	0	0	0	0	0	3	0	1	0	0	0	0	0	0	0	0	1	0	0	0	0	1	1	0	0	0	0	0	0	0	0	0	0	0	0	0	0	0	0	0	0	0	0	0
hsa-miR-4659a-3p	0	0	0	0	0	0	0	0	0	0	1	0	0	0	0	0	0	0	0	0	1	0	0	0	0	0	1	0	0	0	0	0	0	0	1	0	0	0	0	0	0	0	0	0	0	0	0	0	0
hsa-miR-4660	2	8	2	9	4	4	4	6	6	0	5	7	3	4	1	4	3	7	5	3	4	1	0	1	5	16	11	3	2	2	0	8	0	1	2	2	6	1	2	0	2	1	2	1	9	22	1	1	8
hsa-miR-4661-5p	5	7	3	126	4	11	50	18	23	18	12	5	16	21	5	21	2	74	66	12	199	19	4	37	7	7	39	13	8	64	4	20	6	11	5	31	138	44	11	14	57	25	10	28	20	73	3	8	75
hsa-miR-4661-3p	0	0	0	0	0	1	0	0	0	0	0	0	0	0	0	0	0	0	0	0	0	0	0	0	0	0	0	0	0	0	0	0	0	1	0	0	0	0	0	0	3	0	0	0	0	1	0	0	0
hsa-miR-4662a-5p	169	126	153	252	304	370	986	191	122	378	329	88	490	184	208	310	457	290	455	134	462	244	244	192	173	168	307	170	453	697	95	923	70	221	132	215	157	437	83	67	84	137	119	139	106	600	1155	198	184
hsa-miR-4662a-3p	0	0	0	0	0	0	0	0	0	0	0	0	0	0	0	0	1	0	0	0	0	0	0	1	0	0	0	0	0	0	0	0	0	0	0	0	0	1	0	0	0	0	0	0	0	0	0	0	0
hsa-miR-4659b-5p	0	0	0	0	0	0	0	0	0	0	0	0	0	0	0	1	0	0	0	0	0	0	1	0	0	1	3	0	0	0	0	0	0	0	0	0	0	0	1	0	1	0	0	0	0	0	0	0	0
hsa-miR-4659b-3p	0	0	0	0	0	0	0	0	0	0	0	0	0	0	0	0	0	0	0	0	0	1	0	0	0	0	0	0	0	0	0	0	0	0	0	0	0	0	0	0	0	0	0	0	0	0	0	0	0
hsa-miR-4663	0	0	0	0	0	0	0	0	0	0	0	0	0	0	0	0	0	0	0	0	0	0	0	0	0	0	0	0	0	0	0	0	0	0	0	0	0	0	0	0	0	0	0	0	0	0	0	0	0
hsa-miR-4662b	0	0	0	0	0	0	0	0	0	0	0	0	1	0	0	0	0	0	0	0	1	1	0	0	0	2	1	0	0	1	0	0	0	0	0	0	0	0	0	0	0	0	0	0	0	0	1	0	0
hsa-miR-4664-5p	1	0	1	10	1	1	1	1	0	2	1	2	2	2	0	1	2	5	2	0	1	2	3	0	0	1	2	0	1	1	0	1	1	1	0	0	2	1	1	0	1	2	1	2	4	3	0	2	4
hsa-miR-4664-3p	1	1	4	10	0	1	0	0	0	0	0	5	0	0	0	1	1	7	2	0	4	0	1	2	0	6	0	0	0	2	0	1	2	0	0	1	1	1	0	1	0	2	0	4	4	4	0	1	10
hsa-miR-4665-5p	0	0	0	2	3	0	0	0	0	0	0	2	0	1	1	0	1	2	0	0	1	0	0	1	1	0	0	0	0	0	0	0	1	1	0	0	1	0	0	0	2	1	0	0	1	0	1	0	3
hsa-miR-4665-3p	0	0	0	0	0	0	0	0	0	0	0	0	0	0	0	0	0	0	0	0	0	0	0	0	0	0	0	0	0	0	0	0	0	0	0	0	0	0	0	0	0	0	0	0	0	0	0	0	0
hsa-miR-4666a-5p	0	0	0	0	0	0	0	0	0	0	0	0	0	0	0	0	0	0	0	0	0	0	0	0	0	0	0	0	0	0	0	0	0	0	0	0	0	0	0	0	0	0	0	0	0	0	0	0	0
hsa-miR-4666a-3p	0	0	0	0	0	0	0	0	0	0	0	0	0	0	0	0	0	0	0	0	0	0	0	0	0	0	0	0	0	0	0	0	0	0	0	0	0	0	0	0	0	0	0	0	0	0	0	0	0
hsa-miR-4667-5p	0	0	0	0	0	0	0	0	0	0	0	0	0	0	1	0	0	0	0	0	0	0	0	0	0	0	1	0	0	0	0	0	0	0	0	0	0	0	0	0	0	0	0	0	0	1	0	0	0
hsa-miR-4667-3p	0	0	0	0	0	0	0	0	0	0	0	0	0	0	0	0	0	0	1	0	0	0	0	0	0	0	0	0	0	0	0	0	0	0	0	0	0	0	0	0	0	0	0	0	0	0	0	0	0
hsa-miR-4668-5p	0	0	0	0	0	0	0	0	0	0	0	0	0	0	0	0	0	0	0	0	0	0	0	0	0	0	0	0	0	0	0	0	0	0	0	0	0	0	0	0	0	0	0	0	0	0	0	0	0
hsa-miR-4668-3p	7	20	0	9	6	5	3	2	1	6	4	20	15	10	2	7	7	3	5	17	6	11	15	3	7	2	5	18	6	4	3	5	8	9	2	10	2	4	11	0	19	6	1	3	11	15	5	17	16
hsa-miR-219b-5p	0	1	0	0	0	0	0	0	0	0	0	3	0	0	0	1	0	6	0	0	0	1	0	1	1	0	0	1	0	2	0	2	1	1	0	0	0	1	0	0	0	0	0	0	0	4	1	2	0
hsa-miR-219b-3p	0	4	1	8	1	1	1	2	1	1	1	4	0	2	1	1	2	10	6	0	0	0	1	1	0	0	0	0	0	2	0	1	1	2	0	1	6	0	3	0	3	3	0	2	1	18	2	4	7
hsa-miR-4669	0	0	0	0	2	0	0	0	0	0	0	0	0	0	2	0	0	2	1	0	0	3	0	0	5	0	0	0	0	0	0	0	0	0	0	0	0	2	0	2	0	1	0	0	0	0	1	0	1
hsa-miR-4670-5p	0	0	0	1	0	0	0	0	0	0	2	0	1	0	0	0	1	1	0	0	0	0	0	0	0	1	0	0	0	0	0	1	0	0	0	0	0	0	1	0	0	0	0	0	0	0	0	0	0
hsa-miR-4670-3p	0	0	0	2	2	0	0	0	2	0	0	0	1	0	0	0	0	0	2	0	0	1	0	0	0	5	1	0	0	0	0	0	0	0	0	0	0	0	0	0	0	0	0	0	0	1	4	1	0
hsa-miR-4671-5p	0	0	0	0	0	0	0	0	0	0	0	0	0	0	0	0	0	0	0	0	0	0	0	0	0	0	0	0	0	0	0	0	0	0	0	0	0	0	0	0	0	0	0	0	0	0	0	0	0
hsa-miR-4671-3p	0	0	0	0	0	0	0	0	0	0	0	0	0	0	0	0	0	0	0	0	0	0	0	0	0	0	0	0	0	0	0	0	0	0	0	0	0	0	0	0	0	0	0	0	0	0	0	0	0
hsa-miR-4672	0	0	0	0	0	0	0	0	0	0	0	0	0	0	0	0	0	0	0	0	0	0	0	0	0	0	0	0	0	0	0	0	0	0	0	0	0	0	0	0	0	0	0	0	0	0	0	0	0
hsa-miR-4673	1	0	1	0	0	0	0	0	0	1	0	0	0	0	0	0	0	0	1	0	0	0	0	0	0	2	0	0	0	0	0	0	0	0	0	0	0	0	0	0	0	0	0	0	0	0	0	0	0
hsa-miR-4674	0	0	0	1	0	1	1	0	0	0	1	1	0	0	0	0	0	3	4	1	0	0	0	0	8	8	3	0	1	0	0	0	1	0	1	3	0	0	0	1	0	0	1	0	1	0	0	1	1
hsa-miR-4675	0	0	0	0	0	0	0	0	0	0	0	0	0	0	0	0	0	0	0	0	0	0	0	0	0	0	0	0	0	0	0	0	0	0	0	0	0	0	0	0	0	0	0	0	0	0	0	0	0
hsa-miR-4676-5p	1	2	3	7	4	1	0	0	2	0	2	4	1	2	0	1	1	3	2	0	3	3	2	1	1	0	3	0	0	3	0	0	0	2	1	1	1	1	1	0	3	2	2	0	5	1	3	0	2
hsa-miR-4676-3p	0	0	0	0	0	1	0	0	0	0	0	0	0	0	0	0	0	1	1	0	0	0	0	0	0	0	0	0	1	0	0	0	0	0	0	0	0	0	0	0	0	0	2	0	0	0	0	0	0
hsa-miR-4677-5p	3	1	3	4	5	0	0	1	3	0	1	0	0	4	2	0	2	4	5	2	3	0	6	0	4	1	3	0	2	1	0	3	2	2	1	1	3	0	5	0	1	5	0	2	2	1	1	2	1
hsa-miR-4677-3p	59	54	65	117	47	48	53	49	89	41	76	151	41	75	45	47	57	111	117	32	145	47	196	67	74	49	103	14	57	47	24	128	39	123	17	35	102	78	89	10	71	117	42	152	87	161	64	79	73
hsa-miR-4678	0	1	0	0	0	0	0	0	0	0	3	0	0	0	0	0	0	0	0	0	0	0	0	0	4	0	0	0	0	0	1	0	0	0	0	0	0	0	0	0	3	0	0	0	0	0	0	0	0
hsa-miR-4679	0	0	0	0	0	1	1	0	3	0	2	0	0	0	0	0	0	0	0	1	0	0	0	0	0	0	0	0	0	0	1	0	0	0	0	0	0	0	0	0	0	0	1	0	0	0	0	0	0
hsa-miR-4680-5p	1	0	0	0	0	1	1	1	0	0	0	0	0	0	0	0	2	0	0	0	0	2	0	0	3	0	0	1	1	0	0	0	0	0	0	0	0	0	1	0	2	0	0	0	0	0	0	1	0
hsa-miR-4680-3p	0	0	0	1	0	0	0	0	0	0	0	0	0	0	0	0	1	0	0	1	0	1	0	0	1	0	0	0	0	0	0	0	0	0	0	0	0	0	0	0	0	1	0	0	1	0	4	1	0
hsa-miR-4681	0	0	0	0	0	0	0	0	0	0	0	0	0	0	0	0	0	0	0	0	0	0	0	0	0	0	0	0	0	0	0	0	0	0	0	0	0	0	0	0	0	0	0	0	0	0	0	0	0
hsa-miR-4682	0	0	0	0	0	0	0	0	0	0	0	0	0	0	0	0	0	0	0	0	0	0	0	0	0	0	0	0	0	0	0	0	0	0	0	0	0	0	0	0	0	0	0	0	0	0	0	0	0
hsa-miR-4683	0	0	0	0	1	2	1	1	0	1	2	0	3	0	0	0	1	0	0	0	1	3	1	0	2	0	1	1	1	0	0	0	0	0	0	0	0	0	3	1	0	0	0	0	0	0	4	0	2
hsa-miR-4684-5p	0	0	0	0	0	0	1	0	0	0	0	0	0	0	0	0	0	0	0	0	0	0	0	0	0	0	0	0	0	0	0	0	0	0	0	0	2	0	0	0	0	0	0	0	0	0	0	0	0
hsa-miR-4684-3p	0	0	0	0	0	0	1	1	0	0	0	0	0	0	0	0	0	0	1	0	0	0	0	0	0	0	0	0	0	0	0	0	0	0	0	0	1	0	0	0	0	0	0	0	0	3	0	1	0
hsa-miR-4685-5p	0	0	0	0	0	0	0	0	0	0	0	0	0	0	0	0	0	1	0	0	0	0	0	0	0	0	0	0	0	1	0	0	0	0	0	0	0	0	0	0	0	0	0	0	0	0	0	0	0
hsa-miR-4685-3p	1	2	0	0	0	0	2	1	0	0	2	0	2	2	0	0	1	2	3	2	0	0	0	0	5	0	1	0	3	1	0	0	0	0	1	2	0	0	3	1	1	0	0	0	2	0	3	0	3
hsa-miR-4686	0	0	0	0	4	0	0	0	0	0	8	0	1	0	0	0	10	0	0	0	0	8	0	0	6	0	0	0	2	0	3	0	0	1	0	0	0	0	0	2	0	0	0	0	0	0	19	0	0
hsa-miR-4687-5p	1	0	0	0	0	0	0	0	0	0	0	0	0	0	0	0	0	0	0	2	0	1	1	0	0	1	0	0	0	1	0	0	0	0	0	0	0	0	0	0	0	0	0	0	0	1	0	0	1
hsa-miR-4687-3p	0	0	0	0	0	0	0	0	0	0	0	0	1	0	0	0	0	2	0	0	0	0	1	0	0	0	2	0	0	0	0	0	0	0	0	0	0	0	0	0	0	2	0	0	0	1	0	0	1
hsa-miR-1343-5p	0	0	0	0	0	0	0	0	0	0	0	1	0	0	0	0	0	0	0	0	0	0	0	0	0	0	0	0	0	0	0	0	0	0	0	0	0	0	0	0	0	0	0	0	0	0	2	0	1
hsa-miR-1343-3p	0	2	0	6	1	0	5	1	4	4	4	8	2	4	1	2	3	4	7	1	8	4	2	5	3	4	18	1	2	6	4	2	3	7	2	0	5	2	0	0	4	3	4	3	8	19	5	3	5
hsa-miR-4688	0	0	0	0	0	0	0	0	0	0	0	0	0	0	0	0	0	0	0	0	0	0	0	0	0	0	0	0	0	0	0	0	0	0	0	0	0	0	0	0	0	0	0	0	0	0	0	1	0
hsa-miR-4689	0	0	0	0	0	0	0	0	0	0	0	1	0	0	0	0	0	0	0	0	0	0	0	0	0	0	0	0	0	0	0	0	0	0	0	0	0	0	0	0	0	0	0	0	0	0	0	0	0
hsa-miR-4690-5p	0	0	0	0	0	0	0	4	0	0	0	0	0	0	1	0	0	1	0	0	0	0	0	0	0	0	0	0	0	0	0	0	0	1	1	0	0	0	0	0	0	0	0	1	0	0	0	0	0
hsa-miR-4690-3p	1	0	0	0	1	0	0	0	0	0	0	0	0	0	0	0	1	0	0	0	1	0	0	0	0	1	0	0	0	1	0	0	0	0	0	0	0	0	0	0	0	0	0	0	1	0	0	0	2
hsa-miR-4691-5p	0	0	0	0	0	0	0	0	0	0	0	0	0	0	0	0	0	0	0	0	0	0	0	0	0	0	0	0	0	0	0	0	0	0	0	0	0	0	0	0	0	0	0	0	0	0	0	0	0
hsa-miR-4691-3p	1	3	2	0	0	0	0	0	1	0	0	0	0	0	1	0	0	0	0	0	0	0	0	0	0	1	1	0	0	2	0	0	0	0	0	1	0	0	1	0	0	0	0	2	1	1	0	0	0
hsa-miR-4692	0	0	0	0	0	0	0	0	0	0	0	0	0	0	0	0	0	0	0	0	0	0	0	0	0	0	0	0	0	0	0	0	0	0	0	0	0	0	0	0	0	0	0	0	0	0	0	0	0
hsa-miR-4693-5p	0	0	0	0	0	0	0	0	0	0	0	0	0	0	0	0	0	0	0	0	0	0	0	0	0	0	0	0	0	0	0	0	0	0	0	0	0	0	0	0	0	0	0	0	0	0	0	0	0
hsa-miR-4693-3p	0	0	0	0	0	0	0	0	0	0	0	0	0	0	0	0	0	0	0	0	0	0	0	0	0	0	0	0	0	0	0	0	0	0	0	0	0	0	0	0	0	0	0	0	0	0	0	0	0
hsa-miR-4694-5p	0	0	0	0	0	0	0	0	0	0	0	0	0	0	0	0	0	0	0	0	0	0	0	0	0	0	0	0	0	0	0	0	0	0	0	0	0	0	0	0	0	0	0	0	0	0	0	0	0
hsa-miR-4694-3p	0	0	0	0	0	0	0	0	0	0	0	0	0	0	0	0	0	0	0	0	0	0	0	0	0	0	0	0	0	0	0	0	0	0	0	0	0	0	0	0	0	0	0	0	0	0	0	0	0
hsa-miR-4695-5p	0	0	0	0	0	0	0	0	0	0	0	0	0	0	1	0	0	0	0	0	0	0	0	0	0	0	0	0	0	1	0	0	0	0	1	0	0	4	0	0	0	0	0	0	0	0	0	0	0
hsa-miR-4695-3p	0	0	0	0	0	0	0	0	0	0	0	0	0	0	0	0	0	0	1	0	0	0	0	0	1	0	0	0	0	0	0	0	0	0	0	1	1	0	0	0	0	1	0	1	0	0	1	0	0
hsa-miR-4696	0	0	0	0	0	0	0	0	0	0	0	0	0	0	0	0	0	0	0	0	0	0	0	0	0	0	0	0	0	0	0	0	0	0	0	0	0	0	0	0	0	0	0	0	0	0	0	0	0
hsa-miR-4697-5p	0	0	0	0	0	0	0	0	0	0	0	0	0	0	0	0	0	0	0	0	0	0	0	0	0	0	0	0	0	0	0	0	0	0	0	0	0	0	0	0	0	0	0	0	0	0	0	0	0
hsa-miR-4697-3p	0	0	0	0	0	0	0	0	0	0	0	0	0	0	0	0	0	0	0	0	0	0	0	0	0	0	0	0	0	0	0	0	0	0	0	0	0	0	0	0	0	0	0	0	0	0	0	0	2
hsa-miR-4698	0	0	0	0	0	0	0	0	0	0	0	0	0	0	0	0	0	0	0	0	0	0	0	0	0	0	0	0	0	0	0	0	0	0	0	0	0	0	0	0	0	0	0	0	0	0	0	0	0
hsa-miR-4699-5p	0	0	0	0	0	0	0	0	0	0	0	0	0	0	0	0	0	0	0	0	4	0	0	1	0	0	0	0	0	0	0	0	0	0	0	0	1	0	0	0	0	0	0	0	0	0	0	0	0
hsa-miR-4699-3p	0	0	0	5	2	3	1	1	4	2	5	0	1	0	0	2	0	2	3	2	9	2	0	7	1	0	0	1	3	2	0	26	0	2	0	1	3	1	0	0	0	0	11	1	1	20	2	2	1
hsa-miR-4700-5p	0	0	0	1	0	0	2	0	0	0	0	0	1	0	0	0	2	0	0	1	1	0	1	0	0	3	1	0	0	1	0	0	2	0	1	0	0	0	1	1	3	0	0	0	0	0	1	0	1
hsa-miR-4700-3p	0	0	0	0	0	0	0	0	1	0	0	0	0	0	0	0	0	0	0	0	0	2	0	0	0	0	0	0	0	0	0	0	0	2	0	0	0	0	0	0	0	0	0	0	0	0	0	0	0
hsa-miR-4701-5p	0	0	0	0	0	1	0	0	0	0	0	1	0	0	0	0	0	0	1	0	0	1	0	0	0	0	0	0	0	0	0	0	0	0	0	0	0	0	1	0	0	3	0	0	1	0	0	0	0
hsa-miR-4701-3p	0	0	0	0	0	0	0	0	0	0	0	0	0	0	0	0	0	0	0	0	0	0	0	0	0	0	0	0	0	0	0	0	0	0	0	0	0	0	0	0	0	0	0	0	0	0	0	0	0
hsa-miR-4703-5p	0	0	0	0	0	0	0	0	0	0	0	0	0	0	0	0	0	0	0	0	0	0	0	0	0	0	0	0	0	0	0	0	0	0	0	0	0	0	0	0	0	0	0	0	0	0	0	0	0
hsa-miR-4703-3p	0	0	1	0	0	0	0	0	0	0	0	0	0	0	0	0	0	0	0	0	0	0	0	0	0	0	0	0	0	0	0	0	0	0	0	0	0	0	0	0	1	0	0	0	0	0	0	0	0
hsa-miR-4704-5p	0	0	0	0	1	0	0	0	0	0	0	0	0	0	0	0	0	0	0	0	0	0	0	0	0	0	0	0	0	0	0	0	0	0	0	0	0	0	0	0	0	0	0	0	0	0	0	0	0
hsa-miR-4704-3p	0	0	0	0	0	0	0	0	0	0	0	0	0	0	0	0	0	0	0	0	0	0	0	0	0	0	0	0	0	0	0	0	0	0	0	0	0	0	0	0	0	0	0	0	0	0	0	0	0
hsa-miR-4705	7	0	0	2	2	1	0	0	0	0	1	0	7	8	0	0	0	1	10	0	13	1	0	0	1	0	1	0	1	0	1	0	9	2	0	0	0	0	16	1	1	0	0	4	1	0	3	1	1
hsa-miR-4706	0	0	0	0	0	0	0	0	0	0	0	0	0	0	0	0	0	0	0	0	0	0	0	0	0	0	1	0	0	0	0	0	0	0	0	0	0	0	0	0	0	0	0	0	0	0	0	0	0
hsa-miR-4707-5p	0	0	0	0	0	0	0	0	0	0	1	1	1	0	1	0	0	0	2	0	0	0	3	1	0	1	0	0	0	2	0	0	0	0	0	0	0	0	1	0	0	0	0	3	0	0	0	0	1
hsa-miR-4707-3p	0	0	0	0	1	1	0	1	0	0	0	0	1	4	1	0	0	0	2	0	0	0	1	0	1	0	0	0	1	0	0	0	0	0	2	0	0	0	0	0	0	0	1	2	0	0	3	1	0
hsa-miR-4708-5p	0	0	0	0	0	0	0	0	0	0	0	0	0	0	0	0	0	0	0	0	0	0	0	0	0	0	0	0	0	0	0	0	0	0	0	0	0	0	0	0	0	0	0	0	0	0	0	0	0
hsa-miR-4708-3p	0	0	0	0	0	0	0	0	0	0	0	0	0	0	0	0	0	0	0	0	0	0	0	0	0	0	0	0	0	0	0	0	0	0	0	0	0	0	0	0	0	0	0	0	0	0	0	0	0
hsa-miR-4709-5p	0	0	0	0	0	0	0	1	0	0	0	1	0	1	0	0	0	0	0	0	1	2	0	1	0	0	0	0	0	0	0	0	0	0	0	0	0	0	0	0	2	0	0	0	0	0	2	0	1
hsa-miR-4709-3p	7	2	0	4	1	2	1	0	1	3	4	1	4	0	1	4	3	1	6	1	3	0	5	4	3	1	3	4	3	2	1	2	0	3	3	2	2	1	3	0	11	0	0	0	1	14	1	5	4
hsa-miR-203b-5p	0	0	0	0	0	0	0	0	0	0	0	0	0	0	0	0	0	0	0	0	0	0	0	0	0	0	0	0	0	0	0	0	0	0	0	0	0	0	0	0	0	0	0	0	0	0	0	0	0
hsa-miR-203b-3p	2	8	9	0	0	0	0	0	0	8	2	1256	3	0	0	0	1	78	1	0	0	2	4	0	9	0	0	13	0	0	0	0	0	2	0	0	6	0	3	0	352	0	0	0	0	7	2	4	0
hsa-miR-4710	0	0	0	1	0	0	0	0	0	0	0	0	1	0	1	0	0	0	0	0	0	0	0	0	0	0	0	0	0	0	0	0	0	0	0	0	0	0	0	0	0	0	0	0	0	0	0	0	0
hsa-miR-4711-5p	0	0	0	0	0	0	0	0	0	0	0	0	0	0	0	0	0	0	0	0	0	0	0	0	0	0	0	0	0	0	0	0	0	0	0	0	0	0	0	0	0	0	0	0	0	0	1	0	0
hsa-miR-4711-3p	0	0	0	0	0	0	0	0	0	0	0	0	0	0	0	0	0	0	0	0	0	0	0	0	0	0	0	0	0	0	0	0	0	0	0	0	0	0	0	0	0	0	0	0	0	0	0	0	0
hsa-miR-4712-5p	0	0	0	0	0	0	0	0	0	0	0	0	0	0	0	0	0	1	0	0	0	0	0	0	0	0	0	0	0	0	0	0	0	0	0	0	0	0	0	0	0	0	0	0	0	0	0	0	0
hsa-miR-4712-3p	0	0	0	0	0	0	0	0	0	0	0	0	0	0	0	0	0	0	0	0	0	0	0	0	0	0	0	0	0	0	0	0	0	0	0	0	0	0	1	0	2	0	0	0	0	0	1	0	0
hsa-miR-4713-5p	0	0	1	3	0	0	0	0	0	0	0	0	0	0	1	0	0	0	0	0	0	0	0	0	0	0	0	0	0	0	0	0	0	0	0	0	0	0	0	0	0	0	0	0	0	0	0	0	0
hsa-miR-4713-3p	0	0	0	0	0	0	0	0	0	0	0	0	0	0	0	0	0	0	0	0	0	0	0	0	0	0	0	0	0	0	0	0	0	0	0	0	0	0	0	0	0	0	0	0	0	0	0	0	0
hsa-miR-4714-5p	0	0	0	0	0	0	0	0	0	0	0	0	0	0	0	0	0	0	0	0	0	0	0	0	2	0	0	0	0	0	1	1	0	0	0	0	0	0	0	0	1	0	0	0	0	0	1	0	0
hsa-miR-4714-3p	0	0	0	0	0	0	0	1	0	0	0	0	1	0	0	0	0	0	0	0	2	0	0	0	0	0	0	0	0	0	0	0	0	0	0	0	0	0	0	0	0	0	0	0	0	0	1	0	0
hsa-miR-4715-5p	0	1	0	0	0	0	0	0	0	0	0	0	0	0	0	0	0	0	0	0	0	0	0	0	0	0	0	0	0	0	0	0	0	0	0	0	0	0	0	0	0	0	0	0	0	0	0	0	0
hsa-miR-4715-3p	0	0	0	0	0	0	0	0	0	0	0	0	0	0	0	0	0	0	0	0	0	0	0	0	0	0	0	0	0	0	0	0	0	0	0	0	0	0	0	0	0	0	0	0	0	0	0	0	0
hsa-miR-4716-5p	0	0	0	0	0	0	0	0	0	0	0	1	2	0	0	0	0	0	0	0	0	0	1	0	0	0	0	0	0	0	0	0	1	0	0	0	0	0	0	0	0	0	0	0	0	0	0	0	0
hsa-miR-4716-3p	0	0	0	0	0	0	0	0	0	0	1	2	0	0	0	0	0	0	0	0	0	0	0	0	0	0	0	0	0	0	0	0	0	0	0	0	0	0	1	0	0	2	0	0	0	0	0	0	0
hsa-miR-3529-5p	0	0	0	0	0	0	0	0	0	0	0	2	1	0	0	0	0	0	0	0	2	0	0	0	0	0	1	0	0	0	0	1	0	0	1	0	0	0	0	0	0	0	0	0	0	0	0	0	0
hsa-miR-3529-3p	0	0	0	0	0	0	0	0	0	0	0	0	0	0	0	0	0	0	0	0	0	0	0	0	0	0	0	0	0	0	0	2	0	0	0	0	0	0	0	0	1	0	0	0	0	0	0	0	0
hsa-miR-4717-5p	0	0	0	0	0	0	0	0	0	0	0	0	0	0	0	0	0	1	0	0	0	0	0	1	0	0	0	0	0	0	0	0	0	0	0	0	0	0	0	0	0	0	0	0	0	0	0	0	0
hsa-miR-4717-3p	1	0	1	0	0	0	0	1	0	0	0	0	0	0	0	1	0	0	0	0	0	0	0	0	0	0	0	0	0	0	0	0	0	0	0	0	0	0	0	0	0	2	0	0	0	0	0	0	0
hsa-miR-4718	0	0	0	0	0	0	0	0	0	0	0	0	0	0	0	0	0	0	0	0	0	0	0	0	0	0	0	0	0	0	0	0	0	0	0	0	0	0	0	0	0	0	0	0	0	0	0	0	1
hsa-miR-4719	0	0	0	0	0	0	0	0	0	0	0	0	0	0	0	0	0	0	0	0	0	0	0	0	0	0	0	0	0	0	0	0	0	0	0	0	2	0	0	0	0	0	0	0	0	0	0	0	1
hsa-miR-4720-5p	0	0	0	0	0	0	0	0	0	0	0	0	0	0	0	0	0	0	0	0	0	0	0	0	0	0	0	0	0	0	0	0	0	0	0	0	0	0	0	0	0	0	0	0	0	1	0	1	0
hsa-miR-4720-3p	0	0	0	0	0	0	0	0	0	0	0	0	0	0	0	0	0	0	0	0	0	0	0	0	0	0	0	0	0	0	0	0	0	0	0	0	0	0	0	0	0	0	0	0	0	0	0	0	0
hsa-miR-4721	0	0	0	0	0	0	0	0	0	0	0	0	0	0	0	0	0	0	0	0	0	0	0	0	0	0	0	0	0	0	0	0	0	0	0	0	0	0	0	0	0	0	0	0	0	0	0	0	0
hsa-miR-4722-5p	0	0	0	0	0	0	0	0	0	0	0	0	0	0	0	0	0	0	0	0	0	0	0	0	0	0	0	0	0	0	0	0	0	0	0	0	0	0	0	0	0	0	0	0	0	0	0	0	0
hsa-miR-4722-3p	0	0	0	0	0	0	0	0	0	0	0	0	0	0	0	0	0	0	0	0	0	0	0	0	0	0	0	0	0	0	0	0	0	0	0	0	0	0	0	0	0	0	0	0	0	0	0	0	0
hsa-miR-4520-2-3p	0	0	0	0	0	0	0	0	0	0	0	0	0	0	0	0	0	0	0	0	0	0	0	0	0	0	0	0	0	0	0	0	0	0	0	0	0	0	0	0	0	0	0	0	0	0	0	0	0
hsa-miR-4723-5p	0	1	0	0	0	0	0	0	0	0	0	0	0	0	0	0	0	0	0	0	0	0	0	1	0	0	0	0	0	0	0	1	0	0	0	0	0	0	0	0	0	0	0	0	0	1	0	0	0
hsa-miR-4723-3p	0	0	0	0	0	0	0	0	1	0	0	0	0	0	0	0	0	0	0	0	0	0	0	0	0	0	0	0	1	0	0	0	0	0	0	0	0	0	0	0	0	0	0	0	0	0	0	0	0
hsa-miR-451b	0	0	0	0	0	0	0	0	0	0	0	0	0	0	0	0	0	0	0	0	0	0	0	0	0	0	0	0	0	0	0	0	0	0	0	0	0	0	0	0	0	0	0	0	0	0	0	0	0
hsa-miR-4724-5p	3	3	4	7	1	9	27	8	8	2	4	4	1	2	2	6	1	1	8	0	3	2	1	2	58	13	17	9	5	0	0	58	2	4	0	15	3	1	4	0	3	0	7	1	5	0	2	18	6
hsa-miR-4724-3p	0	0	0	0	0	0	0	0	0	0	0	0	0	0	0	0	0	0	0	1	1	0	0	0	0	2	0	0	0	0	0	0	0	0	0	0	0	0	0	0	0	0	0	0	0	0	0	0	0
hsa-miR-4725-5p	0	0	0	0	0	0	0	0	0	0	0	0	0	0	0	0	0	0	2	0	0	0	0	0	0	0	0	0	0	0	0	0	1	0	0	0	0	0	0	0	0	0	0	0	0	1	0	0	1
hsa-miR-4725-3p	0	1	0	1	0	0	0	0	0	1	0	0	1	2	0	0	0	0	0	0	0	0	0	0	0	1	3	1	0	1	0	0	0	1	0	2	1	0	1	0	1	1	0	1	2	0	0	0	1
hsa-miR-4726-5p	0	0	0	0	0	0	0	1	0	0	0	0	0	0	1	1	0	1	0	1	1	1	1	0	0	0	0	0	0	0	1	1	0	0	0	0	0	0	0	1	0	3	0	0	3	0	0	0	0
hsa-miR-4726-3p	0	0	0	0	0	0	0	0	0	0	0	0	0	0	0	0	0	0	0	0	0	0	0	0	0	0	0	0	0	0	0	0	0	0	0	0	0	0	0	0	0	0	0	0	0	1	0	0	0
hsa-miR-4727-5p	1	0	0	5	0	0	1	1	3	0	0	0	1	3	0	2	1	0	0	0	5	2	0	0	4	1	0	0	0	0	2	3	0	0	0	0	1	0	3	0	0	1	1	2	2	1	0	0	0
hsa-miR-4727-3p	0	0	0	0	0	0	0	0	0	0	0	0	0	0	0	0	0	0	0	0	0	0	0	0	0	0	0	0	0	0	0	0	0	0	0	0	0	0	0	0	0	0	0	0	0	1	0	0	0
hsa-miR-4728-5p	0	0	0	0	0	0	0	0	0	0	0	0	0	0	0	0	1	0	0	0	0	0	0	0	0	1	0	0	0	0	0	0	0	0	0	0	1	0	2	0	0	0	0	0	0	0	0	1	0
hsa-miR-4728-3p	2	4	0	8	1	4	0	1	0	1	1	4	1	1	2	2	2	6	0	0	3	1	0	0	5	12	17	1	0	0	0	1	0	2	0	4	2	1	1	4	1	0	0	1	2	6	0	2	3
hsa-miR-4729	0	0	0	0	0	0	0	0	0	0	0	0	0	0	0	0	0	0	0	0	0	0	0	0	0	0	1	0	0	0	0	0	0	0	0	1	0	0	0	0	0	0	0	0	0	0	0	0	0
hsa-miR-4730	0	0	0	0	0	0	0	0	0	0	0	0	0	0	0	1	0	0	0	0	0	0	0	0	0	0	0	0	0	0	0	0	0	0	0	0	1	0	0	1	0	0	0	1	2	0	0	0	0
hsa-miR-4731-5p	0	0	0	0	0	0	0	0	0	0	0	0	0	0	0	0	0	0	0	0	0	0	0	0	0	0	0	1	0	0	0	0	0	0	0	0	0	0	0	0	0	0	0	0	0	0	0	0	0
hsa-miR-4731-3p	0	0	0	0	0	0	0	0	0	0	0	0	0	0	0	0	0	0	0	0	0	0	0	0	0	0	0	0	0	0	0	0	0	0	0	0	0	0	0	0	0	0	0	0	0	0	0	0	0
hsa-miR-4732-5p	0	0	0	0	0	0	0	0	0	1	5	0	1	0	1	0	0	0	0	0	0	0	0	0	0	0	1	0	0	0	0	0	0	0	0	0	1	0	0	0	1	0	0	0	0	0	1	0	0
hsa-miR-4732-3p	2	0	0	2	4	2	0	0	2	1	8	0	5	0	2	1	3	0	2	3	1	2	0	1	15	3	4	0	3	0	4	1	0	1	1	0	0	0	0	0	3	0	0	0	0	0	4	0	1
hsa-miR-4733-5p	0	1	0	0	0	0	0	0	0	0	0	4	0	0	1	0	0	3	0	0	1	0	1	0	0	0	0	0	0	3	0	0	1	0	0	0	1	0	1	0	0	1	0	1	0	0	0	0	0
hsa-miR-4733-3p	0	0	0	1	0	0	1	0	0	0	0	2	0	0	0	1	0	0	0	0	0	0	0	0	1	0	2	1	0	0	0	0	0	0	1	1	3	0	3	0	0	5	0	2	0	1	0	0	0
hsa-miR-4734	0	0	0	1	0	0	0	0	0	0	0	0	0	0	0	0	0	0	0	0	0	1	0	0	0	0	0	0	0	0	0	0	0	0	0	0	0	0	0	0	1	0	0	0	0	0	0	0	0
hsa-miR-4735-5p	0	0	0	11	0	1	0	1	2	0	0	0	5	7	2	1	0	5	0	1	4	0	3	0	3	5	1	1	2	0	0	3	3	3	0	0	0	0	0	1	0	4	0	6	1	0	1	2	3
hsa-miR-4735-3p	0	0	0	0	0	0	0	0	0	0	0	0	0	0	0	0	0	0	0	0	0	0	1	0	0	0	0	0	0	0	0	0	0	0	0	0	0	0	0	0	0	0	0	0	0	0	0	0	0
hsa-miR-4736	2	0	0	0	0	0	0	0	1	0	0	1	2	0	0	0	0	1	0	1	0	0	0	0	0	0	3	0	0	0	2	0	0	0	0	0	0	0	0	0	0	0	0	0	0	0	0	0	0
hsa-miR-4737	0	0	0	0	0	0	0	0	0	0	0	0	0	0	0	0	0	0	0	0	0	0	0	0	0	0	0	0	0	0	0	0	0	0	0	0	0	0	0	0	0	0	0	0	0	0	0	0	0
hsa-miR-3064-5p	0	0	1	0	0	0	0	1	0	0	0	0	3	1	0	0	0	0	1	1	1	1	0	0	4	3	0	0	0	0	0	1	1	0	0	0	0	0	0	0	2	1	0	0	2	3	2	0	2
hsa-miR-3064-3p	3	0	0	0	1	1	1	0	4	1	1	4	1	0	1	0	1	0	7	0	3	1	0	1	1	2	3	2	0	2	0	2	0	0	1	1	2	1	3	0	0	0	0	1	0	3	0	1	1
hsa-miR-4738-5p	0	0	0	0	0	0	1	0	2	0	0	2	0	0	0	0	0	0	0	0	0	0	0	0	1	5	0	0	0	0	0	1	0	0	0	0	0	0	0	0	1	0	0	0	0	0	2	0	0
hsa-miR-4738-3p	1	0	0	0	1	0	0	0	0	0	2	1	0	2	0	0	0	0	1	1	2	0	1	0	0	5	0	1	1	0	0	0	0	2	0	1	3	0	0	1	0	0	1	0	1	1	0	0	1
hsa-miR-4739	1	2	1	0	1	2	1	0	4	0	2	0	1	0	2	0	0	1	1	0	5	0	7	1	2	29	15	1	1	9	0	0	0	0	5	9	1	4	0	3	1	1	1	3	3	17	2	4	3
hsa-miR-4740-5p	1	0	0	2	0	2	4	0	0	1	0	4	1	2	1	0	0	0	0	0	1	3	1	0	4	0	8	0	0	2	0	2	0	0	1	0	1	1	2	0	0	3	2	0	0	0	1	0	0
hsa-miR-4740-3p	0	0	0	0	0	0	1	0	0	0	0	0	0	0	0	0	0	0	0	0	0	0	0	0	0	0	0	0	0	0	0	0	0	0	0	0	0	0	0	0	0	0	0	0	0	0	0	0	0
hsa-miR-4741	2	0	1	4	1	1	1	1	0	0	0	1	0	0	0	0	0	3	0	0	0	3	1	0	0	1	1	0	0	0	0	1	1	0	0	0	0	3	1	0	0	1	0	0	4	1	2	1	4
hsa-miR-4742-5p	0	0	0	0	0	0	0	0	0	0	0	0	0	0	0	0	0	0	0	1	0	0	0	0	0	0	0	0	0	0	0	0	0	0	0	0	0	0	0	0	0	0	0	1	0	0	0	0	0
hsa-miR-4742-3p	2	2	9	6	0	1	1	3	2	1	8	1	0	3	10	1	1	4	3	1	5	5	1	3	5	5	3	3	2	3	0	5	4	1	4	6	2	2	2	2	3	7	1	1	1	8	8	3	10
hsa-miR-4743-5p	1	0	0	1	0	0	0	0	0	0	0	0	0	0	0	0	0	0	1	0	0	0	0	0	1	0	0	0	0	1	0	0	0	0	0	0	0	0	0	0	1	0	0	0	0	0	0	0	0
hsa-miR-4743-3p	0	0	0	0	0	0	0	0	1	0	0	0	0	0	0	0	0	0	0	0	0	0	0	0	0	0	0	0	0	0	0	0	0	0	0	0	0	0	0	0	0	0	0	1	0	0	0	0	0
hsa-miR-4744	0	0	0	2	0	0	0	0	1	0	0	0	0	0	0	0	0	0	0	0	2	0	0	1	0	2	0	1	0	0	1	0	0	0	0	0	0	0	1	0	0	0	0	0	0	0	1	0	0
hsa-miR-3591-5p	1	8	30	43	11	2	4	2	295	7	4	19	3	0	6	4	4	6	14	4	11	6	8	9	5	16	20	3	4	14	0	9	1	8	7	5	53	5	14	9	21	75	5	1	2	121	3	3	7
hsa-miR-3591-3p	0	0	1	3	1	1	0	1	38	2	2	2	2	0	0	1	1	1	1	1	2	0	0	2	2	1	2	0	2	3	0	2	1	5	1	2	3	0	2	0	2	3	1	1	0	6	0	1	1
hsa-miR-4745-5p	0	0	0	0	0	0	0	0	0	0	0	0	0	0	1	0	0	0	0	0	0	0	0	0	0	2	0	0	0	0	0	0	0	0	0	0	0	0	0	0	0	0	0	0	0	1	0	0	1
hsa-miR-4745-3p	0	2	0	0	0	0	0	0	0	0	0	0	0	0	2	0	1	4	3	0	0	1	1	0	1	1	3	0	0	1	0	0	0	0	0	1	1	1	0	3	0	0	0	0	0	3	1	1	2
hsa-miR-4746-5p	10	15	21	26	16	0	7	10	6	6	1	53	2	18	12	10	4	71	18	6	6	1	30	13	7	70	11	1	6	9	7	11	30	9	6	4	15	12	3	0	25	23	2	24	18	96	0	17	14
hsa-miR-4746-3p	0	0	0	0	0	0	0	0	0	0	0	0	0	0	0	0	0	0	0	0	0	0	0	0	0	0	0	0	0	0	0	0	0	0	0	0	0	0	0	0	0	0	0	0	0	0	0	0	0
hsa-miR-4747-5p	0	0	0	0	0	0	0	0	0	0	0	0	0	0	0	0	0	0	0	0	0	0	0	0	0	0	0	0	0	0	0	0	0	0	0	0	0	0	0	0	0	0	0	0	0	0	0	0	0
hsa-miR-4747-3p	0	0	0	0	0	0	0	0	0	0	0	0	0	0	0	0	0	0	0	0	0	0	0	0	0	1	0	0	0	0	0	0	0	0	0	0	0	0	0	0	0	0	0	0	1	0	0	0	0
hsa-miR-4748	0	0	0	0	0	0	0	0	0	0	0	0	0	0	0	0	0	1	0	0	0	0	0	0	0	0	0	0	0	0	0	0	0	0	0	1	0	0	0	0	1	2	0	0	0	0	0	1	1
hsa-miR-4749-5p	0	1	0	0	0	0	0	0	0	0	1	2	0	0	1	0	0	3	0	0	1	0	0	0	0	1	0	0	0	0	0	0	0	0	0	0	0	0	0	0	0	0	0	0	0	0	0	0	0
hsa-miR-4749-3p	2	0	0	0	0	0	0	0	0	0	0	0	0	0	0	0	1	0	0	0	1	0	0	0	1	0	0	1	1	0	0	0	0	0	0	0	0	0	0	0	1	0	0	0	0	0	0	0	0
hsa-miR-4750-5p	0	0	0	0	0	0	0	0	0	0	0	0	0	0	0	0	0	0	0	0	0	0	0	0	0	0	0	0	0	0	0	0	0	1	0	0	2	0	0	0	0	0	0	0	0	0	0	0	0
hsa-miR-4750-3p	0	0	0	0	0	0	0	0	0	0	1	0	0	0	0	0	0	0	0	0	0	0	0	0	0	0	0	0	0	0	0	0	0	0	0	0	0	0	0	0	0	0	0	0	0	0	0	0	1
hsa-miR-4751	1	1	0	0	0	1	0	0	0	0	2	0	0	0	2	0	1	0	0	2	0	0	0	0	0	0	1	0	1	0	2	0	1	0	0	0	0	1	2	2	0	0	0	0	0	1	2	1	1
hsa-miR-4752	0	0	0	0	0	0	0	0	0	0	1	0	0	0	0	0	0	0	1	0	0	1	0	0	0	0	0	0	0	0	0	0	0	0	0	0	0	0	0	0	1	0	0	0	0	1	0	1	0
hsa-miR-4753-5p	0	0	0	0	0	0	0	0	0	0	0	1	1	0	0	1	0	0	1	0	0	0	1	0	1	0	0	0	0	0	0	1	1	0	1	0	0	0	0	0	2	3	1	1	0	1	0	0	0
hsa-miR-4753-3p	0	0	0	1	0	0	0	0	2	0	0	0	1	0	0	0	0	2	0	0	0	0	0	0	0	0	0	0	0	0	0	0	0	0	0	0	1	0	0	0	0	0	0	1	0	3	0	0	0
hsa-miR-371b-5p	0	0	0	0	0	0	0	0	0	1	0	1	0	0	0	0	0	1	0	0	0	1	0	0	0	0	0	0	0	0	0	0	0	0	2	0	0	0	1	0	0	0	0	0	0	0	0	0	0
hsa-miR-371b-3p	0	0	0	0	0	0	0	0	0	0	0	0	0	0	0	0	0	1	0	0	0	0	1	0	0	0	0	0	0	0	0	0	0	0	0	0	0	0	0	0	0	0	0	0	0	0	0	0	0
hsa-miR-4754	0	0	0	1	0	1	1	0	0	0	0	0	0	0	3	2	2	1	2	0	4	0	0	0	0	1	0	0	0	0	0	0	0	5	0	0	1	0	5	1	2	2	0	0	0	1	0	0	0
hsa-miR-4755-5p	0	0	0	1	0	0	0	0	0	0	0	0	0	0	0	0	0	0	3	0	0	2	0	0	0	0	2	0	1	0	0	0	1	0	0	0	0	0	0	0	0	0	0	1	1	2	0	0	0
hsa-miR-4755-3p	0	0	0	1	1	0	0	0	0	0	0	0	0	1	1	2	1	1	2	0	0	0	0	0	0	0	2	0	0	0	0	1	0	1	0	1	1	1	0	0	0	0	0	0	1	3	0	1	0
hsa-miR-499b-5p	0	0	0	0	0	0	0	0	0	0	0	0	0	0	0	0	0	1	0	0	0	0	0	0	0	0	0	0	0	0	0	0	0	0	0	0	0	0	0	0	0	0	0	0	0	1	0	0	0
hsa-miR-499b-3p	0	0	0	0	0	0	0	0	0	0	0	0	0	0	0	0	0	0	0	0	0	0	0	0	0	0	0	0	0	0	0	0	0	0	0	0	0	0	1	0	0	0	0	0	0	0	0	0	0
hsa-miR-4756-5p	0	0	0	0	0	0	0	0	0	0	0	0	0	0	0	0	0	0	0	0	0	0	0	0	0	0	0	0	0	0	0	0	0	0	0	0	0	0	0	0	0	0	0	0	0	0	0	0	0
hsa-miR-4756-3p	0	0	0	2	0	0	0	0	0	0	0	0	0	1	0	0	0	0	0	0	0	0	0	0	0	0	0	0	0	0	0	0	0	2	0	0	2	0	0	0	0	1	0	0	0	0	0	0	0
hsa-miR-4757-5p	1	0	0	1	0	0	1	0	0	0	0	0	0	0	0	0	0	0	1	0	0	0	0	0	2	0	0	0	0	0	0	1	1	0	0	0	0	0	1	0	1	0	0	0	0	1	0	0	0
hsa-miR-4757-3p	0	0	0	0	0	0	0	0	0	0	0	0	0	0	0	0	0	0	0	0	0	0	0	0	0	0	0	0	0	0	0	0	0	1	0	0	0	0	0	0	0	0	0	0	0	0	0	0	0
hsa-miR-4758-5p	0	0	0	0	0	0	0	1	0	0	0	0	0	0	1	1	0	0	0	0	0	0	1	1	1	1	0	0	0	0	0	1	0	0	1	1	2	2	0	1	1	3	0	0	1	1	2	0	0
hsa-miR-4758-3p	1	0	0	1	1	0	1	0	0	0	0	0	0	3	0	0	0	0	1	0	0	1	1	0	4	0	0	0	0	0	0	0	0	0	0	0	0	0	0	0	2	0	0	0	0	0	0	0	0
hsa-miR-4759	0	0	0	0	0	0	0	0	0	0	0	0	0	0	0	0	0	0	0	0	0	0	0	0	0	0	0	0	0	0	0	0	0	0	0	0	0	0	0	0	0	0	0	0	0	0	0	0	0
hsa-miR-4760-5p	0	0	0	0	0	0	0	0	0	0	0	0	1	0	0	0	0	0	0	0	0	1	0	0	0	0	0	0	0	0	0	0	0	1	0	0	0	0	0	0	0	0	0	0	0	0	0	0	0
hsa-miR-4760-3p	0	0	0	0	0	0	0	0	0	0	0	0	0	0	0	0	0	0	0	0	0	0	0	0	0	0	0	0	0	0	0	0	0	0	0	0	0	0	0	0	0	0	0	0	0	0	0	0	0
hsa-miR-4761-5p	0	0	0	0	0	0	0	1	0	0	0	0	0	0	0	0	0	0	0	0	0	0	0	0	0	0	0	0	0	0	0	0	0	0	0	0	0	0	0	0	0	0	0	0	0	0	0	0	0
hsa-miR-4761-3p	0	0	0	0	0	0	0	0	0	0	0	0	0	0	0	0	0	0	0	0	0	0	0	0	0	0	0	0	0	0	0	0	0	0	0	0	0	0	0	0	0	0	0	0	0	0	0	0	0
hsa-miR-4762-5p	0	0	2	1	0	0	1	1	1	0	1	0	1	0	2	1	0	0	0	0	1	1	0	0	1	0	2	0	0	1	0	1	0	1	0	0	1	1	0	0	0	3	1	1	0	0	1	0	1
hsa-miR-4762-3p	0	0	1	0	1	0	0	1	0	0	0	4	1	1	1	0	2	6	1	0	3	0	2	0	3	2	1	1	1	0	0	3	1	1	1	0	1	1	2	1	0	6	1	0	3	3	2	2	1
hsa-miR-4763-5p	0	0	0	0	0	0	0	0	0	0	0	1	0	0	0	0	0	0	0	0	0	0	1	0	1	1	1	0	0	0	0	1	0	0	0	0	0	0	0	0	0	1	0	0	0	3	0	0	0
hsa-miR-4763-3p	0	0	0	0	0	1	0	0	0	0	0	0	0	1	0	0	0	0	0	0	0	0	0	0	0	0	0	0	0	0	0	0	0	0	0	0	0	0	0	0	0	0	0	0	0	0	0	0	0
hsa-miR-4764-5p	0	0	0	0	0	0	2	0	0	0	0	0	0	0	0	0	0	0	0	0	1	0	1	0	0	0	2	0	1	0	0	0	0	1	0	0	0	0	0	0	0	0	0	0	0	0	0	2	0
hsa-miR-4764-3p	0	0	0	0	0	0	0	0	0	0	0	0	0	0	0	0	0	0	0	0	0	0	0	0	0	0	0	1	0	1	0	0	0	0	0	0	0	0	0	0	0	0	0	0	1	0	0	0	0
hsa-miR-4765	0	0	0	0	0	0	0	0	0	0	0	0	0	0	0	0	0	0	0	0	0	0	0	0	0	0	0	0	0	0	0	0	0	0	0	0	0	0	0	0	0	0	0	0	0	0	0	0	0
hsa-miR-4766-5p	1	0	0	1	1	0	0	0	0	0	0	0	0	0	1	0	0	0	1	0	0	0	1	0	0	0	0	0	0	0	0	0	0	2	0	0	1	0	0	0	0	0	0	0	0	0	0	0	1
hsa-miR-4766-3p	0	0	1	2	2	0	1	3	0	0	1	1	4	3	0	2	2	2	5	3	12	3	7	2	2	2	1	3	0	1	0	1	0	2	0	4	3	1	6	1	2	1	0	2	4	1	1	4	8
hsa-miR-4767	0	0	0	0	0	0	0	0	0	0	0	0	0	0	0	0	0	0	0	0	0	0	0	0	0	0	0	0	0	0	0	0	0	0	0	0	0	0	1	0	0	0	0	0	0	0	0	0	1
hsa-miR-4768-5p	0	0	0	0	1	0	0	0	0	0	0	0	1	0	0	0	0	1	0	0	1	0	0	0	0	0	0	0	0	0	0	0	0	0	0	1	0	0	0	0	0	0	0	0	0	0	0	0	1
hsa-miR-4768-3p	0	0	0	0	0	0	0	0	0	0	0	0	0	0	0	0	0	0	0	0	0	0	0	0	0	0	0	0	0	0	0	0	0	0	0	0	0	0	0	0	0	0	0	0	0	0	0	0	0
hsa-miR-4769-5p	0	0	0	0	0	0	0	0	0	0	0	1	0	0	0	0	0	0	1	1	0	0	0	0	0	0	0	0	0	0	0	0	0	0	0	0	0	0	0	0	0	0	0	0	0	0	0	0	0
hsa-miR-4769-3p	0	0	0	0	0	0	0	0	0	0	0	0	0	0	0	0	0	1	0	0	0	0	0	0	0	0	0	0	0	0	0	0	0	1	0	0	0	0	0	0	0	0	0	0	0	0	0	0	0
hsa-miR-4770	0	0	0	0	0	0	0	1	0	0	0	0	0	0	0	0	0	0	1	2	0	0	0	0	5	0	0	0	0	0	0	0	0	0	0	0	0	0	0	0	0	0	0	1	0	0	1	0	2
hsa-miR-4771	0	0	0	0	0	0	0	0	0	0	0	0	0	0	0	0	0	0	0	0	0	0	0	0	0	0	0	0	0	0	0	0	0	0	0	0	0	0	0	0	0	0	0	0	0	0	0	0	0
hsa-miR-4772-5p	37	4	1	2	5	3	0	1	7	1	4	19	1	4	1	2	4	14	3	6	8	1	2	1	18	2	4	5	3	2	1	2	2	4	4	0	1	0	2	0	3	3	0	2	1	2	9	2	6
hsa-miR-4772-3p	83	23	9	17	17	10	12	33	10	1	30	96	58	39	3	13	23	119	36	53	78	46	1	9	85	19	12	25	49	10	25	14	7	22	12	5	1	4	16	4	27	10	4	13	13	6	62	19	91
hsa-miR-4773	0	0	0	0	0	0	0	0	0	0	0	0	0	0	0	0	0	0	0	0	0	0	0	0	0	0	0	0	0	0	0	0	0	0	0	0	0	0	0	0	0	0	0	0	0	0	0	0	0
hsa-miR-4774-5p	0	0	0	0	0	0	0	0	0	0	0	0	0	0	0	0	0	0	0	0	0	0	0	0	0	0	0	1	0	0	0	0	0	0	0	0	0	0	0	0	0	0	0	0	0	0	0	0	0
hsa-miR-4774-3p	0	0	0	0	0	0	0	0	0	0	0	0	0	0	0	0	0	0	0	0	0	0	0	0	0	0	0	0	0	0	0	0	0	0	0	0	0	0	0	0	0	0	0	0	0	0	0	0	0
hsa-miR-4775	0	0	1	0	0	2	0	0	3	1	2	1	3	1	0	0	1	0	1	0	2	0	0	0	4	0	0	0	3	1	0	4	4	1	0	0	1	0	5	1	1	0	0	0	0	3	0	1	4
hsa-miR-4776-5p	0	0	0	0	0	0	0	0	0	0	0	0	0	0	0	0	0	0	0	0	0	0	0	0	0	0	0	0	0	0	0	0	0	0	0	0	0	0	0	0	0	0	0	0	0	0	0	0	0
hsa-miR-4776-3p	0	0	0	0	0	0	0	0	0	0	0	0	0	0	0	0	0	0	0	0	0	0	0	0	0	0	0	0	0	0	0	0	0	0	0	0	0	0	0	0	0	0	0	0	0	0	0	0	0
hsa-miR-4777-5p	0	0	0	0	0	0	0	0	0	0	0	0	0	0	0	0	0	0	0	0	0	0	0	0	0	0	0	0	0	0	0	0	0	0	0	0	0	0	0	0	0	0	0	0	0	0	0	0	0
hsa-miR-4777-3p	1	1	0	2	0	6	2	4	0	0	8	3	5	5	0	1	1	1	4	3	5	3	3	0	6	2	0	1	4	0	2	0	0	1	0	2	2	0	3	0	8	1	0	0	3	1	2	1	2
hsa-miR-4778-5p	0	0	0	0	0	0	0	0	0	0	0	0	0	0	0	0	0	0	3	0	0	0	0	0	0	0	0	0	0	0	0	0	0	0	0	0	0	0	0	0	0	0	0	0	0	0	0	0	0
hsa-miR-4778-3p	0	0	0	0	0	0	0	0	0	0	0	0	0	0	0	0	0	0	8	0	0	0	0	0	0	0	0	0	0	0	0	0	0	0	0	0	0	0	0	0	0	0	0	0	0	0	0	0	0
hsa-miR-4779	1	0	0	0	0	0	0	0	1	1	0	0	0	0	0	0	0	0	0	0	2	0	0	0	0	1	1	0	0	0	0	0	0	0	0	0	0	0	0	0	0	0	0	0	0	0	0	0	0
hsa-miR-4780	0	0	0	0	0	0	0	0	0	0	0	0	0	0	0	0	0	0	0	0	0	0	0	0	0	0	0	0	0	0	0	0	0	0	0	0	0	0	0	0	0	2	0	0	0	0	0	0	0
hsa-miR-4436b-5p	0	0	0	0	0	0	0	0	0	0	0	0	0	0	0	0	0	0	0	0	0	0	0	0	0	0	0	0	0	0	0	0	0	0	0	0	0	0	0	0	0	0	0	0	0	0	0	0	0
hsa-miR-4436b-3p	0	0	0	0	0	0	0	0	0	0	0	0	0	0	0	0	0	0	0	0	0	0	0	0	0	0	0	0	0	0	0	0	0	0	0	0	0	0	0	0	0	0	0	0	0	0	0	0	0
hsa-miR-4781-5p	0	0	0	0	0	0	0	0	0	0	0	0	0	0	0	0	0	0	0	0	0	0	0	0	0	0	0	0	0	0	0	0	0	0	0	0	0	0	0	0	0	0	0	1	0	0	1	0	0
hsa-miR-4781-3p	3	2	1	1	0	0	1	2	0	0	2	1	2	1	0	3	2	0	0	0	2	0	3	0	5	5	0	1	1	2	0	2	1	3	3	0	2	2	2	3	1	3	1	0	2	4	2	1	1
hsa-miR-4782-5p	0	0	0	0	0	1	0	0	0	0	1	0	0	0	1	0	1	0	0	0	0	0	1	0	1	2	1	0	0	0	0	0	0	1	0	0	1	3	0	0	0	0	0	0	4	1	1	0	0
hsa-miR-4782-3p	0	0	0	0	0	0	0	0	0	0	0	0	0	0	0	0	0	0	0	0	0	0	0	0	0	0	0	0	0	0	0	0	0	0	0	0	0	0	1	0	0	0	0	0	1	0	0	0	0
hsa-miR-4783-5p	0	0	0	1	0	0	0	0	0	0	0	0	0	0	0	0	0	0	0	0	0	0	0	0	0	0	0	0	0	0	0	0	0	0	0	0	0	0	0	0	0	0	0	0	0	0	0	0	0
hsa-miR-4783-3p	0	0	0	0	0	0	0	0	0	0	0	0	0	0	0	0	0	0	0	0	0	0	0	0	0	0	0	0	0	0	0	0	0	0	0	0	0	0	0	0	0	0	0	0	0	0	0	0	0
hsa-miR-4784	0	1	0	0	0	1	0	0	1	1	0	1	1	2	1	1	0	6	1	0	0	1	2	1	243	2	1	0	0	1	0	0	0	0	0	0	0	1	2	0	1	4	0	1	2	0	0	0	3
hsa-miR-4785	0	0	0	0	0	0	0	0	0	0	0	1	0	0	0	0	2	0	1	0	0	0	0	0	0	0	0	0	0	0	0	0	0	0	0	0	0	0	0	0	0	0	0	0	0	0	0	0	3
hsa-miR-1245b-5p	0	0	0	0	0	0	0	0	0	0	0	0	0	0	0	1	0	0	0	1	0	0	0	0	0	0	0	0	0	0	0	0	0	1	0	0	0	0	0	0	0	0	0	0	0	0	0	0	0
hsa-miR-1245b-3p	0	0	0	0	0	0	0	0	0	0	0	0	0	0	0	0	0	0	0	0	0	0	0	0	0	0	0	0	0	0	0	0	0	0	0	0	0	0	0	0	0	0	0	0	0	0	0	0	0
hsa-miR-2467-5p	0	0	0	0	0	0	1	0	0	0	0	0	0	0	0	0	0	0	0	0	0	0	1	0	0	0	0	0	0	0	0	0	0	0	0	0	0	0	0	0	0	0	0	0	0	2	0	0	0
hsa-miR-2467-3p	0	0	0	0	0	0	0	0	0	0	0	0	0	0	0	0	0	0	0	0	0	0	0	0	0	0	0	0	0	0	0	0	0	0	0	0	0	0	0	0	0	0	0	0	0	0	0	0	0
hsa-miR-4786-5p	0	2	3	4	1	1	5	4	6	3	1	2	1	1	3	1	4	4	6	2	2	7	1	0	10	1	7	0	6	1	1	3	0	1	0	1	2	1	2	1	6	3	1	2	3	14	8	5	8
hsa-miR-4786-3p	0	1	0	3	0	0	1	0	0	1	2	0	1	0	0	0	0	0	0	0	0	0	0	0	0	0	0	0	0	0	0	0	0	0	0	0	1	3	0	0	0	1	0	1	0	0	0	0	3
hsa-miR-4787-5p	0	0	0	0	0	0	0	0	0	0	0	1	0	0	0	0	0	0	0	0	0	0	0	0	0	0	1	0	0	0	0	0	0	0	0	0	0	0	0	0	0	0	0	0	0	0	0	0	0
hsa-miR-4787-3p	1	2	2	4	1	0	0	1	1	0	2	3	0	0	0	0	0	1	0	1	0	0	2	0	2	0	3	0	0	0	1	0	0	1	0	0	0	0	0	0	10	1	0	1	0	0	0	1	1
hsa-miR-4788	2	0	0	2	3	3	17	1	2	0	6	1	6	1	0	1	7	1	6	2	1	6	3	2	7	52	40	1	3	0	2	0	0	1	0	1	0	10	0	0	0	1	6	0	3	1	28	2	1
hsa-miR-4789-5p	0	0	0	0	0	0	0	0	0	0	0	0	0	0	0	0	0	0	0	0	0	0	0	0	0	0	0	0	0	0	0	0	0	0	0	0	0	0	0	0	0	0	0	0	0	0	0	0	0
hsa-miR-4789-3p	0	0	0	0	0	0	0	0	1	0	1	0	0	0	0	0	0	0	0	0	0	0	0	0	0	0	0	0	0	1	0	0	0	0	0	2	1	0	0	0	0	0	0	0	0	0	0	0	0
hsa-miR-4790-5p	0	0	0	1	0	0	0	0	0	3	0	0	0	0	0	0	0	0	0	0	0	1	0	0	0	0	0	0	0	0	0	0	0	0	0	0	0	3	1	0	0	0	0	0	3	2	0	0	0
hsa-miR-4790-3p	0	0	0	0	0	0	0	0	1	0	1	2	0	0	0	2	1	0	0	1	0	0	4	3	0	1	0	0	0	0	0	0	0	0	0	0	1	0	0	0	0	0	2	0	0	5	0	2	0
hsa-miR-4791	2	0	0	2	1	1	0	2	4	1	5	3	2	0	0	0	8	5	2	2	0	1	0	0	12	2	3	0	2	1	2	0	0	0	0	0	0	0	1	2	0	2	0	1	1	1	9	1	2
hsa-miR-4792	0	0	0	0	0	0	0	0	0	0	1	0	0	0	0	0	0	0	0	0	0	0	0	0	0	0	0	0	0	0	0	0	0	0	0	0	0	0	0	0	0	0	0	0	0	0	0	0	0
hsa-miR-4793-5p	0	0	0	0	0	0	0	0	0	0	0	0	0	0	0	0	0	0	0	0	0	0	0	0	0	0	0	0	0	0	0	0	0	0	0	0	0	0	0	0	0	0	0	0	0	0	0	0	0
hsa-miR-4793-3p	0	0	1	0	0	0	0	0	0	0	0	1	0	1	0	0	0	0	0	1	0	0	0	0	0	7	0	0	0	0	0	0	0	0	0	0	0	0	0	0	0	0	0	0	0	0	1	0	0
hsa-miR-4794	0	0	0	0	0	0	0	0	0	0	0	1	0	0	0	0	0	0	0	0	0	0	0	0	0	0	0	0	0	0	0	0	0	0	0	0	0	0	0	0	0	0	0	0	0	0	0	0	0
hsa-miR-4795-5p	0	0	0	0	0	0	0	0	0	0	0	0	0	0	0	0	0	0	0	0	0	0	0	0	0	0	0	0	0	0	0	1	0	0	0	0	0	0	0	0	0	0	0	0	0	0	0	0	0
hsa-miR-4795-3p	0	0	0	0	0	0	0	1	0	0	1	0	0	0	1	1	1	0	1	0	0	0	2	0	0	1	0	0	0	0	0	1	1	0	0	0	1	0	0	0	0	0	0	0	0	1	0	0	0
hsa-miR-4796-5p	2	0	0	3	3	4	1	3	7	0	1	0	2	2	0	1	0	0	8	3	13	0	5	3	5	6	3	0	2	0	4	7	0	3	2	2	1	1	1	1	1	2	1	1	2	6	1	1	2
hsa-miR-4796-3p	0	0	0	0	0	0	0	0	0	0	0	0	0	0	0	0	0	1	0	0	0	0	0	0	0	0	1	0	1	0	0	0	0	0	0	0	0	0	0	0	1	0	0	0	1	1	1	0	0
hsa-miR-4797-5p	0	0	0	0	0	0	0	0	0	0	0	0	0	0	0	0	0	0	0	0	0	0	0	0	0	0	0	0	0	0	0	0	0	0	0	0	0	0	0	0	0	0	0	0	0	0	0	0	0
hsa-miR-4797-3p	1	1	1	5	2	1	3	0	1	0	2	4	1	2	0	4	2	4	1	2	2	0	4	2	3	1	7	0	0	1	0	1	0	0	1	1	0	2	2	0	2	1	0	1	2	23	2	0	4
hsa-miR-4798-5p	0	0	0	0	0	0	0	0	0	0	2	0	0	0	0	0	0	0	0	0	0	0	0	0	0	0	0	0	1	0	0	0	0	0	0	0	0	0	0	0	0	0	0	0	0	0	0	0	0
hsa-miR-4798-3p	0	0	0	0	0	0	0	0	0	0	0	0	0	0	0	0	0	0	0	0	0	0	0	0	0	0	0	0	0	0	0	0	0	0	0	0	0	0	0	0	0	0	0	0	0	0	0	0	0
hsa-miR-4799-5p	0	0	0	0	0	0	0	0	0	0	1	0	0	0	0	0	0	0	0	0	0	0	0	0	0	0	0	0	0	0	0	0	0	0	0	0	0	0	0	0	0	0	0	0	0	1	0	0	0
hsa-miR-4799-3p	0	0	0	0	0	0	0	0	0	0	0	0	0	0	0	0	0	0	0	0	0	0	0	0	0	0	0	0	0	0	0	0	0	0	0	0	0	0	0	0	0	0	0	0	0	0	0	0	0
hsa-miR-4800-5p	0	0	0	0	0	0	0	0	0	0	5	0	1	0	0	0	2	0	0	1	1	1	0	0	6	0	1	0	2	0	1	0	0	0	3	0	0	0	0	0	0	0	0	0	0	0	5	0	0
hsa-miR-4800-3p	0	0	0	2	0	0	3	1	0	1	2	1	0	0	0	0	3	0	0	1	0	1	0	0	5	0	2	1	3	0	1	0	0	1	3	1	0	0	0	0	0	1	0	0	0	0	2	0	0
hsa-miR-4801	0	0	0	0	0	0	0	0	0	0	0	0	0	0	0	0	0	0	0	0	0	0	0	0	0	0	0	0	0	0	0	0	0	0	0	0	0	0	0	0	0	0	0	0	0	0	0	0	0
hsa-miR-4802-5p	0	0	0	1	1	0	0	0	1	0	0	1	1	1	1	1	0	2	2	0	2	0	0	0	1	0	1	0	1	0	0	1	1	0	0	0	0	0	0	0	1	2	0	0	1	0	0	0	1
hsa-miR-4802-3p	0	0	0	0	0	0	1	0	1	0	0	0	1	0	0	0	0	2	0	1	0	0	1	0	0	0	1	0	0	0	0	1	0	0	1	0	1	1	0	0	1	0	0	0	1	6	1	0	1
hsa-miR-4803	0	0	0	0	0	0	0	0	0	0	0	0	0	0	0	0	0	0	0	0	0	0	0	0	0	0	0	0	0	0	0	0	0	0	0	0	0	0	0	0	0	0	0	0	0	0	0	0	0
hsa-miR-4804-5p	0	0	0	0	0	0	0	0	0	0	0	0	0	0	0	0	0	0	0	0	0	0	0	0	0	0	0	0	0	0	0	0	0	0	0	0	0	0	0	0	0	0	0	0	0	0	0	0	0
hsa-miR-4804-3p	0	0	0	0	0	0	0	0	0	0	0	0	0	0	0	0	0	0	1	0	0	0	0	0	0	0	0	0	0	0	0	0	0	0	0	0	0	0	1	0	0	0	0	0	0	1	1	0	0
hsa-miR-4999-5p	3	4	2	3	2	0	7	6	7	2	8	6	7	8	1	4	10	13	12	5	20	2	0	4	40	4	29	2	3	2	0	4	1	7	1	5	5	15	14	6	15	29	1	6	2	2	2	3	15
hsa-miR-4999-3p	0	0	1	1	0	0	0	2	1	3	1	1	1	0	2	0	2	0	1	0	3	0	0	0	0	0	0	0	0	0	0	1	1	1	0	0	0	0	1	1	0	1	0	0	0	0	0	0	1
hsa-miR-5000-5p	0	0	1	1	1	0	0	0	0	0	0	1	0	0	0	0	0	1	0	1	0	0	0	0	0	0	0	0	0	1	0	0	0	0	0	0	0	0	0	1	0	0	0	0	0	1	0	0	0
hsa-miR-5000-3p	8	1	5	18	4	5	10	6	6	4	16	9	5	0	6	0	3	47	9	8	16	6	9	0	6	4	12	3	7	8	5	1	1	5	13	13	1	6	4	1	5	8	1	5	25	24	5	3	12
hsa-miR-5001-5p	3	0	1	4	0	1	0	0	1	0	0	0	0	0	2	0	3	3	3	1	1	0	0	0	1	5	1	0	2	1	1	0	0	2	0	0	0	3	2	1	0	3	1	0	1	2	0	1	1
hsa-miR-5001-3p	0	1	0	5	0	0	0	1	0	0	1	1	1	1	0	1	0	1	2	1	0	0	1	0	1	1	1	0	0	2	0	0	0	0	0	1	2	2	1	0	2	1	0	1	1	2	3	0	1
hsa-miR-5002-5p	0	2	0	0	1	0	0	2	0	0	0	2	0	0	0	1	0	1	3	0	2	2	0	0	2	0	0	2	1	0	0	0	0	0	0	0	0	0	0	0	0	2	1	0	1	0	0	5	1
hsa-miR-5002-3p	0	0	0	0	0	1	1	0	0	0	0	1	0	0	0	0	0	0	0	0	0	0	1	0	0	0	0	0	0	0	0	0	0	0	0	0	0	0	0	0	0	0	0	0	0	0	0	0	0
hsa-miR-5003-5p	0	0	0	0	0	0	0	2	0	1	0	0	0	0	0	0	0	0	0	0	0	0	2	0	0	0	0	0	0	1	0	0	0	0	0	0	0	0	0	0	0	0	0	0	1	1	0	0	0
hsa-miR-5003-3p	2	2	1	2	1	0	1	0	1	1	0	3	5	0	1	0	1	0	2	0	0	0	2	0	0	13	1	0	2	0	1	3	2	0	1	3	0	3	1	2	3	3	1	1	14	9	0	1	4
hsa-miR-5004-5p	0	0	0	0	0	0	0	0	0	0	0	0	0	0	0	0	0	0	0	0	0	0	0	0	0	0	0	0	0	0	0	0	0	0	0	0	0	0	0	0	0	0	0	0	0	0	0	0	0
hsa-miR-5004-3p	0	0	0	0	0	0	0	0	0	0	0	0	0	0	0	0	0	0	0	0	0	0	0	0	0	0	0	0	0	0	0	0	0	0	0	0	0	0	0	0	0	0	0	0	0	0	0	0	0
hsa-miR-548ao-5p	0	0	0	0	0	0	0	0	0	0	0	0	0	0	0	0	0	0	0	0	0	0	0	0	0	0	0	0	0	0	0	0	0	0	0	0	0	0	0	0	0	0	0	0	0	0	0	0	0
hsa-miR-548ao-3p	0	0	0	0	0	0	0	0	0	0	0	0	0	0	0	0	0	0	1	0	0	1	0	0	0	0	0	1	0	0	0	0	0	0	0	0	0	0	0	0	0	0	0	0	0	0	0	0	0
hsa-miR-5006-5p	0	0	0	0	0	0	0	0	0	0	0	0	0	0	0	0	0	0	0	0	0	0	0	0	0	0	0	0	0	0	0	0	0	0	0	0	0	0	0	0	0	0	0	0	0	0	0	0	0
hsa-miR-5006-3p	0	0	0	1	0	1	0	0	0	0	2	0	0	0	1	0	1	0	0	0	0	0	0	0	1	0	0	0	0	0	0	0	0	0	0	0	0	1	0	0	0	0	0	0	0	0	0	0	2
hsa-miR-5007-5p	0	0	0	0	0	0	0	0	0	0	0	0	0	0	0	0	0	0	0	0	0	0	0	2	0	2	0	0	0	0	0	0	0	0	0	0	1	0	0	0	0	0	0	0	0	0	0	0	0
hsa-miR-5007-3p	0	0	0	0	0	0	0	0	0	0	0	0	0	0	0	0	0	0	0	0	0	0	0	0	0	0	0	0	0	0	0	0	0	0	0	0	0	0	0	0	0	0	0	0	0	0	0	0	0
hsa-miR-548ap-5p	0	0	0	0	0	0	0	0	0	0	0	0	0	0	0	0	0	0	0	0	0	0	0	0	0	0	0	0	0	0	0	0	0	0	0	0	0	0	0	0	0	0	0	0	0	0	0	0	0
hsa-miR-548ap-3p	0	0	0	0	0	0	0	0	0	0	0	0	0	0	0	0	0	0	0	0	0	0	0	0	0	0	0	0	0	0	0	0	0	0	0	0	0	0	0	0	0	0	0	0	0	0	0	0	0
hsa-miR-5008-5p	0	0	0	0	0	0	0	0	0	0	0	0	0	0	0	0	0	0	0	0	0	0	0	0	0	0	0	0	0	0	0	0	0	0	0	0	0	0	0	0	0	0	0	0	0	0	0	0	0
hsa-miR-5008-3p	0	0	0	0	1	0	0	0	0	0	0	0	0	0	0	0	0	1	0	0	0	0	0	0	0	0	0	0	0	0	0	0	0	0	0	0	0	0	0	0	0	0	0	0	0	0	0	1	0
hsa-miR-5009-5p	0	0	0	0	0	0	1	0	0	0	1	0	0	1	0	0	0	1	2	0	0	0	0	0	0	0	1	0	1	0	0	0	0	0	0	0	0	0	0	2	0	0	0	0	0	0	0	1	0
hsa-miR-5009-3p	0	0	0	0	0	0	0	0	0	0	0	0	0	0	0	0	0	0	0	0	0	0	0	0	0	0	0	0	0	0	0	0	0	0	0	0	0	0	0	0	0	0	0	0	0	0	0	0	1
hsa-miR-5010-5p	0	0	0	0	0	0	0	1	2	0	1	0	0	0	1	0	0	0	0	0	0	0	0	0	2	0	0	0	1	0	0	1	0	0	2	0	0	2	0	0	0	0	0	0	0	0	0	0	3
hsa-miR-5010-3p	1	4	2	6	2	2	4	8	3	2	3	8	7	8	9	3	3	5	6	2	8	2	3	0	4	0	5	3	4	4	0	1	3	3	7	5	8	4	4	2	5	5	0	10	5	21	3	7	8
hsa-miR-5011-5p	0	0	0	0	0	0	0	0	0	0	0	0	0	0	0	0	0	0	0	0	0	0	0	0	0	0	0	0	0	0	0	0	0	0	0	0	0	0	0	0	0	0	0	0	0	0	0	0	0
hsa-miR-5011-3p	0	0	0	0	0	0	0	0	0	0	0	0	0	0	0	0	0	0	0	0	0	0	0	0	0	0	0	0	0	0	0	0	0	0	0	0	0	0	0	0	0	0	0	0	0	0	0	0	0
hsa-miR-5047	0	0	0	0	0	0	0	0	0	0	0	0	0	0	0	0	0	0	0	0	0	0	0	0	0	0	0	0	0	0	0	0	0	0	0	0	0	0	0	0	0	0	0	0	1	0	0	0	0
hsa-miR-5087	0	1	0	0	0	0	0	0	0	0	0	0	0	0	0	0	0	0	0	0	0	0	0	0	0	0	0	0	0	0	0	0	0	0	0	0	0	0	0	0	0	0	0	0	0	0	0	0	0
hsa-miR-5088-5p	0	0	0	0	0	0	0	0	0	0	0	0	0	0	1	0	0	0	0	0	0	0	0	0	0	0	0	0	0	0	0	0	0	0	0	0	0	0	0	0	0	0	0	0	0	0	0	0	0
hsa-miR-5088-3p	0	0	0	0	0	0	0	0	0	0	0	0	0	0	1	0	0	0	0	0	0	0	0	0	0	0	0	0	1	0	0	0	0	0	0	0	0	0	0	0	0	0	0	0	0	0	0	0	0
hsa-miR-5089-5p	0	0	0	0	0	0	0	0	0	0	0	0	0	0	0	0	0	0	1	0	0	0	2	0	0	1	1	0	1	0	0	0	0	1	0	0	0	0	0	0	2	0	0	2	0	0	0	0	0
hsa-miR-5089-3p	0	0	0	0	0	0	0	0	0	0	0	0	0	0	0	0	0	0	0	0	0	0	0	0	0	0	0	0	0	0	0	0	0	0	0	0	0	0	0	0	0	0	0	0	0	0	0	0	0
hsa-miR-5090	1	1	1	0	0	0	0	0	0	0	0	6	0	3	1	0	2	0	2	0	1	0	0	0	2	0	1	0	0	0	0	0	0	0	1	2	0	3	0	2	1	0	0	0	3	0	0	0	1
hsa-miR-5091	4	2	1	0	0	0	4	0	2	0	0	10	3	0	4	0	8	3	0	2	0	3	0	1	3	9	12	1	1	0	1	2	0	2	0	0	0	3	0	0	1	3	2	0	1	0	3	0	2
hsa-miR-5092	0	0	0	0	0	0	0	0	0	0	0	0	0	0	0	0	0	0	0	0	2	0	0	0	0	0	1	0	0	0	0	0	0	0	0	0	0	0	0	0	0	0	0	0	0	0	0	1	0
hsa-miR-5093	0	0	0	0	0	0	0	0	0	0	0	1	0	0	0	0	0	0	0	0	0	0	0	0	0	0	0	0	0	0	0	0	0	0	0	0	0	0	0	0	0	0	0	0	0	0	0	0	0
hsa-miR-5094	0	0	0	1	0	0	0	0	0	0	0	1	0	0	0	0	0	3	1	0	0	0	0	0	0	0	0	0	0	0	0	0	0	0	0	0	3	0	0	0	0	0	0	0	0	0	0	0	1
hsa-miR-5095	0	0	0	0	0	0	0	0	0	0	0	0	0	0	0	0	0	0	0	0	0	0	0	0	0	0	0	0	0	0	0	0	0	0	0	0	0	0	0	0	0	0	0	0	0	0	0	0	0
hsa-miR-1273f	0	0	0	0	0	0	0	0	0	0	0	0	0	0	0	0	0	0	0	0	0	0	0	0	0	0	0	0	0	0	0	0	0	0	0	0	0	0	0	0	0	0	0	0	0	0	0	0	0
hsa-miR-1273g-5p	0	0	0	0	0	0	0	0	0	0	0	0	0	0	0	0	0	0	0	0	0	0	0	0	0	0	0	0	0	0	0	0	0	0	0	0	0	0	0	0	0	0	0	0	0	0	0	0	0
hsa-miR-1273g-3p	0	0	0	0	0	0	0	0	0	0	0	0	0	0	0	0	0	0	0	0	0	0	0	0	0	0	0	0	0	0	0	0	0	0	0	0	0	0	0	0	0	0	0	0	0	0	0	0	0
hsa-miR-5096	0	0	0	0	0	0	0	0	0	0	0	0	0	0	0	0	0	0	0	0	0	0	0	0	0	0	0	0	0	0	0	0	0	0	0	0	0	0	0	0	0	0	0	0	0	0	0	0	0
hsa-miR-5186	0	0	0	0	0	0	0	0	0	0	0	0	0	0	0	0	0	0	0	0	0	0	0	0	0	0	0	0	0	0	0	0	0	0	0	0	0	0	0	0	0	0	0	0	0	0	0	0	0
hsa-miR-5187-5p	1	4	5	4	0	0	3	5	3	1	2	5	3	5	11	1	2	1	2	2	11	5	4	1	4	5	4	1	0	8	1	1	4	3	2	3	1	2	4	1	2	19	0	2	14	11	4	2	1
hsa-miR-5187-3p	0	0	0	0	0	1	0	0	3	0	0	0	0	0	1	1	0	0	0	0	0	0	1	0	0	0	1	0	0	0	0	0	0	0	1	0	0	0	0	0	0	0	0	0	0	0	0	0	0
hsa-miR-5188	0	0	0	0	0	0	1	1	0	0	1	0	0	0	0	0	0	0	0	0	0	0	0	1	0	1	1	0	1	0	0	1	0	0	0	0	0	0	2	0	0	0	0	2	0	0	0	0	3
hsa-miR-5189-5p	0	0	0	0	0	0	0	0	0	0	0	0	0	0	0	0	0	0	0	0	0	0	0	1	0	0	0	0	0	0	0	0	0	0	0	0	0	0	0	0	0	0	0	0	0	0	0	0	0
hsa-miR-5189-3p	1	0	0	1	0	0	0	0	0	0	0	0	0	0	0	0	0	0	0	0	0	0	0	0	0	0	2	0	0	0	0	0	0	0	0	0	0	0	0	0	0	0	0	0	0	0	0	0	1
hsa-miR-5190	0	0	0	0	0	0	0	0	0	0	0	0	0	0	0	0	0	0	0	0	0	0	0	0	0	0	0	0	0	0	0	0	0	0	0	0	0	0	0	0	0	0	0	0	0	0	0	0	0
hsa-miR-5191	0	0	0	0	0	0	0	0	0	0	0	0	0	0	0	0	0	0	0	0	0	0	0	0	0	0	0	0	0	0	0	0	0	0	0	0	0	0	0	0	0	0	0	0	0	0	0	0	0
hsa-miR-5192	0	0	0	0	0	0	0	0	0	0	0	0	0	0	0	0	0	0	0	0	0	0	0	0	0	0	0	0	0	0	0	0	0	0	0	0	0	0	0	0	0	0	0	0	0	0	0	0	0
hsa-miR-5193	0	0	1	1	1	0	0	0	1	0	0	1	0	0	0	0	0	1	0	0	0	0	1	1	3	0	0	0	0	0	0	0	0	1	0	0	0	0	0	0	0	0	1	0	1	0	1	0	0
hsa-miR-5194	0	0	0	0	0	0	0	0	0	0	0	0	0	0	0	0	0	0	0	0	0	0	0	0	0	0	0	0	0	0	0	0	0	0	0	0	0	0	0	0	0	0	0	0	0	0	0	0	0
hsa-miR-5195-5p	0	0	0	0	0	0	0	0	0	0	0	0	0	0	0	0	0	0	0	0	0	0	0	0	0	0	0	0	0	0	0	0	0	0	0	0	0	0	0	0	0	0	0	0	0	0	0	0	0
hsa-miR-5195-3p	0	0	0	0	0	0	0	0	0	0	0	0	0	0	0	0	0	0	0	0	0	0	0	0	0	0	0	0	0	0	0	0	0	0	0	0	0	0	0	0	0	0	0	0	0	0	0	0	0
hsa-miR-5196-5p	0	0	0	0	0	0	0	0	0	0	0	0	0	0	0	0	0	0	0	0	0	0	0	0	0	0	0	0	0	0	0	0	0	0	0	0	0	0	0	0	0	0	0	0	0	0	0	0	0
hsa-miR-5196-3p	0	0	0	0	0	0	0	0	0	0	0	0	0	0	0	0	0	0	0	0	0	0	0	0	0	0	0	0	0	0	0	0	0	0	0	0	0	0	0	0	0	0	0	0	0	0	0	0	0
hsa-miR-5197-5p	0	0	0	0	0	0	0	0	0	0	0	0	0	0	0	0	0	0	0	0	0	0	0	0	0	0	0	0	0	0	0	0	0	0	0	0	0	0	0	0	0	0	0	0	0	0	0	0	0
hsa-miR-5197-3p	0	0	0	0	0	0	0	0	0	0	0	0	0	0	0	0	0	0	0	0	0	0	0	0	0	0	0	0	0	0	0	0	0	0	0	0	0	0	0	0	0	0	0	0	0	0	0	0	0
hsa-miR-4524b-5p	0	0	0	0	0	0	0	0	0	0	0	0	0	0	0	0	0	0	0	0	0	0	0	0	0	0	0	0	0	0	0	0	0	0	0	0	0	0	0	0	0	0	0	0	0	0	0	0	0
hsa-miR-4524b-3p	0	0	0	0	0	0	0	0	0	0	0	0	0	0	0	0	0	0	0	0	0	0	0	0	0	0	0	0	0	0	0	0	0	0	0	0	0	0	0	0	0	0	0	0	0	0	0	0	0
hsa-miR-5571-5p	0	0	0	0	1	0	0	0	0	0	0	0	0	0	0	0	0	1	0	0	0	0	0	0	1	0	0	0	0	0	0	0	0	0	0	0	0	0	0	0	0	0	0	0	0	0	0	0	0
hsa-miR-5571-3p	1	0	0	0	0	0	0	0	0	0	0	0	0	0	0	0	0	2	0	1	0	0	0	0	1	0	0	0	0	0	0	0	0	0	0	0	0	0	0	0	0	0	0	0	0	0	1	0	0
hsa-miR-5100	0	0	0	0	0	0	0	0	0	0	1	0	0	0	0	0	0	0	0	0	0	0	0	0	0	0	0	0	0	0	0	0	0	0	0	0	0	0	0	0	0	0	0	0	0	0	0	0	1
hsa-miR-5572	0	0	0	0	0	0	0	0	0	0	0	0	0	0	0	0	0	0	0	0	0	0	0	0	0	0	0	0	0	0	0	0	0	0	0	0	0	0	0	0	0	0	0	0	0	0	0	0	0
hsa-miR-548aq-5p	1	0	0	0	0	0	0	0	0	0	0	0	0	0	0	0	0	0	0	0	0	0	0	0	0	0	0	0	0	0	0	0	0	0	0	0	0	1	0	0	0	0	0	0	0	2	0	0	0
hsa-miR-548aq-3p	0	0	0	0	0	0	0	0	0	0	0	0	0	0	0	0	0	0	0	0	0	0	0	0	0	0	0	0	0	0	0	0	0	0	0	0	0	0	0	0	0	0	0	0	0	0	0	0	0
hsa-miR-548ar-5p	0	0	0	0	0	0	0	0	0	0	0	0	0	0	0	0	0	0	0	0	0	0	0	0	0	0	0	0	0	0	0	0	0	0	0	0	0	0	0	0	0	0	0	0	0	0	0	0	0
hsa-miR-548ar-3p	0	0	0	1	0	0	0	0	0	0	0	0	0	0	0	0	0	0	0	0	0	0	0	0	2	0	0	0	0	0	0	0	0	0	0	0	1	0	0	0	0	0	0	1	0	0	2	1	0
hsa-miR-548as-5p	0	0	0	0	0	0	0	0	0	0	0	0	0	0	0	0	0	0	0	0	0	0	0	0	0	0	0	0	0	0	0	0	0	0	0	0	0	0	0	0	0	0	0	0	0	0	0	0	0
hsa-miR-548as-3p	0	0	0	0	0	0	0	0	0	0	0	0	0	0	0	0	0	0	0	0	0	0	0	0	0	0	0	0	0	0	0	0	0	0	0	0	0	0	0	0	0	0	0	0	0	0	0	0	0
hsa-miR-5579-5p	0	0	0	0	0	0	0	0	0	0	0	0	0	0	0	0	0	0	0	0	0	0	0	0	0	0	0	0	0	0	0	0	0	0	0	0	0	0	0	0	1	0	0	0	0	0	0	0	0
hsa-miR-5579-3p	0	0	0	0	0	0	0	0	0	0	0	0	1	0	0	0	0	0	0	0	0	0	0	0	1	0	0	0	0	0	0	0	0	0	0	0	0	0	0	0	0	0	0	0	0	0	0	0	0
hsa-miR-664b-5p	1	0	0	1	0	4	10	0	3	4	3	1	2	3	1	0	2	4	1	1	3	0	1	0	7	2	0	5	0	4	0	0	0	0	1	0	2	0	3	0	4	0	0	0	0	0	4	0	1
hsa-miR-664b-3p	36	12	2	27	4	21	38	18	23	21	25	29	33	53	14	11	22	15	47	18	22	19	19	9	27	7	20	20	29	27	13	23	7	12	14	32	25	19	22	14	51	20	6	9	11	21	40	18	30
hsa-miR-5580-5p	0	0	0	0	0	0	0	0	0	0	1	0	0	0	0	0	0	0	0	0	0	0	0	0	0	0	0	0	0	0	0	0	0	0	0	0	0	0	0	0	0	0	0	0	0	0	0	0	0
hsa-miR-5580-3p	0	0	0	0	0	0	0	0	0	0	0	0	0	0	0	0	0	0	1	0	0	0	0	0	0	0	1	0	1	0	0	0	0	0	0	0	2	0	0	0	0	0	3	0	0	6	0	0	0
hsa-miR-5581-5p	0	0	0	0	0	0	0	1	0	0	0	0	0	0	0	0	0	0	0	0	0	0	0	0	0	1	0	0	0	1	0	0	0	0	0	0	2	0	0	0	0	0	0	0	0	0	0	1	0
hsa-miR-5581-3p	2	0	1	1	0	3	3	3	0	0	1	1	1	4	2	2	4	3	4	0	9	0	3	3	2	3	5	0	1	4	2	6	0	0	0	1	2	1	1	0	2	4	2	3	9	6	2	0	3
hsa-miR-548at-5p	0	1	0	0	0	0	0	0	0	0	0	0	0	0	0	0	0	1	0	0	0	0	0	0	0	0	0	0	0	1	0	0	0	2	0	0	0	0	0	0	0	1	0	0	0	0	2	0	0
hsa-miR-548at-3p	0	0	0	0	1	0	0	0	0	0	0	1	0	0	0	0	0	0	0	0	0	0	0	0	0	0	0	0	0	0	0	0	0	0	0	0	0	0	0	0	0	0	0	1	0	0	0	0	0
hsa-miR-5582-5p	0	0	0	0	0	0	0	0	0	0	0	0	0	0	0	0	0	0	0	0	0	0	0	0	0	0	0	0	0	0	0	0	0	0	0	0	0	0	0	0	0	0	0	0	0	0	0	0	0
hsa-miR-5582-3p	0	0	0	2	1	0	0	0	0	0	3	0	1	0	0	0	0	1	1	0	1	0	0	0	0	1	0	1	0	0	0	0	0	0	1	0	0	0	1	0	0	0	0	0	0	2	0	0	1
hsa-miR-5583-5p	0	0	0	0	0	0	0	0	0	0	0	0	0	0	0	0	0	0	0	0	0	0	0	0	0	0	0	0	0	0	0	0	0	0	0	0	0	0	0	0	0	0	0	0	0	0	0	0	0
hsa-miR-5583-3p	0	0	0	0	0	0	0	0	0	0	0	0	0	0	0	0	0	0	0	0	0	0	0	0	0	0	0	0	0	0	0	0	1	0	0	0	0	0	0	0	0	0	0	0	0	0	0	2	0
hsa-miR-5584-5p	0	1	0	1	0	0	0	0	0	0	0	0	0	0	0	0	0	0	0	0	1	0	0	0	0	0	0	0	0	0	0	0	0	0	0	0	0	0	0	0	0	0	0	1	1	1	0	0	0
hsa-miR-5584-3p	0	0	0	0	0	0	0	0	0	0	0	0	0	0	0	0	0	0	0	0	0	0	0	0	0	0	0	0	0	0	0	0	0	0	0	0	0	0	0	0	0	0	0	0	0	0	0	0	0
hsa-miR-5585-5p	0	0	0	2	0	0	0	0	0	0	0	0	0	0	0	0	0	0	0	0	0	0	0	0	0	0	1	0	1	0	0	0	0	0	0	0	0	0	0	0	0	0	0	0	0	0	0	0	0
hsa-miR-5585-3p	0	0	0	0	0	0	0	0	0	0	0	0	0	0	0	0	0	0	0	0	0	0	0	0	0	0	0	0	0	0	0	0	0	0	0	0	0	0	0	0	0	0	0	0	0	0	0	0	0
hsa-miR-5586-5p	53	30	9	9	4	11	2	10	0	5	6	25	6	26	2	3	9	13	19	4	52	2	15	10	10	22	2	26	5	6	2	1	10	9	2	3	4	5	29	0	22	15	5	4	32	35	4	22	27
hsa-miR-5586-3p	0	0	0	0	0	0	0	0	0	0	0	0	0	1	0	0	0	0	0	0	0	0	0	0	0	0	0	0	0	0	0	0	0	0	0	0	0	0	0	0	0	0	0	0	0	0	0	0	0
hsa-miR-5587-5p	0	0	0	0	0	0	0	0	0	0	0	0	0	0	2	0	0	0	0	0	0	0	0	0	0	0	0	0	0	0	0	0	0	0	0	0	0	0	0	0	0	0	0	0	0	0	1	0	0
hsa-miR-5587-3p	0	0	0	0	0	0	0	0	0	0	0	0	0	0	0	0	0	0	0	0	0	0	0	0	0	0	0	0	0	0	0	0	0	0	0	0	0	0	0	0	0	0	0	0	0	0	0	0	0
hsa-miR-548au-5p	0	0	0	0	0	0	0	0	0	0	0	0	0	0	0	0	0	0	0	0	0	0	0	0	0	0	0	0	0	0	0	0	0	0	0	0	0	0	0	0	0	0	0	0	0	0	0	0	0
hsa-miR-548au-3p	2	0	1	6	0	0	0	1	1	1	1	1	2	2	0	0	1	2	0	1	0	0	1	0	1	0	1	1	2	0	0	2	1	5	2	0	2	0	0	1	4	0	0	1	4	1	0	2	1
hsa-miR-1295b-5p	53	31	7	64	95	75	74	136	122	92	95	27	65	16	0	17	185	0	79	69	55	114	325	26	178	176	250	52	158	40	64	287	15	95	86	34	81	147	49	7	0	47	32	46	40	94	144	53	71
hsa-miR-1295b-3p	6	4	3	17	24	10	17	34	55	11	7	5	8	9	0	4	14	0	28	8	60	14	37	3	42	20	25	11	17	11	10	90	1	44	19	7	27	21	14	4	0	11	8	15	11	33	34	2	22
hsa-miR-5588-5p	1	0	10	3	3	1	11	1	13	3	3	0	2	3	1	0	2	1	0	3	9	2	2	13	6	12	7	1	4	1	4	8	0	3	0	4	9	4	18	1	0	1	6	1	1	9	2	1	4
hsa-miR-5588-3p	1	3	4	0	9	4	12	4	9	3	8	5	7	3	5	10	10	2	6	3	5	4	7	5	15	20	15	2	5	2	5	10	1	3	4	1	14	3	2	3	0	3	8	9	3	4	13	4	3
hsa-miR-5589-5p	34	19	1	1	261	19	85	36	3	11	120	7	100	111	25	46	204	2	60	55	39	120	15	14	290	313	3912	3	64	0	118	23	4	18	2	69	4	9	16	150	1	0	0	200	18	0	265	31	168
hsa-miR-5589-3p	45	26	0	3	184	22	29	17	1	11	94	3	82	83	11	62	132	1	73	29	42	60	31	1	52	67	989	8	45	0	123	4	6	27	2	81	4	4	31	15	1	0	0	134	5	0	165	75	84
hsa-miR-5590-5p	0	0	0	0	1	0	0	0	0	2	3	2	0	0	0	3	4	3	1	0	2	7	2	0	5	0	2	0	1	0	0	1	0	2	1	0	0	0	1	0	0	0	1	0	0	0	3	2	0
hsa-miR-5590-3p	0	2	2	0	0	0	0	0	0	1	3	0	2	1	1	0	1	1	0	0	3	0	1	0	0	2	1	1	4	0	1	0	0	0	0	2	1	0	1	1	0	0	0	0	1	0	1	1	0
hsa-miR-5591-5p	0	0	0	0	0	0	0	0	0	0	0	0	0	0	0	0	0	0	0	0	0	0	0	0	0	0	0	0	0	0	0	0	0	0	0	0	0	0	0	0	0	0	0	0	0	0	0	0	0
hsa-miR-5591-3p	0	0	0	0	0	0	0	1	0	0	1	0	0	2	0	1	1	0	1	0	0	0	0	0	0	0	0	0	0	0	0	0	0	0	0	0	0	0	0	0	0	0	0	0	0	0	1	0	0
hsa-miR-548av-5p	0	0	0	0	1	0	0	0	0	0	0	0	0	0	0	0	0	0	0	0	1	0	0	0	0	0	0	0	0	0	0	0	1	0	0	0	0	0	0	0	0	0	0	0	0	0	0	0	0
hsa-miR-548av-3p	0	0	0	0	0	0	0	0	0	0	0	0	0	0	0	0	0	0	0	0	0	0	0	0	0	0	0	0	0	0	0	0	0	0	0	0	0	0	0	0	0	0	0	0	0	0	0	0	0
hsa-miR-5680	0	2	0	1	0	0	2	0	0	0	1	1	2	0	1	0	0	0	0	1	0	0	0	0	0	0	0	0	0	0	0	0	0	0	0	0	0	0	0	0	0	1	0	0	0	0	0	0	0
hsa-miR-5681a	0	0	0	0	0	0	0	1	0	0	0	0	0	0	0	0	0	0	0	0	0	0	0	0	0	0	0	0	0	0	0	0	0	0	0	0	0	0	0	0	0	0	0	0	0	0	0	0	0
[truncated: 589 more rows]
[truncated: 373 more columns]
