# Supplementary material for: Long Noncoding RNA SNHG1 Regulates LMNB2 Expression by Sponging miR-326 and Promotes Cancer Growth in Hepatocellular Carcinoma
Source: Front Oncol. 2021 Nov 30;11:784067. doi: 10.3389/fonc.2021.784067 (PMC8670182; doi:10.3389/fonc.2021.784067)
Supplement: Supplementary file 3 [file DataSheet_3.zip › source data6/miRNAs_sample_sheet.tsv]

File ID	File Name	Data Category	Data Type	Project ID	Case ID	Sample ID	Sample Type
a0e4fe0c-d6f7-4f67-9f2d-dca04e61cbd6	4e5a770a-15c3-4869-b40a-2a6a7571c43a.mirbase21.isoforms.quantification.txt	Transcriptome Profiling	Isoform Expression Quantification	TCGA-LIHC	TCGA-2Y-A9GX	TCGA-2Y-A9GX-01A	Primary Tumor
8c4342ca-7581-4618-9279-561f85ed15b3	e15f71db-2d5a-4c5b-87f7-9116e6438696.mirbase21.isoforms.quantification.txt	Transcriptome Profiling	Isoform Expression Quantification	TCGA-LIHC	TCGA-DD-A4ND	TCGA-DD-A4ND-01A	Primary Tumor
445e8e47-67a5-4f63-8133-9b7f9ec9feec	3f72e70d-9a02-4e0d-bf6a-54c0571feb6f.mirbase21.isoforms.quantification.txt	Transcriptome Profiling	Isoform Expression Quantification	TCGA-LIHC	TCGA-CC-A8HS	TCGA-CC-A8HS-01A	Primary Tumor
2cc426bd-1a72-4549-8a3e-57945f0dff94	7ad6fce7-22f0-4da1-8d9e-c4f6968fb606.mirbase21.isoforms.quantification.txt	Transcriptome Profiling	Isoform Expression Quantification	TCGA-LIHC	TCGA-CC-5259	TCGA-CC-5259-01A	Primary Tumor
cdf4864f-18ae-460a-8fbe-57177f6bf30c	4faf0730-c99c-4ffd-aa5c-f88facfadc22.mirbase21.isoforms.quantification.txt	Transcriptome Profiling	Isoform Expression Quantification	TCGA-LIHC	TCGA-DD-AAE4	TCGA-DD-AAE4-01A	Primary Tumor
3d9ab482-9d8e-40ca-b774-9b5c68b59789	acf3d05a-0ca4-4fee-8f07-44b93017b5fd.mirbase21.isoforms.quantification.txt	Transcriptome Profiling	Isoform Expression Quantification	TCGA-LIHC	TCGA-ZP-A9CY	TCGA-ZP-A9CY-01A	Primary Tumor
374c9093-b8bf-4506-ae01-61db63927888	e506c101-f715-4ec6-97e0-c06b57b1aa4b.mirbase21.isoforms.quantification.txt	Transcriptome Profiling	Isoform Expression Quantification	TCGA-LIHC	TCGA-DD-AAW1	TCGA-DD-AAW1-01A	Primary Tumor
0bfdd777-62f2-4153-8487-7e60b2e18573	a2de32df-8442-4a1b-baf6-6dabcfd85c17.mirbase21.isoforms.quantification.txt	Transcriptome Profiling	Isoform Expression Quantification	TCGA-LIHC	TCGA-EP-A2KC	TCGA-EP-A2KC-01A	Primary Tumor
6749fce1-76c9-4fe6-a8c3-257868004142	b5ca2ac1-447b-47af-8481-14ab6b367020.mirbase21.isoforms.quantification.txt	Transcriptome Profiling	Isoform Expression Quantification	TCGA-LIHC	TCGA-G3-AAV4	TCGA-G3-AAV4-01A	Primary Tumor
2822abab-df09-4b94-bbab-3cb7568eeb2a	a37291cc-6784-4d48-b4a0-27d2350c2dc5.mirbase21.isoforms.quantification.txt	Transcriptome Profiling	Isoform Expression Quantification	TCGA-LIHC	TCGA-DD-A4NF	TCGA-DD-A4NF-01A	Primary Tumor
bdfb9655-6296-4494-8e31-c0727c5cd495	9f69d15c-37d7-4864-a081-b5bc2ee2c228.mirbase21.isoforms.quantification.txt	Transcriptome Profiling	Isoform Expression Quantification	TCGA-LIHC	TCGA-BC-A10X	TCGA-BC-A10X-11A	Solid Tissue Normal
9fe5223b-8858-4b1a-8118-543a2101f387	de0f9891-174c-4b34-a73a-d91b614d7703.mirbase21.isoforms.quantification.txt	Transcriptome Profiling	Isoform Expression Quantification	TCGA-LIHC	TCGA-G3-A25X	TCGA-G3-A25X-01A	Primary Tumor
cd726eb5-27cb-4ca8-9646-dd57803dd573	db6c70f9-0f91-4892-be97-ad787e722586.mirbase21.isoforms.quantification.txt	Transcriptome Profiling	Isoform Expression Quantification	TCGA-LIHC	TCGA-DD-A3A1	TCGA-DD-A3A1-11A	Solid Tissue Normal
8224ac3f-5c8b-4db1-a8ac-08fb5617f80a	4e4dfc8e-ed7b-4876-b65b-0e18427fa897.mirbase21.isoforms.quantification.txt	Transcriptome Profiling	Isoform Expression Quantification	TCGA-LIHC	TCGA-DD-A3A1	TCGA-DD-A3A1-01A	Primary Tumor
c48264fd-0aba-4420-bdab-58afd1b58fe9	8ca147a7-72f8-4f1a-97ee-83d7f056ed0a.mirbase21.isoforms.quantification.txt	Transcriptome Profiling	Isoform Expression Quantification	TCGA-LIHC	TCGA-2Y-A9GU	TCGA-2Y-A9GU-01A	Primary Tumor
e39bbb4f-14e2-4f69-a6b5-13d52328c7a0	9c7d1a38-8681-428c-92a4-2e25f69c4426.mirbase21.isoforms.quantification.txt	Transcriptome Profiling	Isoform Expression Quantification	TCGA-LIHC	TCGA-DD-AADL	TCGA-DD-AADL-01A	Primary Tumor
4c98f3a9-4b46-484f-b5e4-34137b235971	8e323c18-cbaf-4dbc-b6a0-09492c3d4546.mirbase21.isoforms.quantification.txt	Transcriptome Profiling	Isoform Expression Quantification	TCGA-LIHC	TCGA-BC-A10Q	TCGA-BC-A10Q-11A	Solid Tissue Normal
6dbdb245-5bef-4e55-aa67-28cf1aceb42a	8a06b6b5-2dca-4127-adb3-4a5a325b844c.mirbase21.isoforms.quantification.txt	Transcriptome Profiling	Isoform Expression Quantification	TCGA-LIHC	TCGA-RC-A6M3	TCGA-RC-A6M3-01A	Primary Tumor
94cac39c-f479-45de-bc4f-073df19eb43e	3576181c-00cb-4ced-a01e-98e36c5ccb47.mirbase21.isoforms.quantification.txt	Transcriptome Profiling	Isoform Expression Quantification	TCGA-LIHC	TCGA-UB-A7MD	TCGA-UB-A7MD-01A	Primary Tumor
b39ee0e5-40dc-4a07-a2bc-a01471226def	94cf0aec-2bff-4c96-94fc-7f79f1997dd5.mirbase21.isoforms.quantification.txt	Transcriptome Profiling	Isoform Expression Quantification	TCGA-LIHC	TCGA-DD-A3A4	TCGA-DD-A3A4-11A	Solid Tissue Normal
917e9dd3-48b0-4014-8632-df12b2438690	186eef89-94fb-4a1c-9a81-f37733cea0f6.mirbase21.isoforms.quantification.txt	Transcriptome Profiling	Isoform Expression Quantification	TCGA-LIHC	TCGA-DD-AAE8	TCGA-DD-AAE8-01A	Primary Tumor
ccd11d05-8199-4a10-8215-1af618a2a2ec	40f5172c-e22b-4663-9c4a-dde3297fa6fd.mirbase21.isoforms.quantification.txt	Transcriptome Profiling	Isoform Expression Quantification	TCGA-LIHC	TCGA-DD-A119	TCGA-DD-A119-11A	Solid Tissue Normal
f19336a9-5f6b-4b91-a358-f36c1b88fd05	3a134229-ca4d-4f91-9b3b-924d5bb890e0.mirbase21.isoforms.quantification.txt	Transcriptome Profiling	Isoform Expression Quantification	TCGA-LIHC	TCGA-DD-A4NE	TCGA-DD-A4NE-01A	Primary Tumor
3150849f-149a-42d3-9e0b-86b62ff91aad	849d6286-68b5-4f23-933f-cb16233182f6.mirbase21.isoforms.quantification.txt	Transcriptome Profiling	Isoform Expression Quantification	TCGA-LIHC	TCGA-DD-AAE9	TCGA-DD-AAE9-01A	Primary Tumor
299a2914-6415-4d65-bacb-4a036de2c036	ca28f377-d686-41f9-90fb-9da55fec40cb.mirbase21.isoforms.quantification.txt	Transcriptome Profiling	Isoform Expression Quantification	TCGA-LIHC	TCGA-EP-A12J	TCGA-EP-A12J-11A	Solid Tissue Normal
abae7622-80f8-4c21-b25f-1c36c2ed9438	896c837f-0ecc-4fe2-b4c0-6e5015dd78b9.mirbase21.isoforms.quantification.txt	Transcriptome Profiling	Isoform Expression Quantification	TCGA-LIHC	TCGA-BC-A10Y	TCGA-BC-A10Y-01A	Primary Tumor
48cc12da-37e3-43e8-a7de-303ecd909430	3a52c147-c498-477f-8c2a-35b4240b3364.mirbase21.isoforms.quantification.txt	Transcriptome Profiling	Isoform Expression Quantification	TCGA-LIHC	TCGA-DD-A1EB	TCGA-DD-A1EB-01A	Primary Tumor
49a1fd04-9a21-412b-8084-47d6e9052441	7bd84371-ef67-48d7-94ff-4269ff901518.mirbase21.isoforms.quantification.txt	Transcriptome Profiling	Isoform Expression Quantification	TCGA-LIHC	TCGA-ED-A4XI	TCGA-ED-A4XI-01A	Primary Tumor
06ba6f0c-2dbb-431f-bdaf-ffce9a4acd33	26ed5a27-73f0-441f-bb31-f61d80ca1d51.mirbase21.isoforms.quantification.txt	Transcriptome Profiling	Isoform Expression Quantification	TCGA-LIHC	TCGA-DD-A39X	TCGA-DD-A39X-11A	Solid Tissue Normal
b58e8749-d223-461c-a66e-9cbff901d444	9c644f65-0ebb-4862-98a9-308b81c8fb26.mirbase21.isoforms.quantification.txt	Transcriptome Profiling	Isoform Expression Quantification	TCGA-LIHC	TCGA-G3-AAV5	TCGA-G3-AAV5-01A	Primary Tumor
f304bc76-75c7-4ad6-8f7e-b4ba2834fe5f	1cad3ea0-5791-4db3-834f-e20a69e43c6b.mirbase21.isoforms.quantification.txt	Transcriptome Profiling	Isoform Expression Quantification	TCGA-LIHC	TCGA-DD-A11C	TCGA-DD-A11C-11A	Solid Tissue Normal
554b8194-f1fc-4073-aa95-5a3a882faa0f	092c7bb9-0d2d-4bc6-a9b9-7ca5f6adc721.mirbase21.isoforms.quantification.txt	Transcriptome Profiling	Isoform Expression Quantification	TCGA-LIHC	TCGA-DD-A73D	TCGA-DD-A73D-01A	Primary Tumor
5db14648-c079-4bec-a4f7-a09ad84aee58	ea44663a-8213-475a-96a7-388a1336d8ba.mirbase21.isoforms.quantification.txt	Transcriptome Profiling	Isoform Expression Quantification	TCGA-LIHC	TCGA-RC-A7S9	TCGA-RC-A7S9-01A	Primary Tumor
b18f3c4e-0a0e-4ede-8963-c09ebce1bbf0	f1a9ddc7-d348-45e5-bb51-c0a27b94ed4e.mirbase21.isoforms.quantification.txt	Transcriptome Profiling	Isoform Expression Quantification	TCGA-LIHC	TCGA-DD-AAE7	TCGA-DD-AAE7-01A	Primary Tumor
bf6d7455-5582-4555-bb1a-3796191a7893	500ea92a-9419-4b24-9872-2ea52caa57f6.mirbase21.isoforms.quantification.txt	Transcriptome Profiling	Isoform Expression Quantification	TCGA-LIHC	TCGA-LG-A9QC	TCGA-LG-A9QC-01A	Primary Tumor
91a1ce11-5134-43a1-a672-39d705887cf2	0644e07b-831c-436a-b3cb-83d79a48820b.mirbase21.isoforms.quantification.txt	Transcriptome Profiling	Isoform Expression Quantification	TCGA-LIHC	TCGA-ZS-A9CE	TCGA-ZS-A9CE-01A	Primary Tumor
932159e4-deb7-49ee-8227-5fc616fca06f	770c43b0-60c4-463c-b3f3-e64f6abc62a3.mirbase21.isoforms.quantification.txt	Transcriptome Profiling	Isoform Expression Quantification	TCGA-LIHC	TCGA-ED-A7PZ	TCGA-ED-A7PZ-01A	Primary Tumor
737cdeca-d8f1-49e4-be85-2a1ed87a2a37	49eca4e4-2ada-42f4-838a-0cbf235807d2.mirbase21.isoforms.quantification.txt	Transcriptome Profiling	Isoform Expression Quantification	TCGA-LIHC	TCGA-DD-A1EE	TCGA-DD-A1EE-01A	Primary Tumor
4b1c29d5-92ac-4a2b-9d11-8de85fff8916	23f0a16f-a9e0-484b-b605-d98c1bbf3e8b.mirbase21.isoforms.quantification.txt	Transcriptome Profiling	Isoform Expression Quantification	TCGA-LIHC	TCGA-G3-A5SM	TCGA-G3-A5SM-01A	Primary Tumor
894c9d43-e802-4c31-ae44-a8e5f665c019	74a33529-dde1-4aa5-849f-c8011c4bc26b.mirbase21.isoforms.quantification.txt	Transcriptome Profiling	Isoform Expression Quantification	TCGA-LIHC	TCGA-DD-A3A4	TCGA-DD-A3A4-01A	Primary Tumor
ea735648-0470-4e98-a1c4-0cda50029723	0b7c5e69-5473-46a3-8180-ef2a730ec308.mirbase21.isoforms.quantification.txt	Transcriptome Profiling	Isoform Expression Quantification	TCGA-LIHC	TCGA-ED-A7PX	TCGA-ED-A7PX-01A	Primary Tumor
b864d697-a761-438d-921e-9b9044eebfbb	71e4165a-b0b3-4584-add1-17d2e8d8066c.mirbase21.isoforms.quantification.txt	Transcriptome Profiling	Isoform Expression Quantification	TCGA-LIHC	TCGA-DD-A1EH	TCGA-DD-A1EH-01A	Primary Tumor
fd3bf88d-8d92-4616-9c6e-1d04e6dd6bfd	34f04a31-ce87-49c8-88a9-23761b370a79.mirbase21.isoforms.quantification.txt	Transcriptome Profiling	Isoform Expression Quantification	TCGA-LIHC	TCGA-DD-A73E	TCGA-DD-A73E-01A	Primary Tumor
a474a6e7-cb2b-4c34-9113-53163e9a3c6e	5b3c1508-dd1c-4b54-95f1-c37f540de214.mirbase21.isoforms.quantification.txt	Transcriptome Profiling	Isoform Expression Quantification	TCGA-LIHC	TCGA-DD-A3A7	TCGA-DD-A3A7-01A	Primary Tumor
1baad9a8-89db-493f-9069-05cc2c27f29c	0103c54a-8604-407a-b852-687b3d2908d0.mirbase21.isoforms.quantification.txt	Transcriptome Profiling	Isoform Expression Quantification	TCGA-LIHC	TCGA-BC-A10W	TCGA-BC-A10W-01A	Primary Tumor
9073dd21-189f-466d-b404-f07ab40115f6	9964e88d-3bd6-4732-83d1-47996e3edc33.mirbase21.isoforms.quantification.txt	Transcriptome Profiling	Isoform Expression Quantification	TCGA-LIHC	TCGA-CC-A5UD	TCGA-CC-A5UD-01A	Primary Tumor
d02c6401-e1db-4ed2-85dd-f047bc127d6a	7e544e23-5e93-4444-9938-088e11af1e45.mirbase21.isoforms.quantification.txt	Transcriptome Profiling	Isoform Expression Quantification	TCGA-LIHC	TCGA-BC-A110	TCGA-BC-A110-11A	Solid Tissue Normal
6d30b2d3-cc33-47ea-ac9a-af7307f5f264	4cb977db-be5f-497d-a4a2-96e6873699dd.mirbase21.isoforms.quantification.txt	Transcriptome Profiling	Isoform Expression Quantification	TCGA-LIHC	TCGA-PD-A5DF	TCGA-PD-A5DF-01A	Primary Tumor
b4c702c0-765b-46eb-b7d2-8d21fa1a26b7	cb397725-dd14-428f-a0db-ea518d15ea68.mirbase21.isoforms.quantification.txt	Transcriptome Profiling	Isoform Expression Quantification	TCGA-LIHC	TCGA-EP-A3JL	TCGA-EP-A3JL-01A	Primary Tumor
55bfea68-afdf-490c-9e6a-fbac06584f23	39e7493d-bff8-4207-8dbb-47bb904091db.mirbase21.isoforms.quantification.txt	Transcriptome Profiling	Isoform Expression Quantification	TCGA-LIHC	TCGA-5C-A9VG	TCGA-5C-A9VG-01A	Primary Tumor
c19e9819-87b7-463f-81d8-cb7034c60e42	45f7ed20-6d17-4bbd-b526-bf0a7f3a30f3.mirbase21.isoforms.quantification.txt	Transcriptome Profiling	Isoform Expression Quantification	TCGA-LIHC	TCGA-DD-AAW0	TCGA-DD-AAW0-01A	Primary Tumor
bd5b0179-2b0c-44ca-8dad-31bf411c6852	eab498eb-bd1e-4044-9a20-1299b7cfa505.mirbase21.isoforms.quantification.txt	Transcriptome Profiling	Isoform Expression Quantification	TCGA-LIHC	TCGA-ZP-A9D2	TCGA-ZP-A9D2-01A	Primary Tumor
5db58f8d-4df8-4659-94c2-fd79a97e9d6f	03a67e6e-2788-4676-8f8d-fd4b4a2ab207.mirbase21.isoforms.quantification.txt	Transcriptome Profiling	Isoform Expression Quantification	TCGA-LIHC	TCGA-CC-A3MA	TCGA-CC-A3MA-01A	Primary Tumor
dc7d14cd-f20c-45b2-90b8-2b7a47eff4f5	361b95f8-ca60-4407-9e47-e10b62ffd0a6.mirbase21.isoforms.quantification.txt	Transcriptome Profiling	Isoform Expression Quantification	TCGA-LIHC	TCGA-BC-A110	TCGA-BC-A110-01A	Primary Tumor
096529d6-cefd-444b-ac04-bd77e9098c20	ad114591-0409-4bc5-8f0b-dbb44a5ad0eb.mirbase21.isoforms.quantification.txt	Transcriptome Profiling	Isoform Expression Quantification	TCGA-LIHC	TCGA-DD-A73C	TCGA-DD-A73C-01A	Primary Tumor
55de7558-c231-4c4a-b509-101b7d5149af	72184b26-6781-483e-ad23-f8dfdb6e793b.mirbase21.isoforms.quantification.txt	Transcriptome Profiling	Isoform Expression Quantification	TCGA-LIHC	TCGA-CC-5258	TCGA-CC-5258-01A	Primary Tumor
29b8e5ca-164e-47a0-975a-1bfe12ee415b	aa788683-c450-4324-b955-f9c37943622b.mirbase21.isoforms.quantification.txt	Transcriptome Profiling	Isoform Expression Quantification	TCGA-LIHC	TCGA-RG-A7D4	TCGA-RG-A7D4-01A	Primary Tumor
0472d893-7516-4e6a-9d5d-e7ef59adae59	a09e7d02-5f22-4307-9f97-ac8d1e209c26.mirbase21.isoforms.quantification.txt	Transcriptome Profiling	Isoform Expression Quantification	TCGA-LIHC	TCGA-MI-A75C	TCGA-MI-A75C-01A	Primary Tumor
8816a486-2f90-4b6b-8dcb-4d2ef493fc8d	342aff96-4185-4216-ba76-672a53535719.mirbase21.isoforms.quantification.txt	Transcriptome Profiling	Isoform Expression Quantification	TCGA-LIHC	TCGA-DD-A114	TCGA-DD-A114-01A	Primary Tumor
8d57b847-1d62-47cf-ad18-3563a4bfb569	83710382-1a90-40ba-a7dc-83a298093892.mirbase21.isoforms.quantification.txt	Transcriptome Profiling	Isoform Expression Quantification	TCGA-LIHC	TCGA-DD-AACO	TCGA-DD-AACO-01A	Primary Tumor
9dd815d3-a57b-4ec1-8a1a-cfa368853e46	cda2f20a-eefd-4222-8ecb-2dfdec801e34.mirbase21.isoforms.quantification.txt	Transcriptome Profiling	Isoform Expression Quantification	TCGA-LIHC	TCGA-WX-AA47	TCGA-WX-AA47-01A	Primary Tumor
4dcf743d-b00d-49f2-ba17-ccf024cbcb05	1f0d96c8-c319-461e-ae7c-5bf12e9ed5f5.mirbase21.isoforms.quantification.txt	Transcriptome Profiling	Isoform Expression Quantification	TCGA-LIHC	TCGA-DD-A4NG	TCGA-DD-A4NG-01A	Primary Tumor
3fc25b84-6256-40b3-82df-8694cd7e45d1	2adb35ac-1ec2-45c9-837a-efc4eb7595be.mirbase21.isoforms.quantification.txt	Transcriptome Profiling	Isoform Expression Quantification	TCGA-LIHC	TCGA-ZS-A9CD	TCGA-ZS-A9CD-01A	Primary Tumor
bf7e5b05-adb4-4cb6-b423-b21f9e54143c	516c902d-f4ac-4a9b-8913-4425aa2b25d0.mirbase21.isoforms.quantification.txt	Transcriptome Profiling	Isoform Expression Quantification	TCGA-LIHC	TCGA-DD-AAD3	TCGA-DD-AAD3-01A	Primary Tumor
e84d6827-8b0a-40a6-83d7-0d3fda5fe706	849d7c70-bab7-481c-8eb9-084268a5a197.mirbase21.isoforms.quantification.txt	Transcriptome Profiling	Isoform Expression Quantification	TCGA-LIHC	TCGA-G3-A3CJ	TCGA-G3-A3CJ-01A	Primary Tumor
2205c814-2a4c-4052-af03-b37dc83b3d08	17b55c6c-0cb8-4ac9-98a0-a11e132c2ef9.mirbase21.isoforms.quantification.txt	Transcriptome Profiling	Isoform Expression Quantification	TCGA-LIHC	TCGA-GJ-A3OU	TCGA-GJ-A3OU-01A	Primary Tumor
55d94c4b-a892-4a9b-bfc0-4f5f9ef80efa	3cc55495-cb0b-489e-8c03-c6858b4e2765.mirbase21.isoforms.quantification.txt	Transcriptome Profiling	Isoform Expression Quantification	TCGA-LIHC	TCGA-DD-AADJ	TCGA-DD-AADJ-01A	Primary Tumor
09dcdc9e-532c-4a8f-95bd-b6865b354959	bcf3b757-c820-42f6-92b7-de59611b23b2.mirbase21.isoforms.quantification.txt	Transcriptome Profiling	Isoform Expression Quantification	TCGA-LIHC	TCGA-XR-A8TC	TCGA-XR-A8TC-01A	Primary Tumor
a44469d7-f577-4188-8d4c-fd611e5e22ab	99c2dd95-0ea8-4159-8dc2-1ed74d2f98ad.mirbase21.isoforms.quantification.txt	Transcriptome Profiling	Isoform Expression Quantification	TCGA-LIHC	TCGA-DD-A4NN	TCGA-DD-A4NN-01A	Primary Tumor
0548f9ab-37f2-4df1-a17b-c97623ee16b7	09124be1-370b-488d-862e-060f9ecd04b3.mirbase21.isoforms.quantification.txt	Transcriptome Profiling	Isoform Expression Quantification	TCGA-LIHC	TCGA-BC-A3KF	TCGA-BC-A3KF-01A	Primary Tumor
67f13a8e-aafe-45a8-92fd-4f41849016d9	8c8e40d1-f62f-4d9d-9435-ef0bc4fcd64e.mirbase21.isoforms.quantification.txt	Transcriptome Profiling	Isoform Expression Quantification	TCGA-LIHC	TCGA-BC-A69I	TCGA-BC-A69I-01A	Primary Tumor
7626ba1c-5f06-4d60-a8f2-b94751a90758	0ad7de9f-5762-408a-9396-3d6508d66113.mirbase21.isoforms.quantification.txt	Transcriptome Profiling	Isoform Expression Quantification	TCGA-LIHC	TCGA-2Y-A9GZ	TCGA-2Y-A9GZ-01A	Primary Tumor
b02f8a12-19d4-4c29-b047-888e100ef011	26430cf4-543a-425c-99ad-f2897a850aea.mirbase21.isoforms.quantification.txt	Transcriptome Profiling	Isoform Expression Quantification	TCGA-LIHC	TCGA-DD-AAEG	TCGA-DD-AAEG-01A	Primary Tumor
ea114d18-4825-4786-8e6d-24a8d400a88d	bcb8ac97-0173-475b-aaf6-ab2e7df9bea2.mirbase21.isoforms.quantification.txt	Transcriptome Profiling	Isoform Expression Quantification	TCGA-LIHC	TCGA-DD-AACU	TCGA-DD-AACU-01A	Primary Tumor
a087096c-fecc-4ebc-bfd4-afcb900858af	49f9328f-6ec8-4c31-8259-ddb174434745.mirbase21.isoforms.quantification.txt	Transcriptome Profiling	Isoform Expression Quantification	TCGA-LIHC	TCGA-FV-A23B	TCGA-FV-A23B-01A	Primary Tumor
c436ee94-06ca-486c-abec-6ce944346304	9895d0e5-e30f-434f-9839-ac6f727832fe.mirbase21.isoforms.quantification.txt	Transcriptome Profiling	Isoform Expression Quantification	TCGA-LIHC	TCGA-BC-4073	TCGA-BC-4073-01B	Primary Tumor
1749d261-7285-4a0a-beb9-b553826aad3d	8dab0c1c-714d-41e8-9632-c415a6f75a37.mirbase21.isoforms.quantification.txt	Transcriptome Profiling	Isoform Expression Quantification	TCGA-LIHC	TCGA-2Y-A9H5	TCGA-2Y-A9H5-01A	Primary Tumor
a30f0500-0eed-4e5d-a6cc-d76dee6883c9	d8cb4b80-dee8-492f-85f1-80d057bb8491.mirbase21.isoforms.quantification.txt	Transcriptome Profiling	Isoform Expression Quantification	TCGA-LIHC	TCGA-UB-AA0U	TCGA-UB-AA0U-01A	Primary Tumor
a6699afd-776c-4c60-ab64-84928c5e21c1	369d9ca8-1583-4490-b0c4-3072d9f8cee1.mirbase21.isoforms.quantification.txt	Transcriptome Profiling	Isoform Expression Quantification	TCGA-LIHC	TCGA-T1-A6J8	TCGA-T1-A6J8-01A	Primary Tumor
a89488d6-93a7-4d4a-96d5-4b946789df8d	27e7d519-6ec2-4f9d-8f95-3f89ff5a7382.mirbase21.isoforms.quantification.txt	Transcriptome Profiling	Isoform Expression Quantification	TCGA-LIHC	TCGA-FV-A2QQ	TCGA-FV-A2QQ-01A	Primary Tumor
503aa7f2-7222-495a-9d93-4762313dc62a	6e21987e-242f-47ad-ae69-b81c99cbe578.mirbase21.isoforms.quantification.txt	Transcriptome Profiling	Isoform Expression Quantification	TCGA-LIHC	TCGA-YA-A8S7	TCGA-YA-A8S7-01A	Primary Tumor
b597ff2b-c272-46ba-bfac-a7d3e97e1a22	47e1a1e5-2faf-4617-8c8c-4653846d8196.mirbase21.isoforms.quantification.txt	Transcriptome Profiling	Isoform Expression Quantification	TCGA-LIHC	TCGA-DD-AADY	TCGA-DD-AADY-01A	Primary Tumor
800bebbc-8e6e-4134-abd8-7e071fafba9e	466776cb-6906-4da2-b788-a05a154decf3.mirbase21.isoforms.quantification.txt	Transcriptome Profiling	Isoform Expression Quantification	TCGA-LIHC	TCGA-DD-A118	TCGA-DD-A118-01A	Primary Tumor
297a6309-dfdb-4672-9462-ff11a824abd1	354872f0-cdae-4c0d-8480-cdb607884751.mirbase21.isoforms.quantification.txt	Transcriptome Profiling	Isoform Expression Quantification	TCGA-LIHC	TCGA-FV-A2QR	TCGA-FV-A2QR-01A	Primary Tumor
3f6523a8-5f28-4eb4-b6a8-9af72df2fd40	f72fe51e-7fa1-41e9-b906-5fd6c0bd67f2.mirbase21.isoforms.quantification.txt	Transcriptome Profiling	Isoform Expression Quantification	TCGA-LIHC	TCGA-DD-AADM	TCGA-DD-AADM-01A	Primary Tumor
3f126015-e960-4743-9222-80d4ba0d232f	a151175e-11b0-4ea1-a70d-5e803ba64b1d.mirbase21.isoforms.quantification.txt	Transcriptome Profiling	Isoform Expression Quantification	TCGA-LIHC	TCGA-DD-AADB	TCGA-DD-AADB-01A	Primary Tumor
6e461744-2df3-4de1-b1bc-eaff41a9555d	a9a8e5af-cfdc-4ff3-8cff-28be61e254ac.mirbase21.isoforms.quantification.txt	Transcriptome Profiling	Isoform Expression Quantification	TCGA-LIHC	TCGA-BD-A3ER	TCGA-BD-A3ER-01A	Primary Tumor
17850827-db0b-4c4d-a8ca-196ca23a783a	cb2f5baf-965c-4d3a-b3da-ae81a765a573.mirbase21.isoforms.quantification.txt	Transcriptome Profiling	Isoform Expression Quantification	TCGA-LIHC	TCGA-FV-A23B	TCGA-FV-A23B-11A	Solid Tissue Normal
7e372e75-ea1e-4be0-936a-8582c7b4ef44	40e8a612-65e5-4fcd-b836-879510c5dfaf.mirbase21.isoforms.quantification.txt	Transcriptome Profiling	Isoform Expression Quantification	TCGA-LIHC	TCGA-DD-A1EL	TCGA-DD-A1EL-11A	Solid Tissue Normal
34d713ae-75bd-484b-8b04-5616d6dd5d18	a8a3015d-9acf-4391-a356-60e11916382d.mirbase21.isoforms.quantification.txt	Transcriptome Profiling	Isoform Expression Quantification	TCGA-LIHC	TCGA-G3-AAV2	TCGA-G3-AAV2-01A	Primary Tumor
2ec47a54-32d2-41e8-aa51-8fe8ea541049	de1a7fe5-a943-438d-adbe-c6f546dba34d.mirbase21.isoforms.quantification.txt	Transcriptome Profiling	Isoform Expression Quantification	TCGA-LIHC	TCGA-BW-A5NQ	TCGA-BW-A5NQ-01A	Primary Tumor
762b44bb-82a4-4b50-b2a9-ec68ecdaa0be	86924ac9-d465-4f2b-9fdf-a93b92769fcf.mirbase21.isoforms.quantification.txt	Transcriptome Profiling	Isoform Expression Quantification	TCGA-LIHC	TCGA-BC-A216	TCGA-BC-A216-11A	Solid Tissue Normal
a0cbf5fc-34ab-46f0-a91c-c2a1b00d223e	29ff8d60-f6e8-4af5-87c5-afb5982f7fea.mirbase21.isoforms.quantification.txt	Transcriptome Profiling	Isoform Expression Quantification	TCGA-LIHC	TCGA-DD-AAVQ	TCGA-DD-AAVQ-01A	Primary Tumor
20926208-d22a-416f-833d-eea76ded4216	83649224-ec30-493c-80ca-b0334d1feb22.mirbase21.isoforms.quantification.txt	Transcriptome Profiling	Isoform Expression Quantification	TCGA-LIHC	TCGA-2Y-A9GV	TCGA-2Y-A9GV-01A	Primary Tumor
9dcab191-2cb5-4e77-bdba-c70d7208154b	5ea09d8e-b18f-4ac6-8f56-a4804ac268c5.mirbase21.isoforms.quantification.txt	Transcriptome Profiling	Isoform Expression Quantification	TCGA-LIHC	TCGA-ED-A7XP	TCGA-ED-A7XP-01A	Primary Tumor
9f731277-ab73-4fcd-b976-ff371a7c8a20	bbb9946b-cdb3-4baf-b6d8-4de40280dfe9.mirbase21.isoforms.quantification.txt	Transcriptome Profiling	Isoform Expression Quantification	TCGA-LIHC	TCGA-DD-AACZ	TCGA-DD-AACZ-01A	Primary Tumor
60f63b51-a449-477c-8667-4ac6753c7013	c874a1f0-4a23-4772-887a-72208c711c64.mirbase21.isoforms.quantification.txt	Transcriptome Profiling	Isoform Expression Quantification	TCGA-LIHC	TCGA-DD-AACA	TCGA-DD-AACA-02B	Recurrent Tumor
733f8288-d48d-472b-a1bc-977ec7d797a1	7bb700da-edf4-4831-80ef-8d252f590257.mirbase21.isoforms.quantification.txt	Transcriptome Profiling	Isoform Expression Quantification	TCGA-LIHC	TCGA-BC-A10R	TCGA-BC-A10R-11A	Solid Tissue Normal
c731c97e-9f17-4e1f-8520-5ebaaec299ad	a9898557-6648-4f33-aec5-30a4466826fb.mirbase21.isoforms.quantification.txt	Transcriptome Profiling	Isoform Expression Quantification	TCGA-LIHC	TCGA-2Y-A9GS	TCGA-2Y-A9GS-01A	Primary Tumor
ec3fe772-4b7e-4f32-ab3f-c43203d28efd	adcaa95e-63a9-4fe5-9f1b-7691806a5e09.mirbase21.isoforms.quantification.txt	Transcriptome Profiling	Isoform Expression Quantification	TCGA-LIHC	TCGA-UB-AA0V	TCGA-UB-AA0V-01A	Primary Tumor
5ed283d5-c11c-438a-87c5-88066bfc8145	083f1b5b-2032-41e0-957f-1d9c57544459.mirbase21.isoforms.quantification.txt	Transcriptome Profiling	Isoform Expression Quantification	TCGA-LIHC	TCGA-XR-A8TF	TCGA-XR-A8TF-01A	Primary Tumor
6ae4fa11-635e-450e-93b1-15a0143e9620	0a14c3bb-956b-43b7-a27e-8f61b9910ecb.mirbase21.isoforms.quantification.txt	Transcriptome Profiling	Isoform Expression Quantification	TCGA-LIHC	TCGA-DD-AAW2	TCGA-DD-AAW2-01A	Primary Tumor
46e54433-1cd2-4dbb-ac91-684a61e110eb	61e3dd1f-0928-4e9b-9cdf-88521223011f.mirbase21.isoforms.quantification.txt	Transcriptome Profiling	Isoform Expression Quantification	TCGA-LIHC	TCGA-2Y-A9H8	TCGA-2Y-A9H8-01A	Primary Tumor
d71156ad-9228-43dd-81ff-500a975a120d	76c953d7-7e2e-423b-b6e6-46f2b0faad96.mirbase21.isoforms.quantification.txt	Transcriptome Profiling	Isoform Expression Quantification	TCGA-LIHC	TCGA-DD-AADF	TCGA-DD-AADF-01A	Primary Tumor
f8eadab6-6437-4a27-9743-c9bfb63782a3	b6ae2a2c-d7f2-4f2f-805e-b6b2d9582e27.mirbase21.isoforms.quantification.txt	Transcriptome Profiling	Isoform Expression Quantification	TCGA-LIHC	TCGA-DD-AACB	TCGA-DD-AACB-01A	Primary Tumor
e9f1fc5b-6d3c-4fce-8031-534afaf409e8	9169fcfd-1d80-457f-94ff-9280d3820767.mirbase21.isoforms.quantification.txt	Transcriptome Profiling	Isoform Expression Quantification	TCGA-LIHC	TCGA-WQ-AB4B	TCGA-WQ-AB4B-01A	Primary Tumor
f306c7f8-5f02-4227-a932-d5125f92f58f	191bae10-9f2a-40ef-aed7-349901cb9097.mirbase21.isoforms.quantification.txt	Transcriptome Profiling	Isoform Expression Quantification	TCGA-LIHC	TCGA-HP-A5N0	TCGA-HP-A5N0-01A	Primary Tumor
6fd0f85f-27e1-415d-a163-e4523d3cc700	cde91b00-ef02-4bf7-ba86-cea7b09ad1b8.mirbase21.isoforms.quantification.txt	Transcriptome Profiling	Isoform Expression Quantification	TCGA-LIHC	TCGA-FV-A496	TCGA-FV-A496-01A	Primary Tumor
e48ef868-f69b-4bdd-b663-226aa313a251	93eee06c-72d2-4e9a-a22b-87778b4c670d.mirbase21.isoforms.quantification.txt	Transcriptome Profiling	Isoform Expression Quantification	TCGA-LIHC	TCGA-G3-AAV1	TCGA-G3-AAV1-01A	Primary Tumor
b0b6334e-456e-4900-b63b-e493fe15b378	c7fbfb74-296f-45b7-bfc4-0d51ef2a81e2.mirbase21.isoforms.quantification.txt	Transcriptome Profiling	Isoform Expression Quantification	TCGA-LIHC	TCGA-ZS-A9CF	TCGA-ZS-A9CF-02A	Recurrent Tumor
0381d941-99ca-4836-bc1a-c55f76e0a89a	0bb4da57-ea6b-42f6-bcc4-83d9dcc3a61c.mirbase21.isoforms.quantification.txt	Transcriptome Profiling	Isoform Expression Quantification	TCGA-LIHC	TCGA-DD-AADN	TCGA-DD-AADN-01A	Primary Tumor
75731e2b-ac6f-4eb1-a3b2-15661901a4c1	f0028780-8670-4888-88da-8f2376777cc1.mirbase21.isoforms.quantification.txt	Transcriptome Profiling	Isoform Expression Quantification	TCGA-LIHC	TCGA-FV-A3I0	TCGA-FV-A3I0-11A	Solid Tissue Normal
f122172e-e54f-4866-ae2e-71d26ebf7111	039fa257-824f-4ed9-afef-3eda8149d2d9.mirbase21.isoforms.quantification.txt	Transcriptome Profiling	Isoform Expression Quantification	TCGA-LIHC	TCGA-FV-A4ZQ	TCGA-FV-A4ZQ-01A	Primary Tumor
a37a6aba-582d-4465-ad78-d6cabe293fbb	8ebf57ac-4c32-475d-9d0e-98d64b23d197.mirbase21.isoforms.quantification.txt	Transcriptome Profiling	Isoform Expression Quantification	TCGA-LIHC	TCGA-DD-A4NB	TCGA-DD-A4NB-01A	Primary Tumor
64881e35-b8f0-442b-9619-fe322b538e3b	3ec71687-7091-4bc3-9d68-eb400ee34eb8.mirbase21.isoforms.quantification.txt	Transcriptome Profiling	Isoform Expression Quantification	TCGA-LIHC	TCGA-CC-A8HU	TCGA-CC-A8HU-01A	Primary Tumor
33d5aa5c-19b5-43c0-9e9b-f7f6120e15e9	f2072ee7-8f82-46a3-a941-bd9ce06c16b4.mirbase21.isoforms.quantification.txt	Transcriptome Profiling	Isoform Expression Quantification	TCGA-LIHC	TCGA-DD-A11B	TCGA-DD-A11B-11A	Solid Tissue Normal
da36f131-23a5-415c-b7e5-c909959d8c92	c8b127d4-c7c0-4d10-b5f5-fac6b08a54e0.mirbase21.isoforms.quantification.txt	Transcriptome Profiling	Isoform Expression Quantification	TCGA-LIHC	TCGA-CC-A3MC	TCGA-CC-A3MC-01A	Primary Tumor
1fcc1c39-99f3-4639-ae11-638fab1d9fb8	6bd6a451-df95-439e-8e6f-b802716ad6fe.mirbase21.isoforms.quantification.txt	Transcriptome Profiling	Isoform Expression Quantification	TCGA-LIHC	TCGA-DD-AAVY	TCGA-DD-AAVY-01A	Primary Tumor
6d831ba5-20c5-4243-81a7-2b2f269527e7	c0d60dd9-776e-4c40-8898-179e14d597a4.mirbase21.isoforms.quantification.txt	Transcriptome Profiling	Isoform Expression Quantification	TCGA-LIHC	TCGA-MI-A75G	TCGA-MI-A75G-01A	Primary Tumor
b5c41106-b412-4da6-8b9b-867c7ee0d969	66485330-03b4-4028-ab51-89cfcc028998.mirbase21.isoforms.quantification.txt	Transcriptome Profiling	Isoform Expression Quantification	TCGA-LIHC	TCGA-DD-AAE3	TCGA-DD-AAE3-01A	Primary Tumor
86dbd497-0fe2-417e-a1d3-dcd2d2ec89b3	df784dda-e12d-48c2-9d47-278abd464cc0.mirbase21.isoforms.quantification.txt	Transcriptome Profiling	Isoform Expression Quantification	TCGA-LIHC	TCGA-DD-AAEH	TCGA-DD-AAEH-01A	Primary Tumor
803b465b-55b9-42a5-ac74-a207d295e3b9	1d255947-1b6d-4ef4-a892-5b73b847e820.mirbase21.isoforms.quantification.txt	Transcriptome Profiling	Isoform Expression Quantification	TCGA-LIHC	TCGA-G3-A5SJ	TCGA-G3-A5SJ-01A	Primary Tumor
b38584d8-28ec-4f05-8f9e-47031ac1cd9c	342bcb05-1df2-4c6b-993a-c7c5932c2e43.mirbase21.isoforms.quantification.txt	Transcriptome Profiling	Isoform Expression Quantification	TCGA-LIHC	TCGA-KR-A7K0	TCGA-KR-A7K0-01A	Primary Tumor
747212be-85ca-4247-ab89-c87973d0373b	021a7a45-65f2-4d27-af1c-4bfc1cbeb77a.mirbase21.isoforms.quantification.txt	Transcriptome Profiling	Isoform Expression Quantification	TCGA-LIHC	TCGA-DD-A1EH	TCGA-DD-A1EH-11A	Solid Tissue Normal
049d13e7-99c5-43a9-b07e-3d5333358ac3	0d58136c-c8b2-464d-82dc-015ce228e44d.mirbase21.isoforms.quantification.txt	Transcriptome Profiling	Isoform Expression Quantification	TCGA-LIHC	TCGA-BC-A69H	TCGA-BC-A69H-01A	Primary Tumor
93dfa5a5-982e-45bc-ad9d-6a0acb694dfc	96d02c57-f553-4677-84fd-5e3f3187942b.mirbase21.isoforms.quantification.txt	Transcriptome Profiling	Isoform Expression Quantification	TCGA-LIHC	TCGA-DD-AACY	TCGA-DD-AACY-01A	Primary Tumor
9c7d4947-3509-4f17-8e73-42e7d4e8c0ee	524eabdf-de41-43d2-9aba-fcdc5eb804d3.mirbase21.isoforms.quantification.txt	Transcriptome Profiling	Isoform Expression Quantification	TCGA-LIHC	TCGA-DD-AAVZ	TCGA-DD-AAVZ-01A	Primary Tumor
d5a34e09-d668-4164-b039-96e49707349f	781988c7-83c1-491e-9122-b75f5e78c96b.mirbase21.isoforms.quantification.txt	Transcriptome Profiling	Isoform Expression Quantification	TCGA-LIHC	TCGA-DD-A4NL	TCGA-DD-A4NL-01A	Primary Tumor
e420b18a-1cd0-4694-9ae6-fe1b0a6b71a9	96bb382e-1568-4254-a5b3-3ac82b18941b.mirbase21.isoforms.quantification.txt	Transcriptome Profiling	Isoform Expression Quantification	TCGA-LIHC	TCGA-DD-AADG	TCGA-DD-AADG-01A	Primary Tumor
1cec4cdb-41d5-4055-9d50-e46859636d0b	a17de051-13cf-4141-a4b8-39e9df126ad6.mirbase21.isoforms.quantification.txt	Transcriptome Profiling	Isoform Expression Quantification	TCGA-LIHC	TCGA-DD-AAD8	TCGA-DD-AAD8-01A	Primary Tumor
0ae6ec10-03a0-47bd-852c-65356fbda7d0	0847bfd1-e96b-4246-9e9d-ee7e121e93d7.mirbase21.isoforms.quantification.txt	Transcriptome Profiling	Isoform Expression Quantification	TCGA-LIHC	TCGA-DD-A4NI	TCGA-DD-A4NI-01A	Primary Tumor
3dbb5fc3-d17f-444f-85f9-55edc5a1cf59	718c9279-60a5-464c-b2fa-3e4093ba0c82.mirbase21.isoforms.quantification.txt	Transcriptome Profiling	Isoform Expression Quantification	TCGA-LIHC	TCGA-CC-A7IK	TCGA-CC-A7IK-01A	Primary Tumor
04837459-70d3-4a28-8d25-cb2ac4d97988	6a18967a-f620-468b-b24f-9f20be5b9a32.mirbase21.isoforms.quantification.txt	Transcriptome Profiling	Isoform Expression Quantification	TCGA-LIHC	TCGA-EP-A26S	TCGA-EP-A26S-01A	Primary Tumor
8c66bf2b-0590-4cfe-9151-dd7d33cc6d3c	2844d435-3e7f-4fd1-8750-e1a8a60113fb.mirbase21.isoforms.quantification.txt	Transcriptome Profiling	Isoform Expression Quantification	TCGA-LIHC	TCGA-DD-AACM	TCGA-DD-AACM-01A	Primary Tumor
d3f08446-6237-4905-8c36-8f5603d63c64	dcce94e4-c58a-413b-9997-2926da57c1a0.mirbase21.isoforms.quantification.txt	Transcriptome Profiling	Isoform Expression Quantification	TCGA-LIHC	TCGA-3K-AAZ8	TCGA-3K-AAZ8-01A	Primary Tumor
725ea4e2-de53-4266-a86f-c66f62141bbc	3cab1095-053c-4c07-92c2-05ff34e8cf39.mirbase21.isoforms.quantification.txt	Transcriptome Profiling	Isoform Expression Quantification	TCGA-LIHC	TCGA-DD-A1EG	TCGA-DD-A1EG-11A	Solid Tissue Normal
7b72a3da-54e0-4ba8-a044-e17e94a05429	7cf036ae-7bf7-4234-8ccd-206945bce686.mirbase21.isoforms.quantification.txt	Transcriptome Profiling	Isoform Expression Quantification	TCGA-LIHC	TCGA-DD-A1EI	TCGA-DD-A1EI-01A	Primary Tumor
961cd50e-bfaf-4964-8e5b-48cf0b0e0791	bdfd12a9-cc75-4714-ab33-1e784d07de50.mirbase21.isoforms.quantification.txt	Transcriptome Profiling	Isoform Expression Quantification	TCGA-LIHC	TCGA-DD-A3A9	TCGA-DD-A3A9-01A	Primary Tumor
df5d976d-56c6-417e-b0bd-18c04040d77d	6debe1b4-9c59-4818-a15a-3619bcbef0f8.mirbase21.isoforms.quantification.txt	Transcriptome Profiling	Isoform Expression Quantification	TCGA-LIHC	TCGA-G3-A25Z	TCGA-G3-A25Z-01A	Primary Tumor
ad23a0a5-78ee-407f-9318-c8d6afac4199	db9e753d-f9b3-409d-8b18-26c4f8a433c4.mirbase21.isoforms.quantification.txt	Transcriptome Profiling	Isoform Expression Quantification	TCGA-LIHC	TCGA-5R-AAAM	TCGA-5R-AAAM-01A	Primary Tumor
226d74c6-3ed1-4022-aec1-15ba8de5a4a3	a274e7d2-8690-4ada-812e-aa34b5193c1f.mirbase21.isoforms.quantification.txt	Transcriptome Profiling	Isoform Expression Quantification	TCGA-LIHC	TCGA-DD-AAC9	TCGA-DD-AAC9-01A	Primary Tumor
fa41e713-7dc3-41c9-bbf4-db8d17cc0b21	45da1c01-0316-4dbf-939b-4a758fd7e5e7.mirbase21.isoforms.quantification.txt	Transcriptome Profiling	Isoform Expression Quantification	TCGA-LIHC	TCGA-DD-A4NQ	TCGA-DD-A4NQ-01A	Primary Tumor
94ba5f73-cf56-4d52-966c-69f925929e8d	583b0e63-4946-4de0-b75c-842006c67d6a.mirbase21.isoforms.quantification.txt	Transcriptome Profiling	Isoform Expression Quantification	TCGA-LIHC	TCGA-EP-A2KB	TCGA-EP-A2KB-01A	Primary Tumor
4bdb45f0-749b-4bfb-bcab-fa5f667d8a81	13737350-fbb4-4aab-b8e9-15a9333f4918.mirbase21.isoforms.quantification.txt	Transcriptome Profiling	Isoform Expression Quantification	TCGA-LIHC	TCGA-DD-A113	TCGA-DD-A113-11A	Solid Tissue Normal
edca3d69-3b69-4547-b4e3-316e5bb383fb	5a91b852-33c5-4b9d-9a66-556225bc37ff.mirbase21.isoforms.quantification.txt	Transcriptome Profiling	Isoform Expression Quantification	TCGA-LIHC	TCGA-BC-A216	TCGA-BC-A216-01A	Primary Tumor
50202bfa-b304-4b83-8a6a-e3b5f0f45513	986c5a71-6af3-4ff5-af99-4a5362cbb08b.mirbase21.isoforms.quantification.txt	Transcriptome Profiling	Isoform Expression Quantification	TCGA-LIHC	TCGA-DD-AACA	TCGA-DD-AACA-02A	Recurrent Tumor
8e668af9-d71c-4b49-9daf-479534f60f18	17a97808-a8f7-4c49-a471-46ac9c44540f.mirbase21.isoforms.quantification.txt	Transcriptome Profiling	Isoform Expression Quantification	TCGA-LIHC	TCGA-DD-A39W	TCGA-DD-A39W-01A	Primary Tumor
49f42853-2f75-425d-a9f9-cc46c0e3766e	a40b7a69-5437-4c6a-b84c-df44cd389c2d.mirbase21.isoforms.quantification.txt	Transcriptome Profiling	Isoform Expression Quantification	TCGA-LIHC	TCGA-XR-A8TE	TCGA-XR-A8TE-01A	Primary Tumor
6587d93c-cffc-4c86-8748-c3970c5c3a8f	b53da069-da4d-4c2a-a8de-3ccdaaf6eb45.mirbase21.isoforms.quantification.txt	Transcriptome Profiling	Isoform Expression Quantification	TCGA-LIHC	TCGA-DD-AACD	TCGA-DD-AACD-01A	Primary Tumor
53e4d5ab-fd49-4c7c-9c44-d10da6db27a9	487a666a-91a5-4865-96fa-bca3391b5ed7.mirbase21.isoforms.quantification.txt	Transcriptome Profiling	Isoform Expression Quantification	TCGA-LIHC	TCGA-DD-AAVU	TCGA-DD-AAVU-01A	Primary Tumor
41db1708-30ee-40c4-9aa3-aafc784eb4f0	2b9e6cab-267c-4b13-bda5-6c2795648419.mirbase21.isoforms.quantification.txt	Transcriptome Profiling	Isoform Expression Quantification	TCGA-LIHC	TCGA-K7-A5RG	TCGA-K7-A5RG-01A	Primary Tumor
00b9598a-9429-4608-aacd-d7bbe8f65798	af206222-82e9-498c-9bd1-23d68cf30e64.mirbase21.isoforms.quantification.txt	Transcriptome Profiling	Isoform Expression Quantification	TCGA-LIHC	TCGA-DD-AAC8	TCGA-DD-AAC8-01A	Primary Tumor
facb0daa-72bf-4a0a-959e-209f81a5e97c	991e8d57-55d8-4882-be48-d25f14caa337.mirbase21.isoforms.quantification.txt	Transcriptome Profiling	Isoform Expression Quantification	TCGA-LIHC	TCGA-GJ-A6C0	TCGA-GJ-A6C0-01A	Primary Tumor
904d173a-aacc-49f2-9ca4-3cb284077a9e	868ecf12-86ae-4c38-9e57-333bee64d530.mirbase21.isoforms.quantification.txt	Transcriptome Profiling	Isoform Expression Quantification	TCGA-LIHC	TCGA-CC-A7IG	TCGA-CC-A7IG-01A	Primary Tumor
514f89d7-05be-46cf-842b-71426c868671	6bee6719-9ee9-4561-8c59-1667f2632d52.mirbase21.isoforms.quantification.txt	Transcriptome Profiling	Isoform Expression Quantification	TCGA-LIHC	TCGA-DD-AACW	TCGA-DD-AACW-01A	Primary Tumor
ce9c1d62-a831-467d-8a0f-f8d9591b4da3	b0354201-e6f5-4e3e-82a0-e52004ae4627.mirbase21.isoforms.quantification.txt	Transcriptome Profiling	Isoform Expression Quantification	TCGA-LIHC	TCGA-DD-AACG	TCGA-DD-AACG-01A	Primary Tumor
a5baed78-a8ce-42e9-b87d-5164e50a9c01	e99c958b-8470-4cce-a431-8bb4575797b0.mirbase21.isoforms.quantification.txt	Transcriptome Profiling	Isoform Expression Quantification	TCGA-LIHC	TCGA-DD-A4NO	TCGA-DD-A4NO-01A	Primary Tumor
d273f38a-4cbc-48d9-b0db-cb135debb869	397a0e07-2aaa-4350-8250-97aae1d432ee.mirbase21.isoforms.quantification.txt	Transcriptome Profiling	Isoform Expression Quantification	TCGA-LIHC	TCGA-BD-A2L6	TCGA-BD-A2L6-11A	Solid Tissue Normal
329ed5f4-1e6b-4619-99ce-9debc2f286b2	74ba733b-d534-4acf-8b41-aed84a626897.mirbase21.isoforms.quantification.txt	Transcriptome Profiling	Isoform Expression Quantification	TCGA-LIHC	TCGA-DD-A3A5	TCGA-DD-A3A5-11A	Solid Tissue Normal
363361ea-2d44-4236-85be-914aec7ca34c	55afd366-3eca-49ab-a17c-fe187111710c.mirbase21.isoforms.quantification.txt	Transcriptome Profiling	Isoform Expression Quantification	TCGA-LIHC	TCGA-DD-AACI	TCGA-DD-AACI-01A	Primary Tumor
d24c5940-a45c-4789-9f0a-72e48cd6dcfd	67a5165d-0e1f-4e3b-aaf5-7b1dc1d78c46.mirbase21.isoforms.quantification.txt	Transcriptome Profiling	Isoform Expression Quantification	TCGA-LIHC	TCGA-DD-A1ED	TCGA-DD-A1ED-01A	Primary Tumor
d11e2359-eb99-49c1-817b-17f38593ea0b	cd0d5df3-bf9f-492b-8dee-0fb9f5954e77.mirbase21.isoforms.quantification.txt	Transcriptome Profiling	Isoform Expression Quantification	TCGA-LIHC	TCGA-2Y-A9GY	TCGA-2Y-A9GY-01A	Primary Tumor
e11af3a4-2632-4e36-90eb-6877a8a77ab3	8932fca5-b6ea-4523-b4ab-a64cb53c4fcc.mirbase21.isoforms.quantification.txt	Transcriptome Profiling	Isoform Expression Quantification	TCGA-LIHC	TCGA-G3-AAV3	TCGA-G3-AAV3-01A	Primary Tumor
12c6f239-9781-4fb0-bcc5-6183d3c41412	9533971b-f059-4aec-979f-53da68b5d312.mirbase21.isoforms.quantification.txt	Transcriptome Profiling	Isoform Expression Quantification	TCGA-LIHC	TCGA-RC-A7SB	TCGA-RC-A7SB-01A	Primary Tumor
cb95914e-1f63-4ac2-b89d-bff6b9e2dc8b	6cbec671-f495-42de-be76-51c92313e4a3.mirbase21.isoforms.quantification.txt	Transcriptome Profiling	Isoform Expression Quantification	TCGA-LIHC	TCGA-DD-AAD2	TCGA-DD-AAD2-01A	Primary Tumor
771b3532-f106-42ee-a823-a72085f83a51	cadddce5-0b78-4632-854d-393a196e8d42.mirbase21.isoforms.quantification.txt	Transcriptome Profiling	Isoform Expression Quantification	TCGA-LIHC	TCGA-4R-AA8I	TCGA-4R-AA8I-01A	Primary Tumor
84867980-8f07-46da-977b-961de22796f1	27261a28-d8a7-4aa4-8b0a-028f0b038486.mirbase21.isoforms.quantification.txt	Transcriptome Profiling	Isoform Expression Quantification	TCGA-LIHC	TCGA-DD-A39X	TCGA-DD-A39X-01A	Primary Tumor
afc4d931-a0d6-4173-88d5-dbab9eefd810	e48b2770-6f4e-4b3c-9a65-7f9d8a9b6124.mirbase21.isoforms.quantification.txt	Transcriptome Profiling	Isoform Expression Quantification	TCGA-LIHC	TCGA-G3-AAUZ	TCGA-G3-AAUZ-01A	Primary Tumor
36806cd0-414b-418a-8776-7da4871fc453	26933338-7154-4889-bb42-adec893736bd.mirbase21.isoforms.quantification.txt	Transcriptome Profiling	Isoform Expression Quantification	TCGA-LIHC	TCGA-RC-A6M6	TCGA-RC-A6M6-01A	Primary Tumor
af946a98-bcb9-4485-bb42-6f5325ef1bc8	412bf7ff-29d9-44be-a605-cd503334690d.mirbase21.isoforms.quantification.txt	Transcriptome Profiling	Isoform Expression Quantification	TCGA-LIHC	TCGA-RC-A7SK	TCGA-RC-A7SK-01A	Primary Tumor
85c4496c-46a7-4a9e-a4b3-d505a550e1cb	bf3dc47f-18db-4c48-afc9-8683324e8aba.mirbase21.isoforms.quantification.txt	Transcriptome Profiling	Isoform Expression Quantification	TCGA-LIHC	TCGA-BC-A10W	TCGA-BC-A10W-11A	Solid Tissue Normal
ca5d1492-6475-4769-8cea-157b96857d82	0359e426-0a77-4137-85ae-cab8e0030ff1.mirbase21.isoforms.quantification.txt	Transcriptome Profiling	Isoform Expression Quantification	TCGA-LIHC	TCGA-BC-A112	TCGA-BC-A112-01A	Primary Tumor
cac91ba7-7558-42ae-96c4-86b972cfefc5	c3afbb5e-ca67-4066-ab1c-40da03559d36.mirbase21.isoforms.quantification.txt	Transcriptome Profiling	Isoform Expression Quantification	TCGA-LIHC	TCGA-G3-A25T	TCGA-G3-A25T-01A	Primary Tumor
2d4d3f00-3a3f-47b8-bdaf-54217d223876	2b8ce171-41a0-4a37-9fdc-55bbfaa53ea0.mirbase21.isoforms.quantification.txt	Transcriptome Profiling	Isoform Expression Quantification	TCGA-LIHC	TCGA-KR-A7K7	TCGA-KR-A7K7-01A	Primary Tumor
7614ddd0-448b-4276-841f-33b20478da1d	7d11f015-f4ee-439e-87b5-e3844e6d1f04.mirbase21.isoforms.quantification.txt	Transcriptome Profiling	Isoform Expression Quantification	TCGA-LIHC	TCGA-2Y-A9H9	TCGA-2Y-A9H9-01A	Primary Tumor
725ba189-bc0d-4811-bcec-fc8c522729f7	0777899a-fe18-4b82-ab1f-9b8f90c5f65d.mirbase21.isoforms.quantification.txt	Transcriptome Profiling	Isoform Expression Quantification	TCGA-LIHC	TCGA-DD-A1EJ	TCGA-DD-A1EJ-01A	Primary Tumor
7351176c-3fd2-4069-afa1-fc9b220c5e2d	ef02342e-9301-464a-9753-3824b47e25ab.mirbase21.isoforms.quantification.txt	Transcriptome Profiling	Isoform Expression Quantification	TCGA-LIHC	TCGA-DD-AACJ	TCGA-DD-AACJ-01A	Primary Tumor
861e5580-2336-4425-affd-f22d2f08f165	8c7295bb-90cf-4fb3-a177-9f119a251021.mirbase21.isoforms.quantification.txt	Transcriptome Profiling	Isoform Expression Quantification	TCGA-LIHC	TCGA-G3-AAV6	TCGA-G3-AAV6-01A	Primary Tumor
584e154b-614f-4524-b09a-be8b0afd7939	5150ee00-a2b3-4cc5-a619-9676604c66c1.mirbase21.isoforms.quantification.txt	Transcriptome Profiling	Isoform Expression Quantification	TCGA-LIHC	TCGA-WJ-A86L	TCGA-WJ-A86L-01A	Primary Tumor
ad0dfeba-4a18-40d5-9c69-2ac3844045c6	f598c235-a92d-4524-88f2-361ae658ede3.mirbase21.isoforms.quantification.txt	Transcriptome Profiling	Isoform Expression Quantification	TCGA-LIHC	TCGA-G3-A3CG	TCGA-G3-A3CG-01A	Primary Tumor
6ac8c0cb-962f-463a-b654-c72db3b047bb	a5629ef7-79b7-4b36-8661-f0f0c5d54376.mirbase21.isoforms.quantification.txt	Transcriptome Profiling	Isoform Expression Quantification	TCGA-LIHC	TCGA-UB-A7MA	TCGA-UB-A7MA-01A	Primary Tumor
941620a8-1514-47fa-acf9-4c95e4ae09ec	bbd7a051-b040-4622-8a3b-d4a139a4d1da.mirbase21.isoforms.quantification.txt	Transcriptome Profiling	Isoform Expression Quantification	TCGA-LIHC	TCGA-O8-A75V	TCGA-O8-A75V-01A	Primary Tumor
2a18dc34-bd5b-4938-973c-752ddb32dec0	e965389c-978f-4429-a424-6577705c7501.mirbase21.isoforms.quantification.txt	Transcriptome Profiling	Isoform Expression Quantification	TCGA-LIHC	TCGA-K7-A6G5	TCGA-K7-A6G5-01A	Primary Tumor
792815ab-ff9d-4afd-bb5e-c23d9d1529b3	8b7e6354-b9aa-4d36-8809-75ff780f4452.mirbase21.isoforms.quantification.txt	Transcriptome Profiling	Isoform Expression Quantification	TCGA-LIHC	TCGA-CC-5260	TCGA-CC-5260-01A	Primary Tumor
c6ff49db-f83c-4aee-b2d2-10c78daab32f	3372c1f7-4eb2-4edc-9b12-8804394c6ed2.mirbase21.isoforms.quantification.txt	Transcriptome Profiling	Isoform Expression Quantification	TCGA-LIHC	TCGA-DD-AADO	TCGA-DD-AADO-01A	Primary Tumor
d3c35f7d-1d9a-40ab-9cd4-8212cc078a34	a76951f9-752c-46e0-80f3-8f7ec736517a.mirbase21.isoforms.quantification.txt	Transcriptome Profiling	Isoform Expression Quantification	TCGA-LIHC	TCGA-WX-AA44	TCGA-WX-AA44-01A	Primary Tumor
d5a8e2e1-f6ad-4b82-913d-285b83b8c167	d61a613f-28a1-4a43-ba05-d1a97b66f9f3.mirbase21.isoforms.quantification.txt	Transcriptome Profiling	Isoform Expression Quantification	TCGA-LIHC	TCGA-DD-A3A8	TCGA-DD-A3A8-11A	Solid Tissue Normal
f8b4ca12-de7a-4ea0-be0a-fa263a3ccb12	18912712-285a-4063-9e71-c78b24fe2473.mirbase21.isoforms.quantification.txt	Transcriptome Profiling	Isoform Expression Quantification	TCGA-LIHC	TCGA-FV-A2QR	TCGA-FV-A2QR-11A	Solid Tissue Normal
84c93513-9982-4b20-8657-da88bed21f90	de853b0c-bf97-423e-966b-5ecac6460da9.mirbase21.isoforms.quantification.txt	Transcriptome Profiling	Isoform Expression Quantification	TCGA-LIHC	TCGA-5C-AAPD	TCGA-5C-AAPD-01A	Primary Tumor
4a504921-f507-4852-b013-d23ee6f694d0	f595361f-f599-4b24-bbdd-43f518a26f59.mirbase21.isoforms.quantification.txt	Transcriptome Profiling	Isoform Expression Quantification	TCGA-LIHC	TCGA-BC-A10U	TCGA-BC-A10U-11A	Solid Tissue Normal
72a874d1-cd56-41e3-b689-0894cd41c487	a85e4244-3af2-4b71-9a1a-40691e6fd63a.mirbase21.isoforms.quantification.txt	Transcriptome Profiling	Isoform Expression Quantification	TCGA-LIHC	TCGA-CC-A1HT	TCGA-CC-A1HT-01A	Primary Tumor
7b7623a0-f491-448e-b02b-0203100ffbe8	95bc7f9d-12d4-41ef-b9a0-24d24c4b6a61.mirbase21.isoforms.quantification.txt	Transcriptome Profiling	Isoform Expression Quantification	TCGA-LIHC	TCGA-G3-A5SI	TCGA-G3-A5SI-01A	Primary Tumor
1032e95a-b752-449a-9308-21a66b7400b6	c201e9d6-600d-405a-84ff-fb7011c9379d.mirbase21.isoforms.quantification.txt	Transcriptome Profiling	Isoform Expression Quantification	TCGA-LIHC	TCGA-DD-AAVV	TCGA-DD-AAVV-01A	Primary Tumor
ca0d520f-4243-4181-ba77-fc76334589be	2233f072-da5c-4a4c-9780-5d44c405063c.mirbase21.isoforms.quantification.txt	Transcriptome Profiling	Isoform Expression Quantification	TCGA-LIHC	TCGA-DD-AAEA	TCGA-DD-AAEA-01A	Primary Tumor
74f069fa-4791-425e-86c6-77a0d19c88c6	972201d5-1b6f-4a8d-8fdb-34163ed87cd2.mirbase21.isoforms.quantification.txt	Transcriptome Profiling	Isoform Expression Quantification	TCGA-LIHC	TCGA-DD-AACE	TCGA-DD-AACE-01A	Primary Tumor
3e16423f-121f-4b15-80a5-76ec1a99ef49	86e6bb39-2e99-460d-98a0-5cd1fe4f0927.mirbase21.isoforms.quantification.txt	Transcriptome Profiling	Isoform Expression Quantification	TCGA-LIHC	TCGA-BD-A2L6	TCGA-BD-A2L6-01A	Primary Tumor
d4eda295-58cb-4d54-bbba-094e6ed85a40	1a251feb-6ab7-4f0c-af70-1982f1d844ee.mirbase21.isoforms.quantification.txt	Transcriptome Profiling	Isoform Expression Quantification	TCGA-LIHC	TCGA-DD-AAD6	TCGA-DD-AAD6-01A	Primary Tumor
b8fdd0e8-0654-485a-a921-d877a8b44e83	cc0bf161-b962-4988-b921-6f5d6725702c.mirbase21.isoforms.quantification.txt	Transcriptome Profiling	Isoform Expression Quantification	TCGA-LIHC	TCGA-CC-A9FS	TCGA-CC-A9FS-01A	Primary Tumor
668adc47-ff5a-4219-ba4b-46cc4780688c	03143e09-b5e5-4cea-bb79-6f016da1fe3a.mirbase21.isoforms.quantification.txt	Transcriptome Profiling	Isoform Expression Quantification	TCGA-LIHC	TCGA-DD-AAD0	TCGA-DD-AAD0-01A	Primary Tumor
8ddaf35e-39dc-4ed5-ba5e-1d0db637a638	62a05ead-a7e0-4dba-ac7e-d55ea3802305.mirbase21.isoforms.quantification.txt	Transcriptome Profiling	Isoform Expression Quantification	TCGA-LIHC	TCGA-2Y-A9H2	TCGA-2Y-A9H2-01A	Primary Tumor
3a7026cc-a6a7-446c-b02b-9d337875852a	b6813a98-5d95-4441-bd69-f053c92e8f27.mirbase21.isoforms.quantification.txt	Transcriptome Profiling	Isoform Expression Quantification	TCGA-LIHC	TCGA-DD-AAEK	TCGA-DD-AAEK-01A	Primary Tumor
ad430bb7-93c6-41ed-acee-337d126c783c	38927918-4429-41ba-acab-0b033f03fbdb.mirbase21.isoforms.quantification.txt	Transcriptome Profiling	Isoform Expression Quantification	TCGA-LIHC	TCGA-BC-A10U	TCGA-BC-A10U-01A	Primary Tumor
3038607d-bb58-49f7-97f3-784a2eb596f4	a5b64d9b-e61c-43a9-a501-b56426bf2082.mirbase21.isoforms.quantification.txt	Transcriptome Profiling	Isoform Expression Quantification	TCGA-LIHC	TCGA-ZP-A9D0	TCGA-ZP-A9D0-01A	Primary Tumor
e739eb47-d126-46f1-b0d0-3b896c6b8bd9	93e57b40-82ef-4723-bb9e-eacbb0011e01.mirbase21.isoforms.quantification.txt	Transcriptome Profiling	Isoform Expression Quantification	TCGA-LIHC	TCGA-CC-A8HT	TCGA-CC-A8HT-01A	Primary Tumor
3ab0dee4-b492-418e-a0f6-a97094a42afc	6f6eef7e-83e6-41bc-b40b-d1f6c66731b2.mirbase21.isoforms.quantification.txt	Transcriptome Profiling	Isoform Expression Quantification	TCGA-LIHC	TCGA-EP-A3RK	TCGA-EP-A3RK-01A	Primary Tumor
1b72091b-b824-452f-a199-bd750ab10990	d56eae47-6e27-4938-92dd-e3b5c69d2480.mirbase21.isoforms.quantification.txt	Transcriptome Profiling	Isoform Expression Quantification	TCGA-LIHC	TCGA-G3-A7M5	TCGA-G3-A7M5-01A	Primary Tumor
ef41c4f0-e121-4882-8a4f-4c1f933a677a	0a96c3ce-15cb-4b73-9048-6456503e658f.mirbase21.isoforms.quantification.txt	Transcriptome Profiling	Isoform Expression Quantification	TCGA-LIHC	TCGA-MI-A75H	TCGA-MI-A75H-01A	Primary Tumor
feeba585-0a93-44ef-95e3-ba99b94bd7de	b8aef3cd-383c-455f-918a-cfd7405ef7f5.mirbase21.isoforms.quantification.txt	Transcriptome Profiling	Isoform Expression Quantification	TCGA-LIHC	TCGA-DD-A1EI	TCGA-DD-A1EI-11A	Solid Tissue Normal
ba859d08-9e15-4974-82e9-a476f0172980	d87dd38a-7821-46ad-bf0a-05357d7c8e31.mirbase21.isoforms.quantification.txt	Transcriptome Profiling	Isoform Expression Quantification	TCGA-LIHC	TCGA-LG-A6GG	TCGA-LG-A6GG-01A	Primary Tumor
24aebca3-ce88-4756-9978-7e9a0acb3e2d	e1d950e4-8a82-4f29-b5d4-c900e4d6b6e2.mirbase21.isoforms.quantification.txt	Transcriptome Profiling	Isoform Expression Quantification	TCGA-LIHC	TCGA-CC-A7IF	TCGA-CC-A7IF-01A	Primary Tumor
f7724e85-5d52-4a82-9c3f-fb2cea20d052	f48e205c-4a87-4bbc-af09-75836ab10605.mirbase21.isoforms.quantification.txt	Transcriptome Profiling	Isoform Expression Quantification	TCGA-LIHC	TCGA-ZP-A9CZ	TCGA-ZP-A9CZ-01A	Primary Tumor
b74a3e55-fd01-4186-ba74-01b3b32b85f9	00b95bbf-a84b-47c3-9060-60110d92e1eb.mirbase21.isoforms.quantification.txt	Transcriptome Profiling	Isoform Expression Quantification	TCGA-LIHC	TCGA-XR-A8TG	TCGA-XR-A8TG-01A	Primary Tumor
a683bda0-9a65-4c36-9452-7bc83189d29a	9a24b33a-33e4-4bba-81be-cc37f5bd7e8f.mirbase21.isoforms.quantification.txt	Transcriptome Profiling	Isoform Expression Quantification	TCGA-LIHC	TCGA-DD-A4NA	TCGA-DD-A4NA-01A	Primary Tumor
30a03732-f8f1-4215-8e90-1e2cc8a1c420	7038fd4b-e4ee-4d9c-a37e-38a3208a9f2d.mirbase21.isoforms.quantification.txt	Transcriptome Profiling	Isoform Expression Quantification	TCGA-LIHC	TCGA-ED-A8O6	TCGA-ED-A8O6-01A	Primary Tumor
baa96a23-2d38-477e-9f4c-b7d9506cb92f	b9c836ee-4178-4200-a770-df35e8b108d8.mirbase21.isoforms.quantification.txt	Transcriptome Profiling	Isoform Expression Quantification	TCGA-LIHC	TCGA-DD-A11D	TCGA-DD-A11D-01A	Primary Tumor
55f8f46e-8d10-4939-ab49-e359b6f08dbb	ed7def30-5c70-4235-a8b1-0d780fd9db93.mirbase21.isoforms.quantification.txt	Transcriptome Profiling	Isoform Expression Quantification	TCGA-LIHC	TCGA-G3-A7M7	TCGA-G3-A7M7-01A	Primary Tumor
b5b2d0f6-30f7-4c6b-a51a-8846ab3669d1	1c56012f-ac4e-4385-8db0-d6b99d932dca.mirbase21.isoforms.quantification.txt	Transcriptome Profiling	Isoform Expression Quantification	TCGA-LIHC	TCGA-DD-AACL	TCGA-DD-AACL-01A	Primary Tumor
feba936a-cd3e-4af8-84bd-1f1d6fba7d56	1eb9f5e8-9ac3-454b-8c63-d4040d87eb2e.mirbase21.isoforms.quantification.txt	Transcriptome Profiling	Isoform Expression Quantification	TCGA-LIHC	TCGA-DD-A39Y	TCGA-DD-A39Y-01A	Primary Tumor
27e5101f-8484-43df-87b2-7fd4326f1af4	1bbd61b2-e53c-4253-b21a-64476da33b76.mirbase21.isoforms.quantification.txt	Transcriptome Profiling	Isoform Expression Quantification	TCGA-LIHC	TCGA-DD-AACT	TCGA-DD-AACT-01A	Primary Tumor
e56f5075-3a18-4d0e-b45c-fd20dcd3e527	74e525d4-d88d-4ddd-b5b5-652fd172f1ce.mirbase21.isoforms.quantification.txt	Transcriptome Profiling	Isoform Expression Quantification	TCGA-LIHC	TCGA-FV-A3I1	TCGA-FV-A3I1-01A	Primary Tumor
21b58db5-12dd-490b-97e0-15395d2aac23	c8cf3427-099c-417f-8b4a-c05782bf57a1.mirbase21.isoforms.quantification.txt	Transcriptome Profiling	Isoform Expression Quantification	TCGA-LIHC	TCGA-DD-A4NS	TCGA-DD-A4NS-01A	Primary Tumor
de3b6901-1073-4221-93ee-1e520574b843	e390957f-32d9-497b-9c43-52dc5e11219a.mirbase21.isoforms.quantification.txt	Transcriptome Profiling	Isoform Expression Quantification	TCGA-LIHC	TCGA-MI-A75E	TCGA-MI-A75E-01A	Primary Tumor
c0306fb9-16db-4fc9-8a26-15bc49b93c09	ce3ca9b0-9356-482a-8e26-4494bf071ac2.mirbase21.isoforms.quantification.txt	Transcriptome Profiling	Isoform Expression Quantification	TCGA-LIHC	TCGA-CC-A8HV	TCGA-CC-A8HV-01A	Primary Tumor
2b075eb8-4d22-4eef-9562-46612573c0c9	c7339bf1-f0bc-45a6-a623-2c593268008a.mirbase21.isoforms.quantification.txt	Transcriptome Profiling	Isoform Expression Quantification	TCGA-LIHC	TCGA-DD-A1EE	TCGA-DD-A1EE-11A	Solid Tissue Normal
4caf087c-0210-4657-91ba-89d93a012944	248a77b0-118c-4097-b6ea-5550f11fc304.mirbase21.isoforms.quantification.txt	Transcriptome Profiling	Isoform Expression Quantification	TCGA-LIHC	TCGA-DD-AACQ	TCGA-DD-AACQ-01A	Primary Tumor
964276d6-521f-4117-9421-22b35d1ae43e	71828329-0504-41cf-acbb-15211d441b77.mirbase21.isoforms.quantification.txt	Transcriptome Profiling	Isoform Expression Quantification	TCGA-LIHC	TCGA-BC-A10S	TCGA-BC-A10S-01A	Primary Tumor
b0554614-2933-49e3-8020-b68979259718	61ec8919-8b12-43d7-b127-8b68a66bd033.mirbase21.isoforms.quantification.txt	Transcriptome Profiling	Isoform Expression Quantification	TCGA-LIHC	TCGA-DD-A11A	TCGA-DD-A11A-01A	Primary Tumor
1b99b402-c72f-4c14-908c-b70298b57287	8c2656f8-a22b-44e4-b1b5-42b376062557.mirbase21.isoforms.quantification.txt	Transcriptome Profiling	Isoform Expression Quantification	TCGA-LIHC	TCGA-FV-A3I1	TCGA-FV-A3I1-11A	Solid Tissue Normal
7f240aff-7db6-4f3a-85fc-ba75262ad8d2	455502e4-9e9b-48b5-a6be-1a722de47909.mirbase21.isoforms.quantification.txt	Transcriptome Profiling	Isoform Expression Quantification	TCGA-LIHC	TCGA-2Y-A9H4	TCGA-2Y-A9H4-01A	Primary Tumor
cc8946f7-6842-4814-859e-62b01cc1201d	5fad541b-0a85-4569-a998-0c85783d2b6d.mirbase21.isoforms.quantification.txt	Transcriptome Profiling	Isoform Expression Quantification	TCGA-LIHC	TCGA-2Y-A9GW	TCGA-2Y-A9GW-01A	Primary Tumor
69959ddf-cf16-465a-a493-42ebf5d58d3c	b9eb1d95-fe8a-4baa-9d57-f610c1ed5345.mirbase21.isoforms.quantification.txt	Transcriptome Profiling	Isoform Expression Quantification	TCGA-LIHC	TCGA-FV-A3R2	TCGA-FV-A3R2-11A	Solid Tissue Normal
ea36f9a7-e4c8-492c-9e6c-0ed16b325a9e	610a0c74-2476-49c5-847f-9d0db6ee0895.mirbase21.isoforms.quantification.txt	Transcriptome Profiling	Isoform Expression Quantification	TCGA-LIHC	TCGA-DD-AACK	TCGA-DD-AACK-01A	Primary Tumor
7bdac5d2-e0f4-4b15-8c10-a533ab1ded35	225e67dc-dce6-4f4f-9957-b51db2326d0e.mirbase21.isoforms.quantification.txt	Transcriptome Profiling	Isoform Expression Quantification	TCGA-LIHC	TCGA-CC-A3MB	TCGA-CC-A3MB-01A	Primary Tumor
535a0335-0eaf-43d2-ae24-c7752ff650ff	6f73d11b-c0c0-4059-bea6-a9b896501a19.mirbase21.isoforms.quantification.txt	Transcriptome Profiling	Isoform Expression Quantification	TCGA-LIHC	TCGA-G3-A3CK	TCGA-G3-A3CK-01A	Primary Tumor
a4b642b4-8e2f-4f8a-a25f-3bd4e4d33574	14ae1d6b-f3d1-4db2-a838-e6213fd09e90.mirbase21.isoforms.quantification.txt	Transcriptome Profiling	Isoform Expression Quantification	TCGA-LIHC	TCGA-BW-A5NP	TCGA-BW-A5NP-01A	Primary Tumor
b6552c1a-4b24-40eb-a1d0-8c86715aa15d	40d03dfc-1661-482b-9e7a-bf9bc9199f4c.mirbase21.isoforms.quantification.txt	Transcriptome Profiling	Isoform Expression Quantification	TCGA-LIHC	TCGA-CC-5263	TCGA-CC-5263-01A	Primary Tumor
593f8124-4a30-46d7-aed7-00a755e09765	7f1e1a91-aa48-4fdb-bb19-cbc09dd557b3.mirbase21.isoforms.quantification.txt	Transcriptome Profiling	Isoform Expression Quantification	TCGA-LIHC	TCGA-BD-A3EP	TCGA-BD-A3EP-01A	Primary Tumor
51e2a13b-c946-487e-b08a-cd085ff38c74	96cba414-a0c4-4699-85ea-22dce0c73355.mirbase21.isoforms.quantification.txt	Transcriptome Profiling	Isoform Expression Quantification	TCGA-LIHC	TCGA-DD-A3A2	TCGA-DD-A3A2-01A	Primary Tumor
5e776c1d-0ec1-43bc-806a-073ed6c6c8d0	236884e8-0123-42cd-a95e-651d8c5b21c9.mirbase21.isoforms.quantification.txt	Transcriptome Profiling	Isoform Expression Quantification	TCGA-LIHC	TCGA-DD-A115	TCGA-DD-A115-01A	Primary Tumor
3b5ae4de-4d8a-4042-b918-93fb21e6dad0	43529af3-1a79-4746-beb0-f7e6f6e4494b.mirbase21.isoforms.quantification.txt	Transcriptome Profiling	Isoform Expression Quantification	TCGA-LIHC	TCGA-G3-A3CH	TCGA-G3-A3CH-11A	Solid Tissue Normal
ec4bf615-af1b-4a62-af91-5596aa8c83db	e9307701-8161-4e20-8922-6a4a9012bd6b.mirbase21.isoforms.quantification.txt	Transcriptome Profiling	Isoform Expression Quantification	TCGA-LIHC	TCGA-RC-A7SH	TCGA-RC-A7SH-01A	Primary Tumor
ae4d80e3-84ad-48c6-a0ed-9e330f933535	c704eab3-20b4-4ad3-8d3b-1e72a9b8560a.mirbase21.isoforms.quantification.txt	Transcriptome Profiling	Isoform Expression Quantification	TCGA-LIHC	TCGA-CC-5264	TCGA-CC-5264-01A	Primary Tumor
c186202c-d265-4ef6-a267-bca6b6350094	c09b4cf3-f097-4ab0-9058-6887326ee3c6.mirbase21.isoforms.quantification.txt	Transcriptome Profiling	Isoform Expression Quantification	TCGA-LIHC	TCGA-BC-A3KG	TCGA-BC-A3KG-01A	Primary Tumor
48225b5d-a6b0-4b59-ae6c-118a967ffd89	8ebaac55-efbf-4abe-a616-3fb5853be418.mirbase21.isoforms.quantification.txt	Transcriptome Profiling	Isoform Expression Quantification	TCGA-LIHC	TCGA-CC-A9FW	TCGA-CC-A9FW-01A	Primary Tumor
d23bf720-451e-447f-a030-ce59f2406845	70e9d4c3-f430-4d93-9b91-887aecc22c53.mirbase21.isoforms.quantification.txt	Transcriptome Profiling	Isoform Expression Quantification	TCGA-LIHC	TCGA-DD-AADI	TCGA-DD-AADI-01A	Primary Tumor
57c1ac64-7aa6-43f1-93c3-6cea7286e08a	2a557cae-3241-4c06-a07f-d50c58e64ea8.mirbase21.isoforms.quantification.txt	Transcriptome Profiling	Isoform Expression Quantification	TCGA-LIHC	TCGA-DD-AACS	TCGA-DD-AACS-01A	Primary Tumor
edb25df0-2504-4651-a567-048f0fb762c4	263b29b2-cd3b-46fe-aae1-3621f4ba5aef.mirbase21.isoforms.quantification.txt	Transcriptome Profiling	Isoform Expression Quantification	TCGA-LIHC	TCGA-ZP-A9D4	TCGA-ZP-A9D4-01A	Primary Tumor
5c886171-d556-4dae-b7a2-9f10f291fc63	8e03b4c8-4049-44a4-91b4-7aecd34a76e5.mirbase21.isoforms.quantification.txt	Transcriptome Profiling	Isoform Expression Quantification	TCGA-LIHC	TCGA-DD-A1EC	TCGA-DD-A1EC-11A	Solid Tissue Normal
734e764a-6a45-4aad-a255-3016bef03a57	78f528c8-f036-4aca-b1bd-26e96e8ecdbc.mirbase21.isoforms.quantification.txt	Transcriptome Profiling	Isoform Expression Quantification	TCGA-LIHC	TCGA-5R-AA1D	TCGA-5R-AA1D-01A	Primary Tumor
c21ad7bb-22d4-4c10-b46b-38673821d9dd	15d68565-07c1-48a6-ae7a-c50554117271.mirbase21.isoforms.quantification.txt	Transcriptome Profiling	Isoform Expression Quantification	TCGA-LIHC	TCGA-NI-A4U2	TCGA-NI-A4U2-01A	Primary Tumor
065af76c-49dd-4e47-ab93-aa0390ed9b31	667d4cd7-8532-41e8-a66c-1da3740604f4.mirbase21.isoforms.quantification.txt	Transcriptome Profiling	Isoform Expression Quantification	TCGA-LIHC	TCGA-5R-AA1C	TCGA-5R-AA1C-01A	Primary Tumor
e8a8780b-decb-450d-b5d8-ab0309c5a2a0	1da9bf4c-70ae-4550-bb32-49c7c297f7a9.mirbase21.isoforms.quantification.txt	Transcriptome Profiling	Isoform Expression Quantification	TCGA-LIHC	TCGA-BW-A5NO	TCGA-BW-A5NO-01A	Primary Tumor
fdd0fa70-0129-4518-8a44-8757df9c4e64	1feb2941-a2a2-41d3-a86a-b9fa45afeaf8.mirbase21.isoforms.quantification.txt	Transcriptome Profiling	Isoform Expression Quantification	TCGA-LIHC	TCGA-BC-A10T	TCGA-BC-A10T-01A	Primary Tumor
4d75664a-8a57-4609-a812-3f048f387954	7ce5abdc-78da-4f44-98b4-635c84898e3c.mirbase21.isoforms.quantification.txt	Transcriptome Profiling	Isoform Expression Quantification	TCGA-LIHC	TCGA-5C-A9VH	TCGA-5C-A9VH-01A	Primary Tumor
c2dd8132-9b6d-4c9c-95e5-12ae202b2ae0	a72cdedb-9447-4204-9966-7d92e2bd318f.mirbase21.isoforms.quantification.txt	Transcriptome Profiling	Isoform Expression Quantification	TCGA-LIHC	TCGA-RC-A6M5	TCGA-RC-A6M5-01A	Primary Tumor
76afe7ce-daeb-4663-b48b-76fa4b02103d	b80f0918-7128-4b02-a481-ce03bd9f66d4.mirbase21.isoforms.quantification.txt	Transcriptome Profiling	Isoform Expression Quantification	TCGA-LIHC	TCGA-DD-A73A	TCGA-DD-A73A-01A	Primary Tumor
f2bfa338-e77f-4ffd-8fb8-1fc96ac56dee	5ef61536-fc67-417b-a93a-521c0a518441.mirbase21.isoforms.quantification.txt	Transcriptome Profiling	Isoform Expression Quantification	TCGA-LIHC	TCGA-DD-A1EK	TCGA-DD-A1EK-01A	Primary Tumor
8677b5c8-3acb-4a1b-8166-5eb08a0290d6	5bb99078-09c8-4d10-80c8-6ce28b5b1431.mirbase21.isoforms.quantification.txt	Transcriptome Profiling	Isoform Expression Quantification	TCGA-LIHC	TCGA-DD-AADA	TCGA-DD-AADA-01A	Primary Tumor
68e61ff1-6b05-4a5a-a038-21ada4b21d79	a666dd4f-cb34-44b5-97f7-b224805da718.mirbase21.isoforms.quantification.txt	Transcriptome Profiling	Isoform Expression Quantification	TCGA-LIHC	TCGA-DD-A3A3	TCGA-DD-A3A3-11A	Solid Tissue Normal
1bedf838-c5cc-4cc9-9228-387ca1be243d	5f990734-d72b-4d4d-ab34-2750b8c112e3.mirbase21.isoforms.quantification.txt	Transcriptome Profiling	Isoform Expression Quantification	TCGA-LIHC	TCGA-DD-AAED	TCGA-DD-AAED-01A	Primary Tumor
805a2f50-21c1-4657-97fb-579b46554207	efbb2c7f-fc73-4115-a161-b76fec920b49.mirbase21.isoforms.quantification.txt	Transcriptome Profiling	Isoform Expression Quantification	TCGA-LIHC	TCGA-DD-AADW	TCGA-DD-AADW-01A	Primary Tumor
7d4150bc-5d83-4027-921d-f874bf7d3292	3fb17e7c-311e-438b-9ddc-a07c3102a1ca.mirbase21.isoforms.quantification.txt	Transcriptome Profiling	Isoform Expression Quantification	TCGA-LIHC	TCGA-BD-A3EP	TCGA-BD-A3EP-11A	Solid Tissue Normal
388f263e-42ff-45a2-a4ca-429b0b48cdae	b10f89c0-3a9a-4b2f-b953-f2ca72741f14.mirbase21.isoforms.quantification.txt	Transcriptome Profiling	Isoform Expression Quantification	TCGA-LIHC	TCGA-BC-4072	TCGA-BC-4072-01B	Primary Tumor
fe91936c-d237-4cdb-bbeb-2c46d49d3c5d	d0378554-ee39-4846-b1c1-1249b1725d2d.mirbase21.isoforms.quantification.txt	Transcriptome Profiling	Isoform Expression Quantification	TCGA-LIHC	TCGA-FV-A4ZP	TCGA-FV-A4ZP-01A	Primary Tumor
7a8ca216-6598-4633-a1e7-885fe8d0d8bb	54504827-f0cb-474a-99a7-5f51a0fce0cb.mirbase21.isoforms.quantification.txt	Transcriptome Profiling	Isoform Expression Quantification	TCGA-LIHC	TCGA-DD-AAE2	TCGA-DD-AAE2-01A	Primary Tumor
a3e10f19-a842-4fcb-9cd9-1b73f06b4857	b5e433b6-600f-44f7-9b75-5647ec0aa9d8.mirbase21.isoforms.quantification.txt	Transcriptome Profiling	Isoform Expression Quantification	TCGA-LIHC	TCGA-DD-A1EB	TCGA-DD-A1EB-11A	Solid Tissue Normal
399e9a44-89af-4589-be2b-c16e2079fcd4	8683ecdf-a591-4b9a-8421-02a763848b41.mirbase21.isoforms.quantification.txt	Transcriptome Profiling	Isoform Expression Quantification	TCGA-LIHC	TCGA-ED-A97K	TCGA-ED-A97K-01A	Primary Tumor
f816dd03-f55b-4c65-801c-62646d655c2a	f7332a1d-ba16-44cd-b6c8-2639fdd568bf.mirbase21.isoforms.quantification.txt	Transcriptome Profiling	Isoform Expression Quantification	TCGA-LIHC	TCGA-DD-A39Z	TCGA-DD-A39Z-11A	Solid Tissue Normal
91df7f6f-48bb-40c8-bb31-d20880b12b9c	ffff31dd-d2f1-46d9-9af2-0d9ce312719e.mirbase21.isoforms.quantification.txt	Transcriptome Profiling	Isoform Expression Quantification	TCGA-LIHC	TCGA-2Y-A9H0	TCGA-2Y-A9H0-01A	Primary Tumor
5ab87d0d-641d-4237-9e00-c178490c5e55	5d6ca5f2-fa4c-489c-8df2-6f4f9df4b18a.mirbase21.isoforms.quantification.txt	Transcriptome Profiling	Isoform Expression Quantification	TCGA-LIHC	TCGA-BC-A217	TCGA-BC-A217-01A	Primary Tumor
3eeb8c3e-ce3a-4d0c-a766-2aa96c14fb7d	aeaebde8-5fbb-42ff-9201-7dbcb63987c4.mirbase21.isoforms.quantification.txt	Transcriptome Profiling	Isoform Expression Quantification	TCGA-LIHC	TCGA-DD-A4NP	TCGA-DD-A4NP-01A	Primary Tumor
f8537889-9a6f-45b8-9190-bad3e349cc60	59327904-71c8-493b-933b-6b41c9e0db44.mirbase21.isoforms.quantification.txt	Transcriptome Profiling	Isoform Expression Quantification	TCGA-LIHC	TCGA-2V-A95S	TCGA-2V-A95S-01A	Primary Tumor
9e3d52c8-99c6-4ca8-9186-40f92f2aab55	33940733-3ad4-4d76-974e-82b216a415e7.mirbase21.isoforms.quantification.txt	Transcriptome Profiling	Isoform Expression Quantification	TCGA-LIHC	TCGA-DD-AADD	TCGA-DD-AADD-01A	Primary Tumor
ff0b98ff-6596-4636-bd58-918e60f37746	80c2311b-57f0-41b9-a066-f36310e34c93.mirbase21.isoforms.quantification.txt	Transcriptome Profiling	Isoform Expression Quantification	TCGA-LIHC	TCGA-BC-A8YO	TCGA-BC-A8YO-01A	Primary Tumor
5c7d1225-eb63-494b-9cba-0101d5a6c3e7	d5f883b0-f230-4afb-bcbb-68d9310afc1b.mirbase21.isoforms.quantification.txt	Transcriptome Profiling	Isoform Expression Quantification	TCGA-LIHC	TCGA-DD-AAVR	TCGA-DD-AAVR-01A	Primary Tumor
fb288e4b-df0d-4fe4-b648-a79b54ba00fb	2efef94c-4889-4a1b-942c-aea0f71399b2.mirbase21.isoforms.quantification.txt	Transcriptome Profiling	Isoform Expression Quantification	TCGA-LIHC	TCGA-DD-A11D	TCGA-DD-A11D-11A	Solid Tissue Normal
2d673ce9-41bc-45ca-b463-1fac9d9b12f5	450198c1-92fc-4460-9430-eb9ab8458b50.mirbase21.isoforms.quantification.txt	Transcriptome Profiling	Isoform Expression Quantification	TCGA-LIHC	TCGA-UB-A7MB	TCGA-UB-A7MB-01A	Primary Tumor
3eaccdd9-da89-4875-94d5-a621999bdcfc	820f4603-0895-4741-865c-fdd98fbcb4fb.mirbase21.isoforms.quantification.txt	Transcriptome Profiling	Isoform Expression Quantification	TCGA-LIHC	TCGA-DD-AAVX	TCGA-DD-AAVX-01A	Primary Tumor
21b22c72-7186-43f9-8643-5b63e194df82	c1c3e084-2f21-4e22-978d-67d4d119898c.mirbase21.isoforms.quantification.txt	Transcriptome Profiling	Isoform Expression Quantification	TCGA-LIHC	TCGA-CC-A7IE	TCGA-CC-A7IE-01A	Primary Tumor
ff35df43-bc0d-40b2-95e0-5094536930a9	49c03a76-913a-4d4a-9e90-a05e05c9471d.mirbase21.isoforms.quantification.txt	Transcriptome Profiling	Isoform Expression Quantification	TCGA-LIHC	TCGA-DD-AADK	TCGA-DD-AADK-01A	Primary Tumor
1214ba24-d347-4903-98ca-2f621a489c0f	9b0502d5-f003-48e3-b936-c688800758fe.mirbase21.isoforms.quantification.txt	Transcriptome Profiling	Isoform Expression Quantification	TCGA-LIHC	TCGA-DD-AAVS	TCGA-DD-AAVS-01A	Primary Tumor
38b043ec-c2ef-40f9-af68-246ebf30af29	b04c6179-5e1a-4def-bc45-90558b394a21.mirbase21.isoforms.quantification.txt	Transcriptome Profiling	Isoform Expression Quantification	TCGA-LIHC	TCGA-DD-A3A3	TCGA-DD-A3A3-01A	Primary Tumor
427861e2-2e90-41df-9949-060a085b0fb8	ce78a1cc-86d6-4cf7-8d5c-498ae9d6ba3f.mirbase21.isoforms.quantification.txt	Transcriptome Profiling	Isoform Expression Quantification	TCGA-LIHC	TCGA-DD-A11A	TCGA-DD-A11A-11A	Solid Tissue Normal
c7866ced-f741-4aff-8b6b-01c85173ef40	ea6d4198-dce5-4974-8670-8431d51278aa.mirbase21.isoforms.quantification.txt	Transcriptome Profiling	Isoform Expression Quantification	TCGA-LIHC	TCGA-DD-AACP	TCGA-DD-AACP-01A	Primary Tumor
153ea728-4907-499f-a0fb-1fab37feabb9	0dae804e-9318-4680-8839-b747282e2885.mirbase21.isoforms.quantification.txt	Transcriptome Profiling	Isoform Expression Quantification	TCGA-LIHC	TCGA-DD-A73G	TCGA-DD-A73G-01A	Primary Tumor
951805f7-0e38-4bdd-a288-df62cac1814a	02d09d16-5e5a-4d9d-963c-5859315e6023.mirbase21.isoforms.quantification.txt	Transcriptome Profiling	Isoform Expression Quantification	TCGA-LIHC	TCGA-DD-AAEI	TCGA-DD-AAEI-01A	Primary Tumor
115ee1f1-abfe-457f-9985-525d1873af4c	ac615e2d-87bb-4d61-b1e7-64db75196c16.mirbase21.isoforms.quantification.txt	Transcriptome Profiling	Isoform Expression Quantification	TCGA-LIHC	TCGA-2Y-A9H6	TCGA-2Y-A9H6-01A	Primary Tumor
57356eb7-59d8-4128-b345-e0b246092c8c	fce8c96b-2490-4ac7-8dc8-85ae1d467aa0.mirbase21.isoforms.quantification.txt	Transcriptome Profiling	Isoform Expression Quantification	TCGA-LIHC	TCGA-DD-A1EJ	TCGA-DD-A1EJ-11A	Solid Tissue Normal
2f910ac9-52f6-4384-8d5e-dba6d40a31de	bb405508-0f6a-4353-8c87-887be99855d5.mirbase21.isoforms.quantification.txt	Transcriptome Profiling	Isoform Expression Quantification	TCGA-LIHC	TCGA-DD-AACN	TCGA-DD-AACN-01A	Primary Tumor
50e57de5-1376-4ef8-8ff4-8a7a5f594dbc	b83124e2-38f0-428d-989a-e6739e67c4bc.mirbase21.isoforms.quantification.txt	Transcriptome Profiling	Isoform Expression Quantification	TCGA-LIHC	TCGA-2Y-A9H3	TCGA-2Y-A9H3-01A	Primary Tumor
fd2a3c93-b639-4a2a-a255-6dc0c9395ea1	982dd56f-fbe2-4ca5-8b6d-1028faec1872.mirbase21.isoforms.quantification.txt	Transcriptome Profiling	Isoform Expression Quantification	TCGA-LIHC	TCGA-LG-A9QD	TCGA-LG-A9QD-01A	Primary Tumor
709336a5-ee49-4833-a96c-c11c7627e5d9	8f1b5875-074e-4000-b83f-733d45b9801e.mirbase21.isoforms.quantification.txt	Transcriptome Profiling	Isoform Expression Quantification	TCGA-LIHC	TCGA-DD-A3A6	TCGA-DD-A3A6-01A	Primary Tumor
f740d904-0607-4e04-a259-c81c1ef8698f	b0c63e2f-982b-46bc-9189-e29064d1d0d4.mirbase21.isoforms.quantification.txt	Transcriptome Profiling	Isoform Expression Quantification	TCGA-LIHC	TCGA-DD-A116	TCGA-DD-A116-11A	Solid Tissue Normal
9c2fe6c1-74d9-4b53-b3b2-6de928d5d7dd	d0b6bf8b-b8b0-4d16-8c1a-4a3b3507fb14.mirbase21.isoforms.quantification.txt	Transcriptome Profiling	Isoform Expression Quantification	TCGA-LIHC	TCGA-DD-A39V	TCGA-DD-A39V-11A	Solid Tissue Normal
24140f03-fbfd-4357-bd42-48fe25a0f5fa	369005cb-f8ec-47b0-b0c5-78b6c96419db.mirbase21.isoforms.quantification.txt	Transcriptome Profiling	Isoform Expression Quantification	TCGA-LIHC	TCGA-DD-AACV	TCGA-DD-AACV-01A	Primary Tumor
e2ac43f0-764a-409b-bebc-48bf57455057	e64cb35d-cd67-41c0-8795-5b32c02d997a.mirbase21.isoforms.quantification.txt	Transcriptome Profiling	Isoform Expression Quantification	TCGA-LIHC	TCGA-EP-A2KA	TCGA-EP-A2KA-01A	Primary Tumor
b35e6f13-cb67-483b-8889-7de9647cecfd	2e6b5b0f-4792-4d5f-b35a-c116f287cfe7.mirbase21.isoforms.quantification.txt	Transcriptome Profiling	Isoform Expression Quantification	TCGA-LIHC	TCGA-ED-A8O5	TCGA-ED-A8O5-01A	Primary Tumor
b513d3f7-f425-4455-9603-b14f72bb8c94	abd0c7a6-54da-4fa7-bbef-c09b851b051f.mirbase21.isoforms.quantification.txt	Transcriptome Profiling	Isoform Expression Quantification	TCGA-LIHC	TCGA-EP-A3RK	TCGA-EP-A3RK-11A	Solid Tissue Normal
ec5dcefa-1c1d-45e5-b721-a3d48f16eeaa	7b657360-fb03-46da-ad9f-bec8a929dfe8.mirbase21.isoforms.quantification.txt	Transcriptome Profiling	Isoform Expression Quantification	TCGA-LIHC	TCGA-DD-AADC	TCGA-DD-AADC-01A	Primary Tumor
aa4fa9b8-64b3-4a02-9f97-3f2358572b78	d83e165f-72b3-4b6e-b18b-881bfff3589a.mirbase21.isoforms.quantification.txt	Transcriptome Profiling	Isoform Expression Quantification	TCGA-LIHC	TCGA-DD-AADV	TCGA-DD-AADV-01A	Primary Tumor
70b93837-a171-4567-976b-7fef6361a9d2	d3389e1d-e4c8-4980-aa36-a10ed6ce3da6.mirbase21.isoforms.quantification.txt	Transcriptome Profiling	Isoform Expression Quantification	TCGA-LIHC	TCGA-G3-A25U	TCGA-G3-A25U-01A	Primary Tumor
24c0f040-6cf2-4fc6-8f7b-cfd2a76c0e60	003a196f-0773-4e8f-8909-bcd66e4a57b1.mirbase21.isoforms.quantification.txt	Transcriptome Profiling	Isoform Expression Quantification	TCGA-LIHC	TCGA-UB-A7MC	TCGA-UB-A7MC-01A	Primary Tumor
8198ae0c-a0bb-41ab-8614-28cdf5b6265e	a283a0b1-5017-46a4-887e-61d252d0852c.mirbase21.isoforms.quantification.txt	Transcriptome Profiling	Isoform Expression Quantification	TCGA-LIHC	TCGA-ED-A66Y	TCGA-ED-A66Y-01A	Primary Tumor
292db261-28dc-4c23-9fb3-f696c841ec12	19171014-6453-4d92-aa2d-5d08dfaf3b97.mirbase21.isoforms.quantification.txt	Transcriptome Profiling	Isoform Expression Quantification	TCGA-LIHC	TCGA-DD-A119	TCGA-DD-A119-01A	Primary Tumor
47c7e39d-f1ca-47e0-9224-82ee8406c8f3	c20c5f2c-d2a8-4069-91c7-b81d71fb7601.mirbase21.isoforms.quantification.txt	Transcriptome Profiling	Isoform Expression Quantification	TCGA-LIHC	TCGA-DD-A39V	TCGA-DD-A39V-01A	Primary Tumor
3b5cf0e5-b6b0-4bc7-a5b5-3308bb828086	293a8556-f8f1-47a2-ac91-a374da82d8c9.mirbase21.isoforms.quantification.txt	Transcriptome Profiling	Isoform Expression Quantification	TCGA-LIHC	TCGA-CC-A7IJ	TCGA-CC-A7IJ-01A	Primary Tumor
b5648023-1414-45a6-982c-383b4cee0008	981704c7-4fc8-45d0-b709-52645fb73081.mirbase21.isoforms.quantification.txt	Transcriptome Profiling	Isoform Expression Quantification	TCGA-LIHC	TCGA-BC-A10R	TCGA-BC-A10R-01A	Primary Tumor
6b4d6375-1416-4240-9c19-381c5b306633	daa97789-dc09-463b-93a4-c0a70a1bf829.mirbase21.isoforms.quantification.txt	Transcriptome Profiling	Isoform Expression Quantification	TCGA-LIHC	TCGA-DD-A1EC	TCGA-DD-A1EC-01A	Primary Tumor
4950b664-df2a-4246-a685-be2ced4778c1	e4c90512-0e06-4517-95fe-c10b999f5f81.mirbase21.isoforms.quantification.txt	Transcriptome Profiling	Isoform Expression Quantification	TCGA-LIHC	TCGA-K7-A5RF	TCGA-K7-A5RF-01A	Primary Tumor
b0e73eb5-d469-4e3f-a62a-995af1816919	bc0b410a-3426-46dc-adaf-317a79fc5347.mirbase21.isoforms.quantification.txt	Transcriptome Profiling	Isoform Expression Quantification	TCGA-LIHC	TCGA-DD-A73B	TCGA-DD-A73B-01A	Primary Tumor
6c9696ef-1806-4488-b26f-0e1ed0ae30b0	2447723d-3a89-48b6-aa99-63c566454297.mirbase21.isoforms.quantification.txt	Transcriptome Profiling	Isoform Expression Quantification	TCGA-LIHC	TCGA-ES-A2HT	TCGA-ES-A2HT-01A	Primary Tumor
7cd0277b-da80-4aac-aa51-a778679889c0	be1cbfe1-c7af-413f-ab60-3b3c23bdd8f7.mirbase21.isoforms.quantification.txt	Transcriptome Profiling	Isoform Expression Quantification	TCGA-LIHC	TCGA-ES-A2HT	TCGA-ES-A2HT-11A	Solid Tissue Normal
f56211e2-fefd-42c3-b927-bd7ee7110159	379fc46a-2ed8-4b30-bf3a-501746ed820b.mirbase21.isoforms.quantification.txt	Transcriptome Profiling	Isoform Expression Quantification	TCGA-LIHC	TCGA-DD-AADE	TCGA-DD-AADE-01A	Primary Tumor
aaa1d5cf-65e7-46be-9c7e-c364cab17116	597643a7-def3-4cfe-a3d9-f7846ae93629.mirbase21.isoforms.quantification.txt	Transcriptome Profiling	Isoform Expression Quantification	TCGA-LIHC	TCGA-EP-A12J	TCGA-EP-A12J-01A	Primary Tumor
b53c82f6-9d13-4814-8701-ce6d43a326be	66aff8a7-d401-44e9-99be-ef0e8d3d211c.mirbase21.isoforms.quantification.txt	Transcriptome Profiling	Isoform Expression Quantification	TCGA-LIHC	TCGA-UB-A7ME	TCGA-UB-A7ME-01A	Primary Tumor
bc501bdc-538a-4485-8175-0dc5d63eff16	db841100-f796-4bff-8ca7-ff76d73f100c.mirbase21.isoforms.quantification.txt	Transcriptome Profiling	Isoform Expression Quantification	TCGA-LIHC	TCGA-DD-AACX	TCGA-DD-AACX-01A	Primary Tumor
1d963945-5d12-4bb7-be57-8a1d61224160	a070a1ad-53be-4574-b1e8-0a33fee84d99.mirbase21.isoforms.quantification.txt	Transcriptome Profiling	Isoform Expression Quantification	TCGA-LIHC	TCGA-WQ-A9G7	TCGA-WQ-A9G7-01A	Primary Tumor
010e6148-8f39-410e-9a96-c9d6237ad1ed	c580b2d1-38be-4af3-8391-b43b6631c85c.mirbase21.isoforms.quantification.txt	Transcriptome Profiling	Isoform Expression Quantification	TCGA-LIHC	TCGA-CC-5261	TCGA-CC-5261-01A	Primary Tumor
819ea752-ca65-4894-a9cd-f91e81d43d76	d93c366b-83c1-4b88-9c8a-c9cf38781807.mirbase21.isoforms.quantification.txt	Transcriptome Profiling	Isoform Expression Quantification	TCGA-LIHC	TCGA-FV-A495	TCGA-FV-A495-01A	Primary Tumor
20bf8cf0-9a72-45e0-87ea-26db3be1442d	eddf2be1-b21f-47a0-8288-41a988744f80.mirbase21.isoforms.quantification.txt	Transcriptome Profiling	Isoform Expression Quantification	TCGA-LIHC	TCGA-DD-A3A6	TCGA-DD-A3A6-11A	Solid Tissue Normal
25bc1e01-0f3a-4402-9786-4d4b4383dc1d	8b8f8870-db9d-40e4-ac1e-0f8939fe33c6.mirbase21.isoforms.quantification.txt	Transcriptome Profiling	Isoform Expression Quantification	TCGA-LIHC	TCGA-CC-A7II	TCGA-CC-A7II-01A	Primary Tumor
f6698194-9e28-4006-97da-583a34978624	aca86ddd-3dbc-4c4f-983c-96b39cf82560.mirbase21.isoforms.quantification.txt	Transcriptome Profiling	Isoform Expression Quantification	TCGA-LIHC	TCGA-CC-A5UE	TCGA-CC-A5UE-01A	Primary Tumor
3f465612-deda-4723-89b7-55297ef699df	170b2ffd-eae5-42d1-bfcd-6f5cbc6778cd.mirbase21.isoforms.quantification.txt	Transcriptome Profiling	Isoform Expression Quantification	TCGA-LIHC	TCGA-DD-AAEE	TCGA-DD-AAEE-01A	Primary Tumor
eea248d5-58ea-4c7d-ac24-cc421662a872	943c6db7-635b-42bf-919d-c5698d69d3f7.mirbase21.isoforms.quantification.txt	Transcriptome Profiling	Isoform Expression Quantification	TCGA-LIHC	TCGA-G3-A25Y	TCGA-G3-A25Y-01A	Primary Tumor
587d879f-09a3-45cb-9a73-1befad2601dc	ff2c34e5-cd30-4bc5-bda7-dda749ed0eeb.mirbase21.isoforms.quantification.txt	Transcriptome Profiling	Isoform Expression Quantification	TCGA-LIHC	TCGA-BC-A5W4	TCGA-BC-A5W4-01A	Primary Tumor
5b5f59e5-1083-485d-ba2e-776052f61bd5	2e99a80a-5419-4962-8de7-2c1719385498.mirbase21.isoforms.quantification.txt	Transcriptome Profiling	Isoform Expression Quantification	TCGA-LIHC	TCGA-DD-A4NV	TCGA-DD-A4NV-01A	Primary Tumor
8b8f0e18-3e3c-4e8e-bbd1-dc7a3d516479	fad661ce-7835-444c-9205-f93085723284.mirbase21.isoforms.quantification.txt	Transcriptome Profiling	Isoform Expression Quantification	TCGA-LIHC	TCGA-DD-AAD5	TCGA-DD-AAD5-01A	Primary Tumor
d96f74d9-eb4d-4eea-a573-2fd17ca71b33	f7f8c1ac-96cb-49bf-a485-dc8404105191.mirbase21.isoforms.quantification.txt	Transcriptome Profiling	Isoform Expression Quantification	TCGA-LIHC	TCGA-CC-A7IL	TCGA-CC-A7IL-01A	Primary Tumor
41921c42-5cea-428e-9985-ebaa530359e3	c6b81f67-b1c2-44c7-8f24-85efb08fecef.mirbase21.isoforms.quantification.txt	Transcriptome Profiling	Isoform Expression Quantification	TCGA-LIHC	TCGA-G3-A25V	TCGA-G3-A25V-01A	Primary Tumor
f58fec13-ca70-405e-bd53-b496a8d1c151	979c3a0a-2e28-4848-aa90-c4d8bd085192.mirbase21.isoforms.quantification.txt	Transcriptome Profiling	Isoform Expression Quantification	TCGA-LIHC	TCGA-G3-A6UC	TCGA-G3-A6UC-01A	Primary Tumor
40b43dfa-1299-4c11-b309-3ee7884c3930	ea66d60b-c21a-4899-997e-e54b733673a5.mirbase21.isoforms.quantification.txt	Transcriptome Profiling	Isoform Expression Quantification	TCGA-LIHC	TCGA-DD-A39W	TCGA-DD-A39W-11A	Solid Tissue Normal
a82a41c9-99b1-443f-b323-41d12f05a93a	a96f2f6c-38e0-453c-961d-aa83b92652da.mirbase21.isoforms.quantification.txt	Transcriptome Profiling	Isoform Expression Quantification	TCGA-LIHC	TCGA-XR-A8TD	TCGA-XR-A8TD-01A	Primary Tumor
c952455e-4eb8-44df-a8a9-aef00db65582	537f8def-d07e-4fc8-9bb0-943f27754958.mirbase21.isoforms.quantification.txt	Transcriptome Profiling	Isoform Expression Quantification	TCGA-LIHC	TCGA-BC-A10X	TCGA-BC-A10X-01A	Primary Tumor
e60251d0-5de4-4efd-9280-84dc7fe078d1	b2d17e99-d35b-4bd2-87a3-f87135048fae.mirbase21.isoforms.quantification.txt	Transcriptome Profiling	Isoform Expression Quantification	TCGA-LIHC	TCGA-G3-A7M6	TCGA-G3-A7M6-01A	Primary Tumor
7405357f-2686-4df9-aa73-0003b704fefc	5a5895ab-6690-4686-a918-9fce6858e69f.mirbase21.isoforms.quantification.txt	Transcriptome Profiling	Isoform Expression Quantification	TCGA-LIHC	TCGA-DD-AAE0	TCGA-DD-AAE0-01A	Primary Tumor
b66d60b3-5619-43d3-b75e-dc0cc8cf5f5b	9770e617-ca2b-45e8-8aee-5451d7a98d08.mirbase21.isoforms.quantification.txt	Transcriptome Profiling	Isoform Expression Quantification	TCGA-LIHC	TCGA-G3-A5SK	TCGA-G3-A5SK-01A	Primary Tumor
8ddc86b3-844e-40f6-b19f-a3533d3a1034	dc4a6111-da4a-490a-a558-37e1a9918773.mirbase21.isoforms.quantification.txt	Transcriptome Profiling	Isoform Expression Quantification	TCGA-LIHC	TCGA-MI-A75I	TCGA-MI-A75I-01A	Primary Tumor
724eff10-a37a-4ba9-9ecf-127c3d9311ac	7399f891-6d29-4a2b-b143-4f43ec99e2d0.mirbase21.isoforms.quantification.txt	Transcriptome Profiling	Isoform Expression Quantification	TCGA-LIHC	TCGA-FV-A3I0	TCGA-FV-A3I0-01A	Primary Tumor
5016c57b-be93-4681-a791-d70e818db99e	5cf6d701-7ef9-4f5f-aef3-264e1cfb279d.mirbase21.isoforms.quantification.txt	Transcriptome Profiling	Isoform Expression Quantification	TCGA-LIHC	TCGA-DD-A4NH	TCGA-DD-A4NH-01A	Primary Tumor
ec23e6a8-e342-4a85-b10c-952f3c821b36	0688773f-5979-42e2-89a4-9b2ebc66efb3.mirbase21.isoforms.quantification.txt	Transcriptome Profiling	Isoform Expression Quantification	TCGA-LIHC	TCGA-BC-A10T	TCGA-BC-A10T-11A	Solid Tissue Normal
c2bfba63-e9ee-4c2e-a145-beb75e852f94	c0dc9da0-5321-4ea3-a240-a17fb715208d.mirbase21.isoforms.quantification.txt	Transcriptome Profiling	Isoform Expression Quantification	TCGA-LIHC	TCGA-DD-AACC	TCGA-DD-AACC-01A	Primary Tumor
29c68da8-b8f3-4f24-a7af-3fb16ba866dd	901e4374-c44c-4069-8458-59b29947023a.mirbase21.isoforms.quantification.txt	Transcriptome Profiling	Isoform Expression Quantification	TCGA-LIHC	TCGA-DD-A3A5	TCGA-DD-A3A5-01A	Primary Tumor
caeea9ae-7114-4e89-8364-6f8741fc336a	1b0766e1-f7de-44c8-ba72-0c3c086e836f.mirbase21.isoforms.quantification.txt	Transcriptome Profiling	Isoform Expression Quantification	TCGA-LIHC	TCGA-DD-A11B	TCGA-DD-A11B-01A	Primary Tumor
01466799-d9a0-4e48-8830-804fcd58eb92	c36c20f6-3a1f-485f-93d1-fef32590367f.mirbase21.isoforms.quantification.txt	Transcriptome Profiling	Isoform Expression Quantification	TCGA-LIHC	TCGA-DD-AAE6	TCGA-DD-AAE6-01A	Primary Tumor
b06a6f18-7172-4f91-b107-b7fb908dfa79	60138250-ac3b-49ae-b41a-ddfea66833c4.mirbase21.isoforms.quantification.txt	Transcriptome Profiling	Isoform Expression Quantification	TCGA-LIHC	TCGA-DD-A39Z	TCGA-DD-A39Z-01A	Primary Tumor
cc231119-46a1-4c72-bbe1-8db014bbb251	6b1023dc-6b32-414d-a5c2-3afa7b99e72a.mirbase21.isoforms.quantification.txt	Transcriptome Profiling	Isoform Expression Quantification	TCGA-LIHC	TCGA-CC-A9FU	TCGA-CC-A9FU-01A	Primary Tumor
c5b65ef8-d6f9-40b0-93ae-53fa1a4199f8	82a5b0fa-7a93-42f4-a9da-c195998203bf.mirbase21.isoforms.quantification.txt	Transcriptome Profiling	Isoform Expression Quantification	TCGA-LIHC	TCGA-GJ-A9DB	TCGA-GJ-A9DB-01A	Primary Tumor
0bffd391-54f5-4bca-924a-9902121c6316	59bc176f-d882-4a02-9383-7bd4c63a1f24.mirbase21.isoforms.quantification.txt	Transcriptome Profiling	Isoform Expression Quantification	TCGA-LIHC	TCGA-DD-AAW3	TCGA-DD-AAW3-01A	Primary Tumor
486799da-2157-4966-90ae-8fb06bcbb954	f972e4dd-a966-48ea-a52f-240084fa7aa9.mirbase21.isoforms.quantification.txt	Transcriptome Profiling	Isoform Expression Quantification	TCGA-LIHC	TCGA-ZP-A9CV	TCGA-ZP-A9CV-01A	Primary Tumor
659585b0-2801-47d0-ad83-8cb38306cce1	32ad6800-b6d0-43d4-bf5e-332ab2927739.mirbase21.isoforms.quantification.txt	Transcriptome Profiling	Isoform Expression Quantification	TCGA-LIHC	TCGA-DD-A1EG	TCGA-DD-A1EG-01A	Primary Tumor
4eab00ce-42cd-4be1-92b8-61110984a066	5eb4d768-57c9-4ae6-8ad0-fdec9cb5ddc0.mirbase21.isoforms.quantification.txt	Transcriptome Profiling	Isoform Expression Quantification	TCGA-LIHC	TCGA-DD-AADP	TCGA-DD-AADP-01A	Primary Tumor
22a83bbf-fec4-46a2-918c-bfac4f84a6d0	802d73fc-b3e8-4eb0-ae3e-16db43c7c207.mirbase21.isoforms.quantification.txt	Transcriptome Profiling	Isoform Expression Quantification	TCGA-LIHC	TCGA-G3-A3CH	TCGA-G3-A3CH-01A	Primary Tumor
326a88f2-7005-4369-bc2b-919a7ea53383	394f3b80-4109-49ad-b6e6-740735852656.mirbase21.isoforms.quantification.txt	Transcriptome Profiling	Isoform Expression Quantification	TCGA-LIHC	TCGA-G3-A7M9	TCGA-G3-A7M9-01A	Primary Tumor
8ca14454-a1cd-49fc-b002-1a26a74c8a58	4c27833c-e999-46e9-bd70-d24774c2498a.mirbase21.isoforms.quantification.txt	Transcriptome Profiling	Isoform Expression Quantification	TCGA-LIHC	TCGA-ED-A7PY	TCGA-ED-A7PY-01A	Primary Tumor
0c3ce3e3-fbe1-4605-9cd7-2e630d38d5b7	910c28fe-5ca7-4930-804d-ecaadacf55c8.mirbase21.isoforms.quantification.txt	Transcriptome Profiling	Isoform Expression Quantification	TCGA-LIHC	TCGA-DD-AAD1	TCGA-DD-AAD1-01A	Primary Tumor
de059af1-c5de-430b-9ea2-36cbdb0e5cc7	72c184e6-0ce3-4b0a-954c-ce0bc4bf9770.mirbase21.isoforms.quantification.txt	Transcriptome Profiling	Isoform Expression Quantification	TCGA-LIHC	TCGA-UB-A7MF	TCGA-UB-A7MF-01A	Primary Tumor
d5af8512-63ee-4e49-adcb-19aa0d7bd3a6	777d840d-5f6d-4ff6-ae84-31da3c44e2da.mirbase21.isoforms.quantification.txt	Transcriptome Profiling	Isoform Expression Quantification	TCGA-LIHC	TCGA-2Y-A9HB	TCGA-2Y-A9HB-01A	Primary Tumor
0645c2b6-2481-4df8-b01a-76bed194c780	c9ed9784-8393-4df6-8f37-a5be03669c3d.mirbase21.isoforms.quantification.txt	Transcriptome Profiling	Isoform Expression Quantification	TCGA-LIHC	TCGA-DD-A1EL	TCGA-DD-A1EL-01A	Primary Tumor
626fc863-d350-4313-bff9-3118533095f2	0883bceb-9610-45aa-be13-cd33b5f72f17.mirbase21.isoforms.quantification.txt	Transcriptome Profiling	Isoform Expression Quantification	TCGA-LIHC	TCGA-NI-A8LF	TCGA-NI-A8LF-01A	Primary Tumor
49807958-05b3-40ff-8cb8-9da9ad239533	0e93f98e-61d9-429a-97c9-fb038adc628f.mirbase21.isoforms.quantification.txt	Transcriptome Profiling	Isoform Expression Quantification	TCGA-LIHC	TCGA-DD-AAVW	TCGA-DD-AAVW-01A	Primary Tumor
3002282b-19f7-4c44-8e4f-b1adf8f555b8	42bacae0-6c7d-4f8f-90b3-0c9a446c69d5.mirbase21.isoforms.quantification.txt	Transcriptome Profiling	Isoform Expression Quantification	TCGA-LIHC	TCGA-CC-A7IH	TCGA-CC-A7IH-01A	Primary Tumor
873fb905-6359-4b79-a442-cd678f07402d	fd25ab2b-b048-400c-bab5-38bf4a039640.mirbase21.isoforms.quantification.txt	Transcriptome Profiling	Isoform Expression Quantification	TCGA-LIHC	TCGA-DD-A1EA	TCGA-DD-A1EA-01A	Primary Tumor
a1c1568c-6e65-4019-8fad-7f0b6c8d1717	52832743-dae0-4e46-bc29-c70f461a5e60.mirbase21.isoforms.quantification.txt	Transcriptome Profiling	Isoform Expression Quantification	TCGA-LIHC	TCGA-ED-A459	TCGA-ED-A459-01A	Primary Tumor
d69e3b28-764f-4b27-b178-567949323d97	1e0c6e5b-80ba-421a-8e63-5664661f1325.mirbase21.isoforms.quantification.txt	Transcriptome Profiling	Isoform Expression Quantification	TCGA-LIHC	TCGA-RC-A6M4	TCGA-RC-A6M4-01A	Primary Tumor
210db2ec-0bbf-4bd5-aecf-c9cbd94fe32f	58e3480f-4db5-4661-9e5f-6fcf020c255b.mirbase21.isoforms.quantification.txt	Transcriptome Profiling	Isoform Expression Quantification	TCGA-LIHC	TCGA-ED-A627	TCGA-ED-A627-01A	Primary Tumor
e1c171f8-ed60-4a53-873e-d9ceeb6bd76d	58246d31-2921-45b6-a4f8-9f5358fc291a.mirbase21.isoforms.quantification.txt	Transcriptome Profiling	Isoform Expression Quantification	TCGA-LIHC	TCGA-DD-AAEB	TCGA-DD-AAEB-01A	Primary Tumor
21d6c57b-7fec-4e81-8472-25738bae2cc9	78bd6a83-4790-4e02-810d-f0ada082b4fa.mirbase21.isoforms.quantification.txt	Transcriptome Profiling	Isoform Expression Quantification	TCGA-LIHC	TCGA-DD-AADQ	TCGA-DD-AADQ-01A	Primary Tumor
3c1c177a-261e-4300-9454-40ae1a1a876b	9544a26b-3c44-44db-958f-444a62b5aee8.mirbase21.isoforms.quantification.txt	Transcriptome Profiling	Isoform Expression Quantification	TCGA-LIHC	TCGA-2Y-A9H1	TCGA-2Y-A9H1-01A	Primary Tumor
cb3c49c9-2e27-466a-8198-9f5a2c3329a0	0226e845-59fc-4009-9a8d-dc5bd823c072.mirbase21.isoforms.quantification.txt	Transcriptome Profiling	Isoform Expression Quantification	TCGA-LIHC	TCGA-CC-5262	TCGA-CC-5262-01A	Primary Tumor
5a37904b-7780-4d9c-bf63-ffab35e76c9a	383b1f5e-651e-4f4d-9241-5c4b330a5184.mirbase21.isoforms.quantification.txt	Transcriptome Profiling	Isoform Expression Quantification	TCGA-LIHC	TCGA-RC-A7SF	TCGA-RC-A7SF-01A	Primary Tumor
38a812a3-526b-4b87-88aa-54da742464ec	e85de304-84a8-4ba5-8c64-8ec4a80db5a9.mirbase21.isoforms.quantification.txt	Transcriptome Profiling	Isoform Expression Quantification	TCGA-LIHC	TCGA-DD-A113	TCGA-DD-A113-01A	Primary Tumor
daa5b02e-47b2-4cbf-bf9a-e9e2b6591533	271f459e-7601-4223-9f2e-2633b7434566.mirbase21.isoforms.quantification.txt	Transcriptome Profiling	Isoform Expression Quantification	TCGA-LIHC	TCGA-DD-AA3A	TCGA-DD-AA3A-01A	Primary Tumor
f3b10b9a-c838-44f8-b764-3099629bd02d	4f891294-41ea-4556-81e0-e302b23933cf.mirbase21.isoforms.quantification.txt	Transcriptome Profiling	Isoform Expression Quantification	TCGA-LIHC	TCGA-CC-A5UC	TCGA-CC-A5UC-01A	Primary Tumor
421d9957-15c3-42fb-9ecf-af5fb12b1ef0	ecdc85cf-62a3-4620-ab6d-a0d493b8378f.mirbase21.isoforms.quantification.txt	Transcriptome Profiling	Isoform Expression Quantification	TCGA-LIHC	TCGA-G3-A25S	TCGA-G3-A25S-01A	Primary Tumor
9bc42ddf-03a7-489d-95c1-fc4c6e098a67	56d1bce5-12cf-4634-8031-71cbe49cdc87.mirbase21.isoforms.quantification.txt	Transcriptome Profiling	Isoform Expression Quantification	TCGA-LIHC	TCGA-DD-A4NR	TCGA-DD-A4NR-01A	Primary Tumor
393c5be0-d09c-4148-80e4-29c39eb118ae	ec845651-28b8-4f1e-9612-123a06506aa4.mirbase21.isoforms.quantification.txt	Transcriptome Profiling	Isoform Expression Quantification	TCGA-LIHC	TCGA-CC-A9FV	TCGA-CC-A9FV-01A	Primary Tumor
6038a4ee-b872-4c41-a24f-94c179781e62	92b5c325-e74e-478a-9042-918d4021402c.mirbase21.isoforms.quantification.txt	Transcriptome Profiling	Isoform Expression Quantification	TCGA-LIHC	TCGA-DD-AADU	TCGA-DD-AADU-01A	Primary Tumor
ed88a2d4-8aa6-4362-939d-884b6dc08933	8a66f451-5529-47a5-86ee-9ba8761739fc.mirbase21.isoforms.quantification.txt	Transcriptome Profiling	Isoform Expression Quantification	TCGA-LIHC	TCGA-G3-A3CI	TCGA-G3-A3CI-01A	Primary Tumor
07af090e-e579-414e-9003-a327a1cb0095	d489621d-966b-44fd-81ca-12e4e131b119.mirbase21.isoforms.quantification.txt	Transcriptome Profiling	Isoform Expression Quantification	TCGA-LIHC	TCGA-CC-A3M9	TCGA-CC-A3M9-01A	Primary Tumor
4ed165d8-215c-49f0-85db-a2f165b90fef	2f1713bc-4214-48c2-8ae5-f14c3862c469.mirbase21.isoforms.quantification.txt	Transcriptome Profiling	Isoform Expression Quantification	TCGA-LIHC	TCGA-DD-AACA	TCGA-DD-AACA-01A	Primary Tumor
fdda8023-37f4-4cf1-821d-a53b2a91a6ce	86053d87-2e30-43f8-8122-80b106d0ece1.mirbase21.isoforms.quantification.txt	Transcriptome Profiling	Isoform Expression Quantification	TCGA-LIHC	TCGA-EP-A26S	TCGA-EP-A26S-11A	Solid Tissue Normal
3ac9623a-afca-4b71-acea-3fc2440887dc	bde1eec3-f5af-4f18-bfdc-29689b07b5cf.mirbase21.isoforms.quantification.txt	Transcriptome Profiling	Isoform Expression Quantification	TCGA-LIHC	TCGA-ED-A82E	TCGA-ED-A82E-01A	Primary Tumor
55c0118b-704b-40ef-bded-3b1a965d2366	b9c3eb5c-c32b-49f8-8842-b7c4bb3ac617.mirbase21.isoforms.quantification.txt	Transcriptome Profiling	Isoform Expression Quantification	TCGA-LIHC	TCGA-BC-A10Z	TCGA-BC-A10Z-01A	Primary Tumor
19cedaa1-6605-4eab-92d3-578804cf8987	dd7dac70-c361-4516-b162-c05fe2e30e75.mirbase21.isoforms.quantification.txt	Transcriptome Profiling	Isoform Expression Quantification	TCGA-LIHC	TCGA-DD-A11C	TCGA-DD-A11C-01A	Primary Tumor
c8ba6102-e366-4361-8eb1-91d19292b8cf	4e1c557a-767a-42e6-b0bd-c8e25fa23491.mirbase21.isoforms.quantification.txt	Transcriptome Profiling	Isoform Expression Quantification	TCGA-LIHC	TCGA-ZP-A9D1	TCGA-ZP-A9D1-01A	Primary Tumor
78a94492-19ff-4d20-9881-3c271e219403	4468ae63-f2d9-4ddb-9d9b-8809b7af8dde.mirbase21.isoforms.quantification.txt	Transcriptome Profiling	Isoform Expression Quantification	TCGA-LIHC	TCGA-2Y-A9HA	TCGA-2Y-A9HA-01A	Primary Tumor
6f549093-ba89-412a-8fec-eb6d8335ef7d	359c393d-f522-462f-b476-d8f158566038.mirbase21.isoforms.quantification.txt	Transcriptome Profiling	Isoform Expression Quantification	TCGA-LIHC	TCGA-ED-A66X	TCGA-ED-A66X-01A	Primary Tumor
41503d09-a11c-4745-87f4-4c47b709177d	6308fe4c-f116-4331-a353-4beef7e208c0.mirbase21.isoforms.quantification.txt	Transcriptome Profiling	Isoform Expression Quantification	TCGA-LIHC	TCGA-QA-A7B7	TCGA-QA-A7B7-01A	Primary Tumor
a667efc0-3e1a-4207-9a16-36f7c63470c7	b3c65989-3437-43f4-a60e-3c83ef8bfe11.mirbase21.isoforms.quantification.txt	Transcriptome Profiling	Isoform Expression Quantification	TCGA-LIHC	TCGA-WX-AA46	TCGA-WX-AA46-01A	Primary Tumor
0aba9968-88fb-4eca-b68d-61430a513039	007e6b48-0d61-426e-95de-600454b93fdc.mirbase21.isoforms.quantification.txt	Transcriptome Profiling	Isoform Expression Quantification	TCGA-LIHC	TCGA-DD-AAE1	TCGA-DD-AAE1-01A	Primary Tumor
da15726b-759d-4124-8504-e2905bbd1c9c	8e297689-1dd3-4d5f-8893-484abf3d0147.mirbase21.isoforms.quantification.txt	Transcriptome Profiling	Isoform Expression Quantification	TCGA-LIHC	TCGA-ES-A2HS	TCGA-ES-A2HS-01A	Primary Tumor
f9d93e54-7994-4c68-bc14-7778d8bba4d6	d29cbafb-e1f9-4d1f-b31c-ea71d91edc09.mirbase21.isoforms.quantification.txt	Transcriptome Profiling	Isoform Expression Quantification	TCGA-LIHC	TCGA-DD-A3A0	TCGA-DD-A3A0-01A	Primary Tumor
ae310f83-f7ce-4fd9-b642-a6fe62ecfe60	87c8870e-e6a4-4872-8a22-9a52739cbd63.mirbase21.isoforms.quantification.txt	Transcriptome Profiling	Isoform Expression Quantification	TCGA-LIHC	TCGA-DD-A118	TCGA-DD-A118-11A	Solid Tissue Normal
6d7df059-c900-420a-97ed-2405e38e1fff	6ec36b37-f3f8-44cc-8306-14581b78222b.mirbase21.isoforms.quantification.txt	Transcriptome Profiling	Isoform Expression Quantification	TCGA-LIHC	TCGA-HP-A5MZ	TCGA-HP-A5MZ-01A	Primary Tumor
4715e8cf-3ff4-4bf0-8c7a-e22430cf363b	4ae84788-7325-49b6-b203-99556411adb6.mirbase21.isoforms.quantification.txt	Transcriptome Profiling	Isoform Expression Quantification	TCGA-LIHC	TCGA-DD-AACH	TCGA-DD-AACH-01A	Primary Tumor
f9d5b6c3-8753-42ed-a935-1e3bc73fd42c	81e685d7-44d8-47a5-b481-68f71448cfa4.mirbase21.isoforms.quantification.txt	Transcriptome Profiling	Isoform Expression Quantification	TCGA-LIHC	TCGA-G3-A25W	TCGA-G3-A25W-01A	Primary Tumor
437d62bf-2bba-4d13-898d-00190f7ef01b	1130990d-3295-4019-a8e2-1cc827aa76ca.mirbase21.isoforms.quantification.txt	Transcriptome Profiling	Isoform Expression Quantification	TCGA-LIHC	TCGA-DD-A3A8	TCGA-DD-A3A8-01A	Primary Tumor
aebbd658-204e-48d6-8b2c-7ea8706d5438	eaa45812-1023-4f52-b558-c7996dbae434.mirbase21.isoforms.quantification.txt	Transcriptome Profiling	Isoform Expression Quantification	TCGA-LIHC	TCGA-G3-AAV0	TCGA-G3-AAV0-01A	Primary Tumor
d1b8b0be-15b6-43e2-8145-bf9a7edb97d9	e468d0ba-a361-49de-b6a5-c32f9e255bd4.mirbase21.isoforms.quantification.txt	Transcriptome Profiling	Isoform Expression Quantification	TCGA-LIHC	TCGA-KR-A7K2	TCGA-KR-A7K2-01A	Primary Tumor
f4f35bc7-58f6-49b5-8bfc-1fd184f3be8d	bcee2b22-b36a-4df1-b479-7bc569ad7fb6.mirbase21.isoforms.quantification.txt	Transcriptome Profiling	Isoform Expression Quantification	TCGA-LIHC	TCGA-DD-A73F	TCGA-DD-A73F-01A	Primary Tumor
220198bd-e335-48e1-8022-acc44a710c34	6a977249-94ab-48da-9668-f69f8465396a.mirbase21.isoforms.quantification.txt	Transcriptome Profiling	Isoform Expression Quantification	TCGA-LIHC	TCGA-DD-AACF	TCGA-DD-AACF-01A	Primary Tumor
05cd7e9c-90f0-4e60-8a35-0af8c6205f2c	b40effaf-d8b9-4f36-90c2-c2ca51d08a4d.mirbase21.isoforms.quantification.txt	Transcriptome Profiling	Isoform Expression Quantification	TCGA-LIHC	TCGA-DD-AAVP	TCGA-DD-AAVP-01A	Primary Tumor
36541644-f1ed-4fcb-ac28-8b3b8211f756	5646ff33-83b9-4339-86e6-957c3bb3dbe2.mirbase21.isoforms.quantification.txt	Transcriptome Profiling	Isoform Expression Quantification	TCGA-LIHC	TCGA-KR-A7K8	TCGA-KR-A7K8-01A	Primary Tumor
033c2010-955f-4614-b273-43012a4c360c	8c74c2c6-7e5b-48a5-a714-5c93be6105e0.mirbase21.isoforms.quantification.txt	Transcriptome Profiling	Isoform Expression Quantification	TCGA-LIHC	TCGA-2Y-A9H7	TCGA-2Y-A9H7-01A	Primary Tumor
40e7ad65-d48d-43aa-b031-35ffbaf0da7d	37be4551-2938-4c1b-906b-396a8ba94095.mirbase21.isoforms.quantification.txt	Transcriptome Profiling	Isoform Expression Quantification	TCGA-LIHC	TCGA-ZS-A9CF	TCGA-ZS-A9CF-01A	Primary Tumor
d98989e9-c4e8-4a68-be5a-6516682687b1	4299f87c-507a-468d-86e4-37c3ca74cfc8.mirbase21.isoforms.quantification.txt	Transcriptome Profiling	Isoform Expression Quantification	TCGA-LIHC	TCGA-CC-A123	TCGA-CC-A123-01A	Primary Tumor
69736b19-dda0-4d08-9f9e-e9ccc3138929	b6fe3163-d533-441a-bf22-6fa4a54098f9.mirbase21.isoforms.quantification.txt	Transcriptome Profiling	Isoform Expression Quantification	TCGA-LIHC	TCGA-BC-A10Q	TCGA-BC-A10Q-01A	Primary Tumor
4c6fd9b0-da04-48a8-9b5a-ee630eb13711	08797325-53a1-4f07-8282-a400bf801525.mirbase21.isoforms.quantification.txt	Transcriptome Profiling	Isoform Expression Quantification	TCGA-LIHC	TCGA-ED-A5KG	TCGA-ED-A5KG-01A	Primary Tumor
afe16528-b61a-404b-9bf5-6a1164b0fb5e	acb7c5d3-9a10-457d-85ec-e5dec820e316.mirbase21.isoforms.quantification.txt	Transcriptome Profiling	Isoform Expression Quantification	TCGA-LIHC	TCGA-BC-A10Z	TCGA-BC-A10Z-11A	Solid Tissue Normal
4dc6c531-81a2-42b2-a23d-124842d285f8	d37dfe18-165b-4b64-bef9-b05520bcb0c7.mirbase21.isoforms.quantification.txt	Transcriptome Profiling	Isoform Expression Quantification	TCGA-LIHC	TCGA-DD-A116	TCGA-DD-A116-01A	Primary Tumor
37747cf7-4a4f-4f70-8c39-095573ee1e41	ff7cd92c-77d0-4763-b235-663374894990.mirbase21.isoforms.quantification.txt	Transcriptome Profiling	Isoform Expression Quantification	TCGA-LIHC	TCGA-2Y-A9GT	TCGA-2Y-A9GT-01A	Primary Tumor
620b5868-0c63-4c09-9687-bdf9bc9f53bd	a56674bc-71b0-47e2-9cf5-3a312e81ec0a.mirbase21.isoforms.quantification.txt	Transcriptome Profiling	Isoform Expression Quantification	TCGA-LIHC	TCGA-G3-A7M8	TCGA-G3-A7M8-01A	Primary Tumor
159b9ef9-5c6b-43c1-96cd-7e291e0d6dfc	75769ec4-1b3c-4bef-adcb-c9c4c6f5f935.mirbase21.isoforms.quantification.txt	Transcriptome Profiling	Isoform Expression Quantification	TCGA-LIHC	TCGA-BC-A10Y	TCGA-BC-A10Y-11A	Solid Tissue Normal
f41acabb-79ca-43b5-ac04-a2cff11d1527	2408a145-2389-4920-8275-f55028477272.mirbase21.isoforms.quantification.txt	Transcriptome Profiling	Isoform Expression Quantification	TCGA-LIHC	TCGA-DD-A3A2	TCGA-DD-A3A2-11A	Solid Tissue Normal
e8986308-266b-4c08-983c-c800d7c8c7c4	e2b1fa8a-9f03-45fb-b870-abd1df3c5eef.mirbase21.isoforms.quantification.txt	Transcriptome Profiling	Isoform Expression Quantification	TCGA-LIHC	TCGA-DD-A114	TCGA-DD-A114-11A	Solid Tissue Normal
333248dd-54b6-4173-bb38-a1d789516b4d	0117050d-5dee-4d22-b89a-f968b32b5cfa.mirbase21.isoforms.quantification.txt	Transcriptome Profiling	Isoform Expression Quantification	TCGA-LIHC	TCGA-K7-AAU7	TCGA-K7-AAU7-01A	Primary Tumor
a6bcfee1-fee1-495b-a7a0-e06facd60735	5edba520-5738-48bd-ac79-bdaedada2ebc.mirbase21.isoforms.quantification.txt	Transcriptome Profiling	Isoform Expression Quantification	TCGA-LIHC	TCGA-MR-A520	TCGA-MR-A520-01A	Primary Tumor
13679665-45ba-4d46-8b6b-bb01c261eaaf	5e78bdca-c018-460b-ba96-a5d7a71a6e76.mirbase21.isoforms.quantification.txt	Transcriptome Profiling	Isoform Expression Quantification	TCGA-LIHC	TCGA-G3-A5SL	TCGA-G3-A5SL-01A	Primary Tumor
cc876329-ba84-4a59-8094-9702eb155dd7	a16ad38a-6ee4-4a87-a12a-56cd0acd3518.mirbase21.isoforms.quantification.txt	Transcriptome Profiling	Isoform Expression Quantification	TCGA-LIHC	TCGA-ED-A7XO	TCGA-ED-A7XO-01A	Primary Tumor
25db6a32-abb3-4e3d-af4c-2cfc18947fc7	5f0183e5-bd0a-42fa-b2b3-c7097a135c13.mirbase21.isoforms.quantification.txt	Transcriptome Profiling	Isoform Expression Quantification	TCGA-LIHC	TCGA-DD-AADR	TCGA-DD-AADR-01A	Primary Tumor
c1e9c329-15bc-44a9-94b6-39d81d689cdf	fffd6110-afd2-45bd-a6f4-3b01c576ec5e.mirbase21.isoforms.quantification.txt	Transcriptome Profiling	Isoform Expression Quantification	TCGA-LIHC	TCGA-ZS-A9CG	TCGA-ZS-A9CG-01A	Primary Tumor
026b2bd1-570d-479a-bc25-06072320bd75	3964db61-d2f1-43c1-ae2d-76be0e2908a4.mirbase21.isoforms.quantification.txt	Transcriptome Profiling	Isoform Expression Quantification	TCGA-LIHC	TCGA-MR-A8JO	TCGA-MR-A8JO-01A	Primary Tumor
d67ff1a1-d569-4c10-82d2-347e79cfa861	97640a9e-59b7-4f5d-a654-c6893e4fa416.mirbase21.isoforms.quantification.txt	Transcriptome Profiling	Isoform Expression Quantification	TCGA-LIHC	TCGA-DD-A1EF	TCGA-DD-A1EF-01A	Primary Tumor
1a742d56-8d41-4b04-8f32-27a16aaea4eb	61e93f10-1af1-47db-8a46-61aab938adad.mirbase21.isoforms.quantification.txt	Transcriptome Profiling	Isoform Expression Quantification	TCGA-LIHC	TCGA-G3-AAV7	TCGA-G3-AAV7-01A	Primary Tumor
6345c1c6-47b1-4fa5-886e-38853b28619f	c95f61b8-74f7-4561-b930-2e41dbc5a7d0.mirbase21.isoforms.quantification.txt	Transcriptome Profiling	Isoform Expression Quantification	TCGA-LIHC	TCGA-DD-AADS	TCGA-DD-AADS-01A	Primary Tumor
