# Supplementary material for: Long Noncoding RNA SNHG1 Regulates LMNB2 Expression by Sponging miR-326 and Promotes Cancer Growth in Hepatocellular Carcinoma
Source: Front Oncol. 2021 Nov 30;11:784067. doi: 10.3389/fonc.2021.784067 (PMC8670182; doi:10.3389/fonc.2021.784067)
Supplement: Supplementary file 3 [file DataSheet_3.zip › source data6/nodes.txt]

gene	symbol	type	numInteractions
ENSG00000013573	DDX11	pc	1
ENSG00000020633	RUNX3	pc	5
ENSG00000065534	MYLK	pc	2
ENSG00000068366	ACSL4	pc	5
ENSG00000070759	TESK2	pc	5
ENSG00000071967	CYBRD1	pc	2
ENSG00000072571	HMMR	pc	1
ENSG00000072682	P4HA2	pc	1
ENSG00000078699	CBFA2T2	pc	1
ENSG00000079156	OSBPL6	pc	3
ENSG00000091409	ITGA6	pc	3
ENSG00000095002	MSH2	pc	1
ENSG00000095951	HIVEP1	pc	2
ENSG00000097046	CDC7	pc	4
ENSG00000100522	GNPNAT1	pc	2
ENSG00000101057	MYBL2	pc	3
ENSG00000101955	SRPX	pc	3
ENSG00000102098	SCML2	pc	6
ENSG00000104267	CA2	pc	2
ENSG00000104341	LAPTM4B	pc	2
ENSG00000106683	LIMK1	pc	3
ENSG00000108773	KAT2A	pc	1
ENSG00000108797	CNTNAP1	pc	3
ENSG00000110848	CD69	pc	5
ENSG00000111913	RIPOR2	pc	2
ENSG00000112039	FANCE	pc	2
ENSG00000113758	DBN1	pc	2
ENSG00000114554	PLXNA1	pc	3
ENSG00000114770	ABCC5	pc	4
ENSG00000116285	ERRFI1	pc	2
ENSG00000116717	GADD45A	pc	2
ENSG00000118515	SGK1	pc	5
ENSG00000119772	DNMT3A	pc	3
ENSG00000123080	CDKN2C	pc	1
ENSG00000123219	CENPK	pc	1
ENSG00000123352	SPATS2	pc	1
ENSG00000129173	E2F8	pc	3
ENSG00000130600	H19	lnc	12
ENSG00000133104	SPART	pc	5
ENSG00000133247	KMT5C	pc	3
ENSG00000134057	CCNB1	pc	1
ENSG00000134107	BHLHE40	pc	2
ENSG00000135423	GLS2	pc	2
ENSG00000135862	LAMC1	pc	4
ENSG00000136158	SPRY2	pc	2
ENSG00000137834	SMAD6	pc	2
ENSG00000139318	DUSP6	pc	2
ENSG00000139645	ANKRD52	pc	7
ENSG00000139737	SLAIN1	pc	5
ENSG00000139926	FRMD6	pc	2
ENSG00000143590	EFNA3	pc	2
ENSG00000145386	CCNA2	pc	2
ENSG00000145555	MYO10	pc	2
ENSG00000146278	PNRC1	pc	6
ENSG00000147642	SYBU	pc	2
ENSG00000148572	NRBF2	pc	5
ENSG00000149636	DSN1	pc	1
ENSG00000150907	FOXO1	pc	2
ENSG00000151012	SLC7A11	pc	3
ENSG00000151468	CCDC3	pc	1
ENSG00000154380	ENAH	pc	6
ENSG00000154917	RAB6B	pc	1
ENSG00000156218	ADAMTSL3	pc	2
ENSG00000156787	TBC1D31	pc	1
ENSG00000157600	TMEM164	pc	1
ENSG00000158321	AUTS2	pc	2
ENSG00000162407	PLPP3	pc	2
ENSG00000162415	ZSWIM5	pc	1
ENSG00000163110	PDLIM5	pc	2
ENSG00000163132	MSX1	pc	1
ENSG00000163637	PRICKLE2	pc	3
ENSG00000163872	YEATS2	pc	1
ENSG00000164032	H2AFZ	pc	2
ENSG00000164171	ITGA2	pc	5
ENSG00000164309	CMYA5	pc	1
ENSG00000165424	ZCCHC24	pc	2
ENSG00000166803	PCLAF	pc	1
ENSG00000167702	KIFC2	pc	3
ENSG00000169554	ZEB2	pc	5
ENSG00000169679	BUB1	pc	1
ENSG00000169855	ROBO1	pc	3
ENSG00000170525	PFKFB3	pc	5
ENSG00000171208	NETO2	pc	2
ENSG00000171867	PRNP	pc	3
ENSG00000172059	KLF11	pc	4
ENSG00000173267	SNCG	pc	2
ENSG00000173894	CBX2	pc	3
ENSG00000174371	EXO1	pc	1
ENSG00000175445	LPL	pc	2
ENSG00000176092	CRYBG2	pc	1
ENSG00000176597	B3GNT5	pc	3
ENSG00000176619	LMNB2	pc	2
ENSG00000176749	CDK5R1	pc	2
ENSG00000176907	C8orf4	pc	3
ENSG00000177732	SOX12	pc	4
ENSG00000181690	PLAG1	pc	14
ENSG00000182134	TDRKH	pc	1
ENSG00000182307	C8orf33	pc	1
ENSG00000183723	CMTM4	pc	2
ENSG00000184489	PTP4A3	pc	1
ENSG00000187498	COL4A1	pc	3
ENSG00000189159	JPT1	pc	3
ENSG00000196083	IL1RAP	pc	3
ENSG00000196295	AC005154.1	lnc	4
ENSG00000196950	SLC39A10	pc	3
ENSG00000197063	MAFG	pc	3
ENSG00000197696	NMB	pc	1
ENSG00000197747	S100A10	pc	1
ENSG00000197959	DNM3	pc	3
ENSG00000197989	SNHG12	lnc	1
ENSG00000198182	ZNF607	pc	1
ENSG00000198648	STK39	pc	3
ENSG00000198720	ANKRD13B	pc	5
ENSG00000198732	SMOC1	pc	5
ENSG00000198826	ARHGAP11A	pc	1
ENSG00000198947	DMD	pc	2
ENSG00000204291	COL15A1	pc	3
ENSG00000223745	CCDC18-AS1	lnc	3
ENSG00000233016	SNHG7	lnc	1
ENSG00000234456	MAGI2-AS3	lnc	2
ENSG00000234741	GAS5	lnc	1
ENSG00000234912	SNHG20	lnc	1
ENSG00000242125	SNHG3	lnc	1
ENSG00000243364	EFNA4	pc	1
ENSG00000249859	PVT1	lnc	7
ENSG00000255717	SNHG1	lnc	6
ENSG00000264112	AC015813.1	lnc	1
hsa-miR-103a-3p	hsa-miR-103a-3p	mir	4
hsa-miR-106a-5p	hsa-miR-106a-5p	mir	4
hsa-miR-106b-5p	hsa-miR-106b-5p	mir	3
hsa-miR-107	hsa-miR-107	mir	4
hsa-miR-122-5p	hsa-miR-122-5p	mir	4
hsa-miR-128-3p	hsa-miR-128-3p	mir	7
hsa-miR-130a-3p	hsa-miR-130a-3p	mir	18
hsa-miR-130b-3p	hsa-miR-130b-3p	mir	18
hsa-miR-137	hsa-miR-137	mir	7
hsa-miR-138-5p	hsa-miR-138-5p	mir	4
hsa-miR-154-5p	hsa-miR-154-5p	mir	2
hsa-miR-17-5p	hsa-miR-17-5p	mir	4
hsa-miR-20a-5p	hsa-miR-20a-5p	mir	3
hsa-miR-20b-5p	hsa-miR-20b-5p	mir	3
hsa-miR-21-5p	hsa-miR-21-5p	mir	5
hsa-miR-27a-3p	hsa-miR-27a-3p	mir	14
hsa-miR-27b-3p	hsa-miR-27b-3p	mir	14
hsa-miR-29a-3p	hsa-miR-29a-3p	mir	28
hsa-miR-29b-3p	hsa-miR-29b-3p	mir	28
hsa-miR-29c-3p	hsa-miR-29c-3p	mir	27
hsa-miR-326	hsa-miR-326	mir	4
hsa-miR-330-5p	hsa-miR-330-5p	mir	4
hsa-miR-340-5p	hsa-miR-340-5p	mir	3
hsa-miR-342-3p	hsa-miR-342-3p	mir	4
hsa-miR-3666	hsa-miR-3666	mir	11
hsa-miR-370-3p	hsa-miR-370-3p	mir	3
hsa-miR-374a-5p	hsa-miR-374a-5p	mir	25
hsa-miR-374b-5p	hsa-miR-374b-5p	mir	25
hsa-miR-377-3p	hsa-miR-377-3p	mir	3
hsa-miR-421	hsa-miR-421	mir	4
hsa-miR-4295	hsa-miR-4295	mir	12
hsa-miR-454-3p	hsa-miR-454-3p	mir	18
hsa-miR-494-3p	hsa-miR-494-3p	mir	4
hsa-miR-495-3p	hsa-miR-495-3p	mir	6
hsa-miR-519d-3p	hsa-miR-519d-3p	mir	4
hsa-miR-590-3p	hsa-miR-590-3p	mir	8
hsa-miR-93-5p	hsa-miR-93-5p	mir	4
