# Supplementary material for: Long Noncoding RNA SNHG1 Regulates LMNB2 Expression by Sponging miR-326 and Promotes Cancer Growth in Hepatocellular Carcinoma
Source: Front Oncol. 2021 Nov 30;11:784067. doi: 10.3389/fonc.2021.784067 (PMC8670182; doi:10.3389/fonc.2021.784067)
Supplement: Supplementary file 3 [file DataSheet_3.zip › source data6/RNAseq_sample_sheet.tsv]

File ID	File Name	Data Category	Data Type	Project ID	Case ID	Sample ID	Sample Type
a281dee6-0cc3-44a2-b323-ebfd9b805f7e	f32c1def-c5c6-4076-966e-ae5f7233060a.htseq.counts.gz	Transcriptome Profiling	Gene Expression Quantification	TCGA-LIHC	TCGA-DD-A4NO	TCGA-DD-A4NO-01A	Primary Tumor
3eb82ff4-179f-44ec-a335-4010f2b71495	ffeed225-c2a3-4b4c-954c-4816903782a9.htseq.counts.gz	Transcriptome Profiling	Gene Expression Quantification	TCGA-LIHC	TCGA-ED-A5KG	TCGA-ED-A5KG-01A	Primary Tumor
677ee878-a04e-4e11-8f91-b5ba14626a1a	89e20bd9-15e5-48e6-9dfe-0b919c817216.htseq.counts.gz	Transcriptome Profiling	Gene Expression Quantification	TCGA-LIHC	TCGA-EP-A2KA	TCGA-EP-A2KA-01A	Primary Tumor
aec729e6-6ecc-43a1-b6ce-81fae86c85c3	43428573-6606-4e04-bb8f-e4513dfe2556.htseq.counts.gz	Transcriptome Profiling	Gene Expression Quantification	TCGA-LIHC	TCGA-DD-AACP	TCGA-DD-AACP-01A	Primary Tumor
e33d1a5e-4fdc-499a-8b38-18166044b7bc	101685f2-3131-40b2-9aa8-6458f0388b04.htseq.counts.gz	Transcriptome Profiling	Gene Expression Quantification	TCGA-LIHC	TCGA-DD-A11C	TCGA-DD-A11C-01A	Primary Tumor
c6fbc477-2757-4b55-86b6-49a7c651e97c	fa7877bb-9e46-4ecb-8c47-501893ce2410.htseq.counts.gz	Transcriptome Profiling	Gene Expression Quantification	TCGA-LIHC	TCGA-DD-A3A8	TCGA-DD-A3A8-11A	Solid Tissue Normal
08b8af05-a42e-477b-bb14-269aef00ec80	cfb40dba-37a7-4ae7-a2c9-34becc30f939.htseq.counts.gz	Transcriptome Profiling	Gene Expression Quantification	TCGA-LIHC	TCGA-BD-A3ER	TCGA-BD-A3ER-01A	Primary Tumor
e50d9ee6-f21e-46d7-8be4-deba78b732e6	78dade3a-a13f-4148-ada7-c443b1d93b14.htseq.counts.gz	Transcriptome Profiling	Gene Expression Quantification	TCGA-LIHC	TCGA-DD-AAE0	TCGA-DD-AAE0-01A	Primary Tumor
eb70ac97-5b16-42f3-8e20-b4c47e320e22	4abaf1dc-2541-4bdf-9690-2a3e22469b01.htseq.counts.gz	Transcriptome Profiling	Gene Expression Quantification	TCGA-LIHC	TCGA-G3-A7M7	TCGA-G3-A7M7-01A	Primary Tumor
e1bcc991-b0be-46bf-ac44-d76b7262bd87	18c32c46-00f9-4437-bdbb-05233fdd676e.htseq.counts.gz	Transcriptome Profiling	Gene Expression Quantification	TCGA-LIHC	TCGA-BC-A3KF	TCGA-BC-A3KF-01A	Primary Tumor
db75fee2-9dc6-48e6-85f2-526f4b62d971	c4d82db9-6ec3-46fd-8064-473ac2ded9d7.htseq.counts.gz	Transcriptome Profiling	Gene Expression Quantification	TCGA-LIHC	TCGA-BC-A217	TCGA-BC-A217-01A	Primary Tumor
e2e92be2-d192-473c-937b-7a984a184f22	85582c46-1b89-4b73-ab5b-d24cea1a9a43.htseq.counts.gz	Transcriptome Profiling	Gene Expression Quantification	TCGA-LIHC	TCGA-DD-A116	TCGA-DD-A116-01A	Primary Tumor
7786abcb-a9b4-4621-b74e-af5f1519a2e3	84eebb41-619f-4b8e-a8fc-92c7b559f217.htseq.counts.gz	Transcriptome Profiling	Gene Expression Quantification	TCGA-LIHC	TCGA-DD-AAD6	TCGA-DD-AAD6-01A	Primary Tumor
fd550345-ee15-4388-8a33-aae89d5312e1	0fc6f38a-62da-4c2f-8a72-5c34b77656e5.htseq.counts.gz	Transcriptome Profiling	Gene Expression Quantification	TCGA-LIHC	TCGA-BD-A3EP	TCGA-BD-A3EP-01A	Primary Tumor
09fbcf15-32e4-47ac-b595-bc87913df3c4	507cbf65-5c20-4fc8-b870-5ba7440b1886.htseq.counts.gz	Transcriptome Profiling	Gene Expression Quantification	TCGA-LIHC	TCGA-2Y-A9HA	TCGA-2Y-A9HA-01A	Primary Tumor
9489853e-1c55-4a0d-adf3-dc5f919423d0	20fc6696-a863-47ea-90d2-802507928248.htseq.counts.gz	Transcriptome Profiling	Gene Expression Quantification	TCGA-LIHC	TCGA-BC-A69I	TCGA-BC-A69I-01A	Primary Tumor
edc5355e-518f-42be-9283-d00ed3e00e2e	0c057f64-68cb-41eb-a00b-5b9f47dbfb85.htseq.counts.gz	Transcriptome Profiling	Gene Expression Quantification	TCGA-LIHC	TCGA-DD-A73E	TCGA-DD-A73E-01A	Primary Tumor
7ab47318-1e42-4f53-bcce-674f13a1f13f	a80aee05-477e-4ee9-a125-c5392b58364b.htseq.counts.gz	Transcriptome Profiling	Gene Expression Quantification	TCGA-LIHC	TCGA-G3-A25Y	TCGA-G3-A25Y-01A	Primary Tumor
05c55084-9799-4067-828f-0105f3d4a80d	98380eb7-4de1-4e3a-989c-eedf6eec2977.htseq.counts.gz	Transcriptome Profiling	Gene Expression Quantification	TCGA-LIHC	TCGA-2Y-A9GZ	TCGA-2Y-A9GZ-01A	Primary Tumor
603771bc-4e5b-4052-857f-9f55493affb2	b275a5d0-b9fe-4838-adb0-34db16a246af.htseq.counts.gz	Transcriptome Profiling	Gene Expression Quantification	TCGA-LIHC	TCGA-DD-A1EH	TCGA-DD-A1EH-11A	Solid Tissue Normal
7b53aede-a148-45e4-a657-bc4b5f2e60ba	ee932a7b-ec6c-42dc-8290-5cf00932f495.htseq.counts.gz	Transcriptome Profiling	Gene Expression Quantification	TCGA-LIHC	TCGA-ED-A82E	TCGA-ED-A82E-01A	Primary Tumor
c64bb408-1b1e-4a02-b796-c40654e4145c	2b8bf629-3c22-4dcb-a9a5-ec01c5099167.htseq.counts.gz	Transcriptome Profiling	Gene Expression Quantification	TCGA-LIHC	TCGA-BC-A10T	TCGA-BC-A10T-11A	Solid Tissue Normal
bc4b0f16-1bd9-46c2-b9ee-d0ede0b7ebfa	307505d6-f810-4952-9959-c7cfb7e55f48.htseq.counts.gz	Transcriptome Profiling	Gene Expression Quantification	TCGA-LIHC	TCGA-ED-A8O6	TCGA-ED-A8O6-01A	Primary Tumor
71011088-1831-47d5-83d9-d32029c67430	a2a12535-77ea-414b-bd36-d9328e019d05.htseq.counts.gz	Transcriptome Profiling	Gene Expression Quantification	TCGA-LIHC	TCGA-5R-AAAM	TCGA-5R-AAAM-01A	Primary Tumor
22b38dcf-3a98-4f7d-9306-67c25331c6f4	697d372a-b7b7-46fa-8f96-9a11997e47b8.htseq.counts.gz	Transcriptome Profiling	Gene Expression Quantification	TCGA-LIHC	TCGA-ED-A7XO	TCGA-ED-A7XO-01A	Primary Tumor
7d71f3f2-7601-4856-a4a8-0eb9de28774a	0415a9b4-a58d-4641-ab1a-927ed7a04824.htseq.counts.gz	Transcriptome Profiling	Gene Expression Quantification	TCGA-LIHC	TCGA-ZP-A9CZ	TCGA-ZP-A9CZ-01A	Primary Tumor
4a6c6df9-a8b2-4ca1-a295-53247209bfc0	5f3e81b0-32ee-4723-8386-bf60fee0da7e.htseq.counts.gz	Transcriptome Profiling	Gene Expression Quantification	TCGA-LIHC	TCGA-DD-AAVV	TCGA-DD-AAVV-01A	Primary Tumor
da0f223e-0430-4e7b-a290-93c700f53de0	76c7ff87-5595-47d6-8c41-69de3d8afb10.htseq.counts.gz	Transcriptome Profiling	Gene Expression Quantification	TCGA-LIHC	TCGA-CC-A7IF	TCGA-CC-A7IF-01A	Primary Tumor
e19fc1b6-7957-4c6e-9e54-b6ea3319cedf	5fe28ffa-63af-4a8d-8512-b0742b4cded4.htseq.counts.gz	Transcriptome Profiling	Gene Expression Quantification	TCGA-LIHC	TCGA-CC-A7II	TCGA-CC-A7II-01A	Primary Tumor
fd27d631-a58f-45a5-af6f-36753d84a157	5f94c33f-588b-4b6a-9c13-4505b0f94403.htseq.counts.gz	Transcriptome Profiling	Gene Expression Quantification	TCGA-LIHC	TCGA-DD-A3A1	TCGA-DD-A3A1-11A	Solid Tissue Normal
4d7b644e-68ee-4405-af57-2af04313e87a	554f6de3-63c7-47b1-a75a-dcfc73f54e96.htseq.counts.gz	Transcriptome Profiling	Gene Expression Quantification	TCGA-LIHC	TCGA-PD-A5DF	TCGA-PD-A5DF-01A	Primary Tumor
8bf550b9-0ae8-472a-9215-115c91f8593b	b7e1f458-b426-4e4e-b4db-e0472396198b.htseq.counts.gz	Transcriptome Profiling	Gene Expression Quantification	TCGA-LIHC	TCGA-BC-A112	TCGA-BC-A112-01A	Primary Tumor
b4ab1096-aa57-4d8e-a988-bfd9b971cbb4	a762a98f-9041-47e2-8561-46fa6e396f12.htseq.counts.gz	Transcriptome Profiling	Gene Expression Quantification	TCGA-LIHC	TCGA-WQ-A9G7	TCGA-WQ-A9G7-01A	Primary Tumor
191bf202-353b-4651-b3bd-4a57398bbd2b	1235fe2a-abed-4c88-8e82-36b0fed0c357.htseq.counts.gz	Transcriptome Profiling	Gene Expression Quantification	TCGA-LIHC	TCGA-DD-A3A5	TCGA-DD-A3A5-01A	Primary Tumor
407950b7-f2b7-4db5-bc3c-f50934cb98ac	7807318b-32d2-480e-805a-911d90f43e52.htseq.counts.gz	Transcriptome Profiling	Gene Expression Quantification	TCGA-LIHC	TCGA-DD-AADF	TCGA-DD-AADF-01A	Primary Tumor
292154f2-03f7-4273-9d27-02e0bcec7f2d	88b672a0-5f7a-4a94-bb74-1f409984e02a.htseq.counts.gz	Transcriptome Profiling	Gene Expression Quantification	TCGA-LIHC	TCGA-BC-A110	TCGA-BC-A110-01A	Primary Tumor
2a79050b-9bb9-4111-a8aa-9ebcb9d79138	8bf84ab0-7a48-4d98-bfc0-88537003ecd0.htseq.counts.gz	Transcriptome Profiling	Gene Expression Quantification	TCGA-LIHC	TCGA-DD-A1EL	TCGA-DD-A1EL-11A	Solid Tissue Normal
fcdf6081-6af3-47be-9e28-49a421017044	24f7d5af-66a8-4e25-9428-352aa3fbc8f7.htseq.counts.gz	Transcriptome Profiling	Gene Expression Quantification	TCGA-LIHC	TCGA-DD-AAD5	TCGA-DD-AAD5-01A	Primary Tumor
405b2663-9223-46c8-bcaf-41f0d5b13b2c	6892a129-ae07-49df-a018-30c63c4d3bd7.htseq.counts.gz	Transcriptome Profiling	Gene Expression Quantification	TCGA-LIHC	TCGA-EP-A3RK	TCGA-EP-A3RK-11A	Solid Tissue Normal
9a8560b6-f42f-44ed-b579-2bdfd25643c8	e4d48564-e021-4bbc-bc00-145e9d64b501.htseq.counts.gz	Transcriptome Profiling	Gene Expression Quantification	TCGA-LIHC	TCGA-G3-AAV5	TCGA-G3-AAV5-01A	Primary Tumor
e127bb33-6568-4d6b-90ef-0011d3c5da72	091e483b-d050-4b2e-b1eb-7a9076c0e6bb.htseq.counts.gz	Transcriptome Profiling	Gene Expression Quantification	TCGA-LIHC	TCGA-5C-AAPD	TCGA-5C-AAPD-01A	Primary Tumor
8dd66061-3bf6-4437-a4ea-ea97db910f00	21a0ef5f-24f5-45fe-ac84-deed4ef25329.htseq.counts.gz	Transcriptome Profiling	Gene Expression Quantification	TCGA-LIHC	TCGA-UB-A7MA	TCGA-UB-A7MA-01A	Primary Tumor
61827b44-1638-4558-94a9-80017ae9aea5	3117a945-a7b6-488f-9b7e-96a626e78bfe.htseq.counts.gz	Transcriptome Profiling	Gene Expression Quantification	TCGA-LIHC	TCGA-XR-A8TF	TCGA-XR-A8TF-01A	Primary Tumor
a0b3779d-ddca-4866-b137-f65315588524	efd191af-85cb-43d6-a661-e5248e974682.htseq.counts.gz	Transcriptome Profiling	Gene Expression Quantification	TCGA-LIHC	TCGA-DD-A39W	TCGA-DD-A39W-01A	Primary Tumor
27a0a6d7-20c4-4fe1-bbe4-d0416a0a3670	d2bf6185-08a5-4a73-9f87-7164cca1ccf6.htseq.counts.gz	Transcriptome Profiling	Gene Expression Quantification	TCGA-LIHC	TCGA-CC-5259	TCGA-CC-5259-01A	Primary Tumor
10de4282-01e0-4990-9f89-9cf643a7c9d1	4d3842d1-c643-4659-98e9-8d613144fa91.htseq.counts.gz	Transcriptome Profiling	Gene Expression Quantification	TCGA-LIHC	TCGA-DD-A39X	TCGA-DD-A39X-11A	Solid Tissue Normal
b1bd62fa-e635-4b48-ad1b-66bb3103ab11	7097ca31-8322-44a6-8fe7-f0c67bbf88fe.htseq.counts.gz	Transcriptome Profiling	Gene Expression Quantification	TCGA-LIHC	TCGA-DD-AAE4	TCGA-DD-AAE4-01A	Primary Tumor
2c229ae0-c08e-43fa-8661-4229157ee6b2	bc4f3a78-39a4-4a92-ad83-df251c5bf994.htseq.counts.gz	Transcriptome Profiling	Gene Expression Quantification	TCGA-LIHC	TCGA-DD-A116	TCGA-DD-A116-11A	Solid Tissue Normal
8d8c295a-9a07-414e-8f4c-3a0f6575e2fe	f43699d8-3acc-445d-8ab2-9475194ebbc9.htseq.counts.gz	Transcriptome Profiling	Gene Expression Quantification	TCGA-LIHC	TCGA-BC-A10Z	TCGA-BC-A10Z-11A	Solid Tissue Normal
3736207b-af3f-45de-96a6-20f387613d91	ef252631-7591-48dc-8968-c5bd855bd3ab.htseq.counts.gz	Transcriptome Profiling	Gene Expression Quantification	TCGA-LIHC	TCGA-DD-AAVX	TCGA-DD-AAVX-01A	Primary Tumor
2f42a8a6-75a7-4790-b03c-0613c4e834b1	79f4b12a-ed1c-46d5-ae3d-a0422454eaf4.htseq.counts.gz	Transcriptome Profiling	Gene Expression Quantification	TCGA-LIHC	TCGA-XR-A8TG	TCGA-XR-A8TG-01A	Primary Tumor
78bbeadb-e72d-4cbc-8507-7e41243930b3	c13fb7ac-2ff4-49ae-b925-216f74bb642b.htseq.counts.gz	Transcriptome Profiling	Gene Expression Quantification	TCGA-LIHC	TCGA-G3-AAV6	TCGA-G3-AAV6-01A	Primary Tumor
622103fd-30a7-4cf5-aad9-67b1e763a59f	77b9a94e-aaa7-409c-9849-86ba7d5c061a.htseq.counts.gz	Transcriptome Profiling	Gene Expression Quantification	TCGA-LIHC	TCGA-K7-AAU7	TCGA-K7-AAU7-01A	Primary Tumor
90ee4da4-5d50-4182-abea-14327e9557f8	beecd1d5-6b7e-42fc-a623-b4bdb179f87d.htseq.counts.gz	Transcriptome Profiling	Gene Expression Quantification	TCGA-LIHC	TCGA-DD-A1EG	TCGA-DD-A1EG-01A	Primary Tumor
a3e78bfe-6b14-4a17-b92d-5166b207fc0b	edf02d6d-619f-4325-a585-dca7bf5afbeb.htseq.counts.gz	Transcriptome Profiling	Gene Expression Quantification	TCGA-LIHC	TCGA-DD-AADY	TCGA-DD-AADY-01A	Primary Tumor
94491700-57d7-40da-9a68-6afe659a9221	104c7c7e-583a-4496-a685-5d277e28c11b.htseq.counts.gz	Transcriptome Profiling	Gene Expression Quantification	TCGA-LIHC	TCGA-CC-A8HU	TCGA-CC-A8HU-01A	Primary Tumor
21170c72-5f99-40e3-9dba-893d2a473b72	e8e40aea-8fc6-4f92-a4aa-74f94002e5c1.htseq.counts.gz	Transcriptome Profiling	Gene Expression Quantification	TCGA-LIHC	TCGA-BC-A216	TCGA-BC-A216-01A	Primary Tumor
e2477433-0045-4a5e-9c43-e9c761326e7a	e48c520a-d62c-440d-b17c-5b5ff03d41a2.htseq.counts.gz	Transcriptome Profiling	Gene Expression Quantification	TCGA-LIHC	TCGA-DD-A4NF	TCGA-DD-A4NF-01A	Primary Tumor
9f3b9207-fa16-4eba-8feb-d9dc4c48a5d0	f3e152ef-5048-4157-a195-d13ed8851170.htseq.counts.gz	Transcriptome Profiling	Gene Expression Quantification	TCGA-LIHC	TCGA-NI-A8LF	TCGA-NI-A8LF-01A	Primary Tumor
1603cf32-ff01-43e1-b531-a77a24cd8b9a	429c985a-3f84-4f99-91c0-710b33d82646.htseq.counts.gz	Transcriptome Profiling	Gene Expression Quantification	TCGA-LIHC	TCGA-DD-A73G	TCGA-DD-A73G-01A	Primary Tumor
cb1d852f-3d92-4dad-8d1b-f31b80a719e0	5b1ae080-91c0-47ea-aa52-0bb72af1fb2f.htseq.counts.gz	Transcriptome Profiling	Gene Expression Quantification	TCGA-LIHC	TCGA-G3-AAV0	TCGA-G3-AAV0-01A	Primary Tumor
2d9593a6-b357-4fb9-96f8-687ea7587ee5	8040a1f5-5f45-4e92-9f77-78e123afa270.htseq.counts.gz	Transcriptome Profiling	Gene Expression Quantification	TCGA-LIHC	TCGA-DD-A1EF	TCGA-DD-A1EF-01A	Primary Tumor
da7aca0d-9d01-4a37-aa89-53624b886931	141008f6-24cb-4004-a96b-e4aaea71d75d.htseq.counts.gz	Transcriptome Profiling	Gene Expression Quantification	TCGA-LIHC	TCGA-QA-A7B7	TCGA-QA-A7B7-01A	Primary Tumor
0ac48427-b422-4f7d-9a08-d190b5e60fe0	d68ab606-5550-4910-a4ba-d08b16dc3bc3.htseq.counts.gz	Transcriptome Profiling	Gene Expression Quantification	TCGA-LIHC	TCGA-DD-AAD1	TCGA-DD-AAD1-01A	Primary Tumor
67f10309-1356-4c34-a038-f2b4b69a8919	6c86f9ae-9e88-4eae-9ba3-4866943cca7f.htseq.counts.gz	Transcriptome Profiling	Gene Expression Quantification	TCGA-LIHC	TCGA-XR-A8TC	TCGA-XR-A8TC-01A	Primary Tumor
0e60dfcd-e411-4a37-88e5-76154fa955f5	103b1320-8c4e-44ea-9449-fdcb6b405f94.htseq.counts.gz	Transcriptome Profiling	Gene Expression Quantification	TCGA-LIHC	TCGA-DD-A39Z	TCGA-DD-A39Z-01A	Primary Tumor
f8f2f7a3-0a55-4c9d-9f5a-4e765674df3c	33b759c0-0b57-403a-8426-122df5881832.htseq.counts.gz	Transcriptome Profiling	Gene Expression Quantification	TCGA-LIHC	TCGA-LG-A9QC	TCGA-LG-A9QC-01A	Primary Tumor
2bbce096-4d67-4521-aaf4-f471996e1a13	8f676c67-2594-4be6-897e-03f356f46cc5.htseq.counts.gz	Transcriptome Profiling	Gene Expression Quantification	TCGA-LIHC	TCGA-BC-A10U	TCGA-BC-A10U-01A	Primary Tumor
5d06b081-fd28-4fd7-90c7-2c00539f427b	e8aae9c3-1e7d-4f47-bd78-c96f55f992db.htseq.counts.gz	Transcriptome Profiling	Gene Expression Quantification	TCGA-LIHC	TCGA-DD-AAW1	TCGA-DD-AAW1-01A	Primary Tumor
b4721ad6-08c5-415f-a91a-b97c16e203fb	7085ee3a-b604-4a12-a877-63eef2d905e8.htseq.counts.gz	Transcriptome Profiling	Gene Expression Quantification	TCGA-LIHC	TCGA-RC-A6M4	TCGA-RC-A6M4-01A	Primary Tumor
b9dce963-1847-449c-bcad-9ee4c9c8e0f6	0be33abe-6d06-44fa-9dbf-e76a5a2a6a96.htseq.counts.gz	Transcriptome Profiling	Gene Expression Quantification	TCGA-LIHC	TCGA-G3-A25V	TCGA-G3-A25V-01A	Primary Tumor
4db947b5-44bc-49ac-812b-ec7d6faa4d30	687e7d1d-99eb-4bf9-9fa3-49e324ef32c3.htseq.counts.gz	Transcriptome Profiling	Gene Expression Quantification	TCGA-LIHC	TCGA-G3-A3CK	TCGA-G3-A3CK-01A	Primary Tumor
e0109408-8856-470d-b656-0644675f9665	8e825388-620f-4d87-8ed3-84ae6b5b7dbe.htseq.counts.gz	Transcriptome Profiling	Gene Expression Quantification	TCGA-LIHC	TCGA-BC-A10X	TCGA-BC-A10X-01A	Primary Tumor
40f80afd-b6aa-4ec2-8f0c-63d950213323	f6ae6ac1-3e00-4021-a6e7-fbb0d5f12836.htseq.counts.gz	Transcriptome Profiling	Gene Expression Quantification	TCGA-LIHC	TCGA-DD-A4NS	TCGA-DD-A4NS-01A	Primary Tumor
bead64ab-3233-49df-a254-660ebc4e8928	9abf327b-d44f-435d-986d-09107bcd2643.htseq.counts.gz	Transcriptome Profiling	Gene Expression Quantification	TCGA-LIHC	TCGA-DD-A3A2	TCGA-DD-A3A2-11A	Solid Tissue Normal
4fa15668-8983-4e8d-bb11-ec9fd05613d0	e2ceb72b-1bae-4d1e-882b-1c6886460fe2.htseq.counts.gz	Transcriptome Profiling	Gene Expression Quantification	TCGA-LIHC	TCGA-ZP-A9CV	TCGA-ZP-A9CV-01A	Primary Tumor
ce78734f-cafa-4fd8-9d22-836dc9c1830f	eea3fcee-ee51-461b-abb4-c393c084e018.htseq.counts.gz	Transcriptome Profiling	Gene Expression Quantification	TCGA-LIHC	TCGA-WX-AA44	TCGA-WX-AA44-01A	Primary Tumor
285bdba0-d48e-4b0b-947c-bfe5577eca20	413446bc-5b88-4b58-8105-abd9cd7a5ddd.htseq.counts.gz	Transcriptome Profiling	Gene Expression Quantification	TCGA-LIHC	TCGA-DD-AAE6	TCGA-DD-AAE6-01A	Primary Tumor
b1814bd0-dcc3-46ba-a37c-1fcf55f88c11	dcf5a350-7cff-475a-8f53-376422f990eb.htseq.counts.gz	Transcriptome Profiling	Gene Expression Quantification	TCGA-LIHC	TCGA-RC-A7SH	TCGA-RC-A7SH-01A	Primary Tumor
316a0ad7-8b4f-4eac-95bd-35c7adeec52c	3b2dc37d-3d1c-4022-8822-a0e8f98d2949.htseq.counts.gz	Transcriptome Profiling	Gene Expression Quantification	TCGA-LIHC	TCGA-DD-AACT	TCGA-DD-AACT-01A	Primary Tumor
0bb6698a-525c-4314-ae66-a7fc740c9c54	e1042527-69a4-4ce8-96bc-24914df35534.htseq.counts.gz	Transcriptome Profiling	Gene Expression Quantification	TCGA-LIHC	TCGA-DD-AADK	TCGA-DD-AADK-01A	Primary Tumor
db8d5f08-b9f6-4c2f-92f6-fcd4a91091df	4adbd8cd-bc5b-46d5-9e22-29652771f8aa.htseq.counts.gz	Transcriptome Profiling	Gene Expression Quantification	TCGA-LIHC	TCGA-DD-AAD2	TCGA-DD-AAD2-01A	Primary Tumor
790b70e9-9534-412b-a509-29c5b0640c74	3b8cbefc-0e22-44c7-bbf8-3227389d0c27.htseq.counts.gz	Transcriptome Profiling	Gene Expression Quantification	TCGA-LIHC	TCGA-LG-A6GG	TCGA-LG-A6GG-01A	Primary Tumor
6e023451-138e-41c2-a765-9b72350666d2	ec8fb205-0d42-4a66-b8ec-5bdd5da8a23b.htseq.counts.gz	Transcriptome Profiling	Gene Expression Quantification	TCGA-LIHC	TCGA-DD-A1EG	TCGA-DD-A1EG-11A	Solid Tissue Normal
d87d6c11-3ae9-4b66-afbd-d4a4b5bdb590	89eb1fc8-6b38-446e-a4b0-fb9c520298dc.htseq.counts.gz	Transcriptome Profiling	Gene Expression Quantification	TCGA-LIHC	TCGA-RG-A7D4	TCGA-RG-A7D4-01A	Primary Tumor
8ceafc55-4d15-4104-a3cf-04bfa53bc0a9	8cc5cf4d-d00f-40d0-9979-1f68f154289d.htseq.counts.gz	Transcriptome Profiling	Gene Expression Quantification	TCGA-LIHC	TCGA-DD-AACO	TCGA-DD-AACO-01A	Primary Tumor
88d7d372-14c3-4fa2-a135-3d0a62f5277b	d8f716d2-b23c-47f1-9437-6e95e4ff5532.htseq.counts.gz	Transcriptome Profiling	Gene Expression Quantification	TCGA-LIHC	TCGA-WX-AA46	TCGA-WX-AA46-01A	Primary Tumor
2b5c9b5c-41ca-4409-9865-8132cdd1221a	d7c21711-bd24-4d39-8a16-2c33080e51f8.htseq.counts.gz	Transcriptome Profiling	Gene Expression Quantification	TCGA-LIHC	TCGA-ES-A2HT	TCGA-ES-A2HT-01A	Primary Tumor
f310d958-a5c7-4742-8574-58002e79af24	6dc4b2c3-3d43-41de-baff-92ceee3daf03.htseq.counts.gz	Transcriptome Profiling	Gene Expression Quantification	TCGA-LIHC	TCGA-ED-A7PY	TCGA-ED-A7PY-01A	Primary Tumor
0a4f6166-47ea-4c16-9fb1-e8276cb2a9cb	7ab845f8-320e-4c93-9d5c-bf66bb8d121c.htseq.counts.gz	Transcriptome Profiling	Gene Expression Quantification	TCGA-LIHC	TCGA-2Y-A9H6	TCGA-2Y-A9H6-01A	Primary Tumor
04ba5321-c45c-4bcf-b816-065c7feecc5a	bd21ff09-25f7-45b7-be71-1f110503eec5.htseq.counts.gz	Transcriptome Profiling	Gene Expression Quantification	TCGA-LIHC	TCGA-DD-A39V	TCGA-DD-A39V-01A	Primary Tumor
ff17c929-5e45-4c68-9a05-15f29a178ef2	f12dd1af-3bf8-4122-a18d-ea5619056430.htseq.counts.gz	Transcriptome Profiling	Gene Expression Quantification	TCGA-LIHC	TCGA-DD-A4NL	TCGA-DD-A4NL-01A	Primary Tumor
a0eb7ac2-51a0-4446-8fbc-b9ce9908c000	b3ef98ef-0843-478d-a6d5-c42a1abccc53.htseq.counts.gz	Transcriptome Profiling	Gene Expression Quantification	TCGA-LIHC	TCGA-BC-A10T	TCGA-BC-A10T-01A	Primary Tumor
8a5532d6-57b6-4dd3-8fa3-22b7623b7863	63294b99-6ab0-4d56-9cef-a3f09ccc7186.htseq.counts.gz	Transcriptome Profiling	Gene Expression Quantification	TCGA-LIHC	TCGA-FV-A3I1	TCGA-FV-A3I1-11A	Solid Tissue Normal
5e3987b8-e78c-4aa7-9656-7e7cf79ab4a7	04e7f1a4-3173-4a6f-af60-04e1f2e29868.htseq.counts.gz	Transcriptome Profiling	Gene Expression Quantification	TCGA-LIHC	TCGA-UB-AA0U	TCGA-UB-AA0U-01A	Primary Tumor
8ed85a83-5931-46fc-80fd-3a6526f94c38	d7524137-9b16-40c4-adc7-79e94b2398c4.htseq.counts.gz	Transcriptome Profiling	Gene Expression Quantification	TCGA-LIHC	TCGA-KR-A7K2	TCGA-KR-A7K2-01A	Primary Tumor
6e4bc18a-b3c2-4467-99f9-8067725d5e7f	75ccc143-fc7a-4e95-b75a-7eae40c9fc71.htseq.counts.gz	Transcriptome Profiling	Gene Expression Quantification	TCGA-LIHC	TCGA-CC-A7IK	TCGA-CC-A7IK-01A	Primary Tumor
9beda59b-d89e-4df8-941d-2250c55da206	d3527d58-c05c-41c2-a462-039fa5abc271.htseq.counts.gz	Transcriptome Profiling	Gene Expression Quantification	TCGA-LIHC	TCGA-DD-AA3A	TCGA-DD-AA3A-01A	Primary Tumor
f09f1f87-7318-40b9-ad59-a9c70a036b9a	0069f64b-8d8f-4426-968d-23483929ee58.htseq.counts.gz	Transcriptome Profiling	Gene Expression Quantification	TCGA-LIHC	TCGA-3K-AAZ8	TCGA-3K-AAZ8-01A	Primary Tumor
37b8688e-7623-4a2c-93ff-d6d8c640868a	05efced9-d60f-43ea-9b61-c6efaf902e7d.htseq.counts.gz	Transcriptome Profiling	Gene Expression Quantification	TCGA-LIHC	TCGA-DD-A4NB	TCGA-DD-A4NB-01A	Primary Tumor
14d7e7e6-bcb8-4196-92e6-4d2936e01b29	bdd35388-0850-40ac-a21a-6bfee0c34eef.htseq.counts.gz	Transcriptome Profiling	Gene Expression Quantification	TCGA-LIHC	TCGA-2Y-A9H9	TCGA-2Y-A9H9-01A	Primary Tumor
49861d17-3b26-47ef-a8c6-7005be07a81d	9700948e-21f5-42ae-9cb5-f18c745887ce.htseq.counts.gz	Transcriptome Profiling	Gene Expression Quantification	TCGA-LIHC	TCGA-G3-A3CG	TCGA-G3-A3CG-01A	Primary Tumor
3b710451-3af8-4981-ae2e-d2ce218002c8	8b23546a-3a1c-42c4-bc51-1c338abed1de.htseq.counts.gz	Transcriptome Profiling	Gene Expression Quantification	TCGA-LIHC	TCGA-DD-AAVQ	TCGA-DD-AAVQ-01A	Primary Tumor
118e0aac-a4a5-4959-83df-4a7d05ddb623	4ff24999-4b17-4992-9053-ea36ca833cfb.htseq.counts.gz	Transcriptome Profiling	Gene Expression Quantification	TCGA-LIHC	TCGA-DD-A1EL	TCGA-DD-A1EL-01A	Primary Tumor
0fad6219-1de4-4d89-b207-aa58d39be45e	72c0e655-1d4d-4a79-9ece-b21b93094712.htseq.counts.gz	Transcriptome Profiling	Gene Expression Quantification	TCGA-LIHC	TCGA-FV-A3R3	TCGA-FV-A3R3-01A	Primary Tumor
46c25c4e-368a-49e8-93ec-abc6b01b7fa0	21e07e18-23dd-4777-955e-0111f4653291.htseq.counts.gz	Transcriptome Profiling	Gene Expression Quantification	TCGA-LIHC	TCGA-CC-A7IL	TCGA-CC-A7IL-01A	Primary Tumor
5b8c777f-cdf4-4ea2-9615-0da334ad5c96	10d6deec-fd89-4115-92f5-c9def40428b5.htseq.counts.gz	Transcriptome Profiling	Gene Expression Quantification	TCGA-LIHC	TCGA-G3-A5SL	TCGA-G3-A5SL-01A	Primary Tumor
13ea994d-184c-4cae-9791-c2f640193eeb	2e066bba-1516-426e-be6d-d684a167dda4.htseq.counts.gz	Transcriptome Profiling	Gene Expression Quantification	TCGA-LIHC	TCGA-RC-A7S9	TCGA-RC-A7S9-01A	Primary Tumor
3cd7a762-de5e-4141-8a0d-b451731efb58	80f02ee0-18d6-4713-a67e-b189cdcb790a.htseq.counts.gz	Transcriptome Profiling	Gene Expression Quantification	TCGA-LIHC	TCGA-MI-A75H	TCGA-MI-A75H-01A	Primary Tumor
f32799b9-af93-40fd-bebe-dcfb22203bed	e53766a6-aff2-4785-a0d0-8dfdbe6d139a.htseq.counts.gz	Transcriptome Profiling	Gene Expression Quantification	TCGA-LIHC	TCGA-DD-A11C	TCGA-DD-A11C-11A	Solid Tissue Normal
57a9bffd-3236-4af5-bba2-63cc05733613	576fda32-4e0c-414d-b54c-259f2503fc11.htseq.counts.gz	Transcriptome Profiling	Gene Expression Quantification	TCGA-LIHC	TCGA-BC-A10Q	TCGA-BC-A10Q-11A	Solid Tissue Normal
3ba3e0c8-bc50-4de7-8cf6-e5e510758a89	323f9334-d360-4bb5-925c-8750bd1b20d2.htseq.counts.gz	Transcriptome Profiling	Gene Expression Quantification	TCGA-LIHC	TCGA-BD-A3EP	TCGA-BD-A3EP-11A	Solid Tissue Normal
a31e6727-90ba-488a-b37c-56fdfea51117	b77a4dde-4ac7-4c74-83c2-a2714914981b.htseq.counts.gz	Transcriptome Profiling	Gene Expression Quantification	TCGA-LIHC	TCGA-2Y-A9H7	TCGA-2Y-A9H7-01A	Primary Tumor
5506a377-1664-4b53-afa8-dc4b40d642eb	ae838393-741d-4210-b398-4cde0997bd94.htseq.counts.gz	Transcriptome Profiling	Gene Expression Quantification	TCGA-LIHC	TCGA-CC-A5UD	TCGA-CC-A5UD-01A	Primary Tumor
fdcb36ad-6894-4567-8d60-d9d4aac4e90f	feae9113-b2f3-4dd4-9faf-6076eb32c925.htseq.counts.gz	Transcriptome Profiling	Gene Expression Quantification	TCGA-LIHC	TCGA-DD-AAW0	TCGA-DD-AAW0-01A	Primary Tumor
13197278-cd98-4f26-8f13-2bf0b0468704	35a2858e-9787-457c-9435-33bd62332aa3.htseq.counts.gz	Transcriptome Profiling	Gene Expression Quantification	TCGA-LIHC	TCGA-UB-A7MD	TCGA-UB-A7MD-01A	Primary Tumor
d905c918-d3fa-4ee0-8b1d-5aeb98584def	18e687c3-7d76-4a4d-a665-95331732ef9c.htseq.counts.gz	Transcriptome Profiling	Gene Expression Quantification	TCGA-LIHC	TCGA-CC-5261	TCGA-CC-5261-01A	Primary Tumor
9d92149f-5c1f-4ee2-bb8b-04de14bd0092	6f78b01c-d83f-4970-8e9e-e3d78c265fc2.htseq.counts.gz	Transcriptome Profiling	Gene Expression Quantification	TCGA-LIHC	TCGA-ED-A8O5	TCGA-ED-A8O5-01A	Primary Tumor
1c1a4216-8ad9-4bd1-ab34-487c8939a680	21493902-9374-4fe5-a7e6-6e97c81834df.htseq.counts.gz	Transcriptome Profiling	Gene Expression Quantification	TCGA-LIHC	TCGA-DD-AADN	TCGA-DD-AADN-01A	Primary Tumor
a2f7863b-cf3e-4353-91ed-a9f938eb0cb7	6e146a57-21b2-4587-b888-01ed03ea9498.htseq.counts.gz	Transcriptome Profiling	Gene Expression Quantification	TCGA-LIHC	TCGA-EP-A26S	TCGA-EP-A26S-11A	Solid Tissue Normal
87ea65c4-8029-41ce-94ab-03dd9781d890	502ddeb2-8a23-44ee-924e-c43a20c506e6.htseq.counts.gz	Transcriptome Profiling	Gene Expression Quantification	TCGA-LIHC	TCGA-DD-AACF	TCGA-DD-AACF-01A	Primary Tumor
2717e519-f426-42ac-9b9a-293365453975	73756e81-79a2-4bff-96e7-99f038306b3e.htseq.counts.gz	Transcriptome Profiling	Gene Expression Quantification	TCGA-LIHC	TCGA-DD-A4ND	TCGA-DD-A4ND-01A	Primary Tumor
bbf9ef89-27a7-4fef-af53-5b37e5bad4aa	3edd413e-831d-442a-be8d-70b2f49e9d67.htseq.counts.gz	Transcriptome Profiling	Gene Expression Quantification	TCGA-LIHC	TCGA-CC-5264	TCGA-CC-5264-01A	Primary Tumor
ff442dde-739e-4540-b2b5-dc7129855ad2	e322c611-092a-44e7-8339-c3d3a85e79d3.htseq.counts.gz	Transcriptome Profiling	Gene Expression Quantification	TCGA-LIHC	TCGA-DD-A1EB	TCGA-DD-A1EB-01A	Primary Tumor
1680ebf0-f36c-46bc-82fa-00641c64aee5	b5a58437-1c0b-4c9f-bf0d-fc7f08d9d9ae.htseq.counts.gz	Transcriptome Profiling	Gene Expression Quantification	TCGA-LIHC	TCGA-CC-A7IJ	TCGA-CC-A7IJ-01A	Primary Tumor
2eb35505-7f13-4eb4-920b-e7e3053d4335	7b77e8cb-3f1d-4af7-b609-d75f912484c4.htseq.counts.gz	Transcriptome Profiling	Gene Expression Quantification	TCGA-LIHC	TCGA-BC-A8YO	TCGA-BC-A8YO-01A	Primary Tumor
8c640507-cc6c-411d-8016-edf9e24701b5	ee857c4c-e6a9-4f39-b95b-20fe46dd1ab7.htseq.counts.gz	Transcriptome Profiling	Gene Expression Quantification	TCGA-LIHC	TCGA-2Y-A9GV	TCGA-2Y-A9GV-01A	Primary Tumor
ad2e6e22-fd35-4ed5-9548-8b2ad6062c19	8a92dbf2-4550-4e57-a08b-d46905998039.htseq.counts.gz	Transcriptome Profiling	Gene Expression Quantification	TCGA-LIHC	TCGA-BW-A5NP	TCGA-BW-A5NP-01A	Primary Tumor
1a018ed2-8680-4c4b-adea-e11af9ba3258	daed1854-66ca-4029-b8a6-c5c73a4b78bf.htseq.counts.gz	Transcriptome Profiling	Gene Expression Quantification	TCGA-LIHC	TCGA-DD-A73F	TCGA-DD-A73F-01A	Primary Tumor
3f70f937-cbb0-46ab-9bd1-ee77b4f4bc30	247cf0a0-bb25-4a18-a5c8-a4b8a43319e0.htseq.counts.gz	Transcriptome Profiling	Gene Expression Quantification	TCGA-LIHC	TCGA-DD-A119	TCGA-DD-A119-01A	Primary Tumor
318c1a53-4636-496f-849b-5e73c89c840e	1d86dc66-1a62-4cbc-9973-ae63ab754d6a.htseq.counts.gz	Transcriptome Profiling	Gene Expression Quantification	TCGA-LIHC	TCGA-DD-A114	TCGA-DD-A114-11A	Solid Tissue Normal
bb0375e1-06d1-403b-aef1-a8bfa94f92cc	e4d84c7f-df9a-48c4-9269-aa15fa20e103.htseq.counts.gz	Transcriptome Profiling	Gene Expression Quantification	TCGA-LIHC	TCGA-DD-A3A9	TCGA-DD-A3A9-01A	Primary Tumor
b684dfa1-1da8-493e-876a-d8cd9998584a	2d40e20c-bee4-48f2-a8b0-cdf8dff75dc3.htseq.counts.gz	Transcriptome Profiling	Gene Expression Quantification	TCGA-LIHC	TCGA-ES-A2HT	TCGA-ES-A2HT-11A	Solid Tissue Normal
b21645ab-e1cd-4b89-8a34-d031cfa9487b	b04fb368-4b93-4ef9-ae9f-020484c1686b.htseq.counts.gz	Transcriptome Profiling	Gene Expression Quantification	TCGA-LIHC	TCGA-G3-A25X	TCGA-G3-A25X-01A	Primary Tumor
725bf651-feb7-454e-a4bf-66f476a40961	45b1a82e-e4f4-4de5-9c83-11c3ddb4259d.htseq.counts.gz	Transcriptome Profiling	Gene Expression Quantification	TCGA-LIHC	TCGA-K7-A6G5	TCGA-K7-A6G5-01A	Primary Tumor
ff1bf497-6b45-40ea-a8b7-459047c20c4d	2baabd07-b92c-4ac1-8de7-3d8df4f4a80b.htseq.counts.gz	Transcriptome Profiling	Gene Expression Quantification	TCGA-LIHC	TCGA-BC-A3KG	TCGA-BC-A3KG-01A	Primary Tumor
e11ee752-e0e9-4da0-b1b7-3f48de5014e0	8748b83c-0c8f-42d1-8124-29cb21067d31.htseq.counts.gz	Transcriptome Profiling	Gene Expression Quantification	TCGA-LIHC	TCGA-RC-A6M3	TCGA-RC-A6M3-01A	Primary Tumor
14944a49-ea92-436b-9a6f-b71d4d43e0c1	891f58dc-8883-468b-ae79-8ccb3671379e.htseq.counts.gz	Transcriptome Profiling	Gene Expression Quantification	TCGA-LIHC	TCGA-FV-A496	TCGA-FV-A496-01A	Primary Tumor
e5773a09-ae50-4cc6-b8bb-aff36f9cd557	49c3a507-5de7-454e-a5e0-38ee916449f8.htseq.counts.gz	Transcriptome Profiling	Gene Expression Quantification	TCGA-LIHC	TCGA-BC-A110	TCGA-BC-A110-11A	Solid Tissue Normal
e4ba2fde-97a9-41e6-ad74-2c362f6f41b5	5745ce68-bb15-4d52-9132-4b4f6241af73.htseq.counts.gz	Transcriptome Profiling	Gene Expression Quantification	TCGA-LIHC	TCGA-DD-A113	TCGA-DD-A113-11A	Solid Tissue Normal
466372fa-b697-489a-8709-4fe5bea7bda1	d5669551-6d52-45f7-b396-50c85eeb6c6e.htseq.counts.gz	Transcriptome Profiling	Gene Expression Quantification	TCGA-LIHC	TCGA-ZP-A9D0	TCGA-ZP-A9D0-01A	Primary Tumor
dd0f0fe1-2b30-4679-afca-50018af4989d	e6428ce4-635a-40a3-a7e1-7fa9064e3782.htseq.counts.gz	Transcriptome Profiling	Gene Expression Quantification	TCGA-LIHC	TCGA-DD-A3A1	TCGA-DD-A3A1-01A	Primary Tumor
fdce2c14-4e69-4468-b409-062702643ffa	6cd9b90b-0c6c-44bd-8536-5a93553a7730.htseq.counts.gz	Transcriptome Profiling	Gene Expression Quantification	TCGA-LIHC	TCGA-DD-A11D	TCGA-DD-A11D-11A	Solid Tissue Normal
74b43e88-67ff-4bc9-bc68-356e9dfe6fcb	a9123cf0-c6c0-42e7-b546-f11dfac355ce.htseq.counts.gz	Transcriptome Profiling	Gene Expression Quantification	TCGA-LIHC	TCGA-DD-A3A3	TCGA-DD-A3A3-11A	Solid Tissue Normal
95eb0a63-5b05-40f7-b7e0-d62354096d87	6f3dfcf1-9cd9-4c1e-91a2-58efd909dcb7.htseq.counts.gz	Transcriptome Profiling	Gene Expression Quantification	TCGA-LIHC	TCGA-DD-A1EH	TCGA-DD-A1EH-01A	Primary Tumor
7f9fde2a-8a0a-4aea-bbe2-f792f6e1c24b	a6fec226-78fe-4de9-b80a-9bab57e7a350.htseq.counts.gz	Transcriptome Profiling	Gene Expression Quantification	TCGA-LIHC	TCGA-T1-A6J8	TCGA-T1-A6J8-01A	Primary Tumor
6ef58884-5dea-458e-b605-0a68853aac9b	8fb72418-630a-427f-aa4b-c95f87d7e8bf.htseq.counts.gz	Transcriptome Profiling	Gene Expression Quantification	TCGA-LIHC	TCGA-BC-A10R	TCGA-BC-A10R-01A	Primary Tumor
1a2b3ff5-93ad-44c8-b7f0-2b5ed5d0c4ad	87d34b64-cd78-46db-a463-ce802f866b59.htseq.counts.gz	Transcriptome Profiling	Gene Expression Quantification	TCGA-LIHC	TCGA-FV-A2QQ	TCGA-FV-A2QQ-01A	Primary Tumor
9fe7d0f4-866d-490f-b2cb-d9be7da889de	1db2cfc5-346d-4398-9dd4-8b92435059fd.htseq.counts.gz	Transcriptome Profiling	Gene Expression Quantification	TCGA-LIHC	TCGA-DD-AAVP	TCGA-DD-AAVP-01A	Primary Tumor
8d8eebfd-796f-4614-87a1-2558c77f3740	26c7d2b4-1bc6-464d-90c9-421464d9386f.htseq.counts.gz	Transcriptome Profiling	Gene Expression Quantification	TCGA-LIHC	TCGA-G3-A7M8	TCGA-G3-A7M8-01A	Primary Tumor
5f99719e-e0f0-41d9-b3bf-59b318030ffd	1a228668-b2a0-469f-8801-fdc8be449b44.htseq.counts.gz	Transcriptome Profiling	Gene Expression Quantification	TCGA-LIHC	TCGA-DD-A1EJ	TCGA-DD-A1EJ-01A	Primary Tumor
a7bf2d83-4b56-47c0-9d78-facbf14b4095	933f420d-7898-45c3-8b0f-bef9840aea7d.htseq.counts.gz	Transcriptome Profiling	Gene Expression Quantification	TCGA-LIHC	TCGA-BC-A10S	TCGA-BC-A10S-01A	Primary Tumor
994f0a1d-4027-43f1-b961-6ad8aaa5ff77	e569b4a7-7863-45ea-994d-eece508bb40d.htseq.counts.gz	Transcriptome Profiling	Gene Expression Quantification	TCGA-LIHC	TCGA-ED-A4XI	TCGA-ED-A4XI-01A	Primary Tumor
70d86dc7-4d76-4b37-967a-f2be376760da	40dec110-383b-4df8-bd49-209c35ae4332.htseq.counts.gz	Transcriptome Profiling	Gene Expression Quantification	TCGA-LIHC	TCGA-DD-AADB	TCGA-DD-AADB-01A	Primary Tumor
ec80ee17-0413-4c0a-8e82-abd23b8429df	7a425212-3b1e-4269-abd1-25d330c47a70.htseq.counts.gz	Transcriptome Profiling	Gene Expression Quantification	TCGA-LIHC	TCGA-BC-A10Y	TCGA-BC-A10Y-01A	Primary Tumor
1fa396b8-93de-44fb-a636-8f4790658cdc	004c60cf-c08e-49df-b4ce-baca41e11250.htseq.counts.gz	Transcriptome Profiling	Gene Expression Quantification	TCGA-LIHC	TCGA-WX-AA47	TCGA-WX-AA47-01A	Primary Tumor
11aa1e45-6ed9-4ba9-aa96-4c921258b0c7	32c54066-3e12-4205-aa4a-643ad93be076.htseq.counts.gz	Transcriptome Profiling	Gene Expression Quantification	TCGA-LIHC	TCGA-DD-AACZ	TCGA-DD-AACZ-01A	Primary Tumor
24f89ac8-630d-4f53-a1dd-f5a413e04cfc	fe625352-dd2e-478d-8d21-06659f854945.htseq.counts.gz	Transcriptome Profiling	Gene Expression Quantification	TCGA-LIHC	TCGA-DD-AADI	TCGA-DD-AADI-01A	Primary Tumor
6462acc6-16b9-4cca-8e42-87ed34055f62	2cc2e3ce-68cd-4690-9fff-5ecf86c2f57a.htseq.counts.gz	Transcriptome Profiling	Gene Expression Quantification	TCGA-LIHC	TCGA-FV-A3R2	TCGA-FV-A3R2-11A	Solid Tissue Normal
f2803edc-d81c-4c7e-a3e7-0aecb3527e3b	d9d768d6-f9e2-4d6e-bc23-7842d3413d41.htseq.counts.gz	Transcriptome Profiling	Gene Expression Quantification	TCGA-LIHC	TCGA-MR-A8JO	TCGA-MR-A8JO-01A	Primary Tumor
4aa3fefb-9665-4b0e-acc0-2c6970c26d72	88f04bea-2fa9-45ef-b1b0-8e199b6abad7.htseq.counts.gz	Transcriptome Profiling	Gene Expression Quantification	TCGA-LIHC	TCGA-UB-A7ME	TCGA-UB-A7ME-01A	Primary Tumor
90b4c560-da43-4bf2-a769-7f142f969e44	198ca92e-342e-4890-8ec3-45b045711531.htseq.counts.gz	Transcriptome Profiling	Gene Expression Quantification	TCGA-LIHC	TCGA-K7-A5RG	TCGA-K7-A5RG-01A	Primary Tumor
30584c1a-8e2f-4440-bf33-7cfa2b582e62	f5c352b4-18ba-4daa-9df1-6174ce2f8087.htseq.counts.gz	Transcriptome Profiling	Gene Expression Quantification	TCGA-LIHC	TCGA-FV-A4ZP	TCGA-FV-A4ZP-01A	Primary Tumor
5de1f7d7-4341-40e1-ab5f-6424a06251e1	ace7187b-69b9-421b-a4cf-7127775a7927.htseq.counts.gz	Transcriptome Profiling	Gene Expression Quantification	TCGA-LIHC	TCGA-DD-AACG	TCGA-DD-AACG-01A	Primary Tumor
8b132cff-92d7-4f26-aeac-8e38b3d522bb	539be154-54e1-4992-bd3c-72f02df287a5.htseq.counts.gz	Transcriptome Profiling	Gene Expression Quantification	TCGA-LIHC	TCGA-DD-A1EE	TCGA-DD-A1EE-01A	Primary Tumor
3398d53e-c42d-4e7b-b62b-abd1ee1f43e5	8914d6fa-ab6e-4d82-953a-fa38d396c051.htseq.counts.gz	Transcriptome Profiling	Gene Expression Quantification	TCGA-LIHC	TCGA-MI-A75C	TCGA-MI-A75C-01A	Primary Tumor
7ed6c156-30fe-4148-a09a-dff9e65fcefe	a0c56eec-568a-46b0-88db-f14d64a3942b.htseq.counts.gz	Transcriptome Profiling	Gene Expression Quantification	TCGA-LIHC	TCGA-DD-AACB	TCGA-DD-AACB-01A	Primary Tumor
177d8b69-f07a-450e-89bf-3a374674170f	2c2fd072-c1ad-4723-ac0f-a3245498a9c8.htseq.counts.gz	Transcriptome Profiling	Gene Expression Quantification	TCGA-LIHC	TCGA-DD-AACE	TCGA-DD-AACE-01A	Primary Tumor
875397b1-c4cd-4856-b09e-b2e1afb85a9d	a752bb9d-7530-4760-b760-b64b9930c0f0.htseq.counts.gz	Transcriptome Profiling	Gene Expression Quantification	TCGA-LIHC	TCGA-ZP-A9CY	TCGA-ZP-A9CY-01A	Primary Tumor
9d2f8a68-694b-48a3-9f6d-f498ba2fdc2e	5d710364-39e1-426d-9439-a35d7e14303f.htseq.counts.gz	Transcriptome Profiling	Gene Expression Quantification	TCGA-LIHC	TCGA-DD-A73C	TCGA-DD-A73C-01A	Primary Tumor
d0570ccb-1490-4441-8a8b-3b5fa005e83e	51c2d807-7ee6-4b42-a6a7-3eb14f987bc0.htseq.counts.gz	Transcriptome Profiling	Gene Expression Quantification	TCGA-LIHC	TCGA-DD-A4NQ	TCGA-DD-A4NQ-01A	Primary Tumor
0c45e976-d1db-4ce4-ad87-e18b405c927b	f254ad56-4768-4062-8e2c-e9442d64fb09.htseq.counts.gz	Transcriptome Profiling	Gene Expression Quantification	TCGA-LIHC	TCGA-DD-A11B	TCGA-DD-A11B-11A	Solid Tissue Normal
0eb9ad87-b097-4245-a02d-3bbf90799c19	c4c4578a-f1c2-462a-873f-c8db84fe3a6f.htseq.counts.gz	Transcriptome Profiling	Gene Expression Quantification	TCGA-LIHC	TCGA-DD-A115	TCGA-DD-A115-01A	Primary Tumor
6b1148a4-b3f0-4700-99a4-d960d2f586cd	d630e09e-ba2b-48b2-a046-6e1b851ad630.htseq.counts.gz	Transcriptome Profiling	Gene Expression Quantification	TCGA-LIHC	TCGA-DD-A3A6	TCGA-DD-A3A6-11A	Solid Tissue Normal
413699fb-48c1-4330-bb5f-bb120f4e0006	d2141823-4f44-42d5-ad67-08a28d31eb63.htseq.counts.gz	Transcriptome Profiling	Gene Expression Quantification	TCGA-LIHC	TCGA-FV-A23B	TCGA-FV-A23B-11A	Solid Tissue Normal
b028f855-a0f9-4e3c-bca7-a1a9b9fb7ff7	81aa1c27-94c7-4898-b69c-77d81c63fb37.htseq.counts.gz	Transcriptome Profiling	Gene Expression Quantification	TCGA-LIHC	TCGA-G3-A3CH	TCGA-G3-A3CH-11A	Solid Tissue Normal
db919923-c86a-4e4c-bff1-484a80b9a19b	2332d0de-9bc6-44e0-b1d4-03fb037b2568.htseq.counts.gz	Transcriptome Profiling	Gene Expression Quantification	TCGA-LIHC	TCGA-DD-AACN	TCGA-DD-AACN-01A	Primary Tumor
1fc7332c-c0bd-48ac-9f15-2f85368153d1	a29ab641-01a2-47fe-aec1-ee8f35682ddb.htseq.counts.gz	Transcriptome Profiling	Gene Expression Quantification	TCGA-LIHC	TCGA-ED-A459	TCGA-ED-A459-01A	Primary Tumor
c78fbc50-3f7f-4f4a-8c83-bca5e2f54602	df44de4c-6ad7-4b45-b3e9-6543c32c2d8f.htseq.counts.gz	Transcriptome Profiling	Gene Expression Quantification	TCGA-LIHC	TCGA-ED-A7PZ	TCGA-ED-A7PZ-01A	Primary Tumor
2070aadf-b36b-4325-ab90-44c7a9d4b1de	fe76a5ca-f70a-4ab7-b080-5a19ae36dc2b.htseq.counts.gz	Transcriptome Profiling	Gene Expression Quantification	TCGA-LIHC	TCGA-G3-AAUZ	TCGA-G3-AAUZ-01A	Primary Tumor
1c5e3a9d-9c37-4248-bf11-5e01c1366b1a	8990604c-6362-49e4-8949-85ddb4592ed2.htseq.counts.gz	Transcriptome Profiling	Gene Expression Quantification	TCGA-LIHC	TCGA-K7-A5RF	TCGA-K7-A5RF-01A	Primary Tumor
3cb10e8d-9103-4f92-8166-75f6e664d79b	e621bfc8-6557-450e-8e4a-3f754294cb20.htseq.counts.gz	Transcriptome Profiling	Gene Expression Quantification	TCGA-LIHC	TCGA-BC-A10Q	TCGA-BC-A10Q-01A	Primary Tumor
9abeb40a-8860-49d2-a228-e1cd518aa5b6	75e0a216-2200-4c63-81a5-1e8d6ef4d559.htseq.counts.gz	Transcriptome Profiling	Gene Expression Quantification	TCGA-LIHC	TCGA-EP-A2KC	TCGA-EP-A2KC-01A	Primary Tumor
4c2ed3a0-e4d6-4d31-b700-26ed20ed5bfa	8d78e34d-490b-4f2e-ba1a-427afe96d26e.htseq.counts.gz	Transcriptome Profiling	Gene Expression Quantification	TCGA-LIHC	TCGA-CC-5260	TCGA-CC-5260-01A	Primary Tumor
c635b60d-9414-4bb5-a9fd-d1959f74b461	179c5822-3d5a-42b9-adeb-46a2fefd3df8.htseq.counts.gz	Transcriptome Profiling	Gene Expression Quantification	TCGA-LIHC	TCGA-G3-A6UC	TCGA-G3-A6UC-01A	Primary Tumor
9585e8e3-0767-45b6-960c-912c0a7285b2	f21fe726-7df8-42f5-b91a-6be82edcab80.htseq.counts.gz	Transcriptome Profiling	Gene Expression Quantification	TCGA-LIHC	TCGA-DD-AAE2	TCGA-DD-AAE2-01A	Primary Tumor
115573d1-70f8-43d0-8224-6d7cbd43f39f	2b9aeca7-6e3d-4f89-9bd8-3becb7d20c5b.htseq.counts.gz	Transcriptome Profiling	Gene Expression Quantification	TCGA-LIHC	TCGA-DD-AADL	TCGA-DD-AADL-01A	Primary Tumor
aa622dc9-44e9-45e0-ab4b-c84c4db1cf83	45e582b3-2364-4db5-84ad-a16242d2079f.htseq.counts.gz	Transcriptome Profiling	Gene Expression Quantification	TCGA-LIHC	TCGA-XR-A8TE	TCGA-XR-A8TE-01A	Primary Tumor
14ff2571-da32-4806-86af-d9ac52496d2e	872f4298-0808-497d-a951-61ca4d55eb58.htseq.counts.gz	Transcriptome Profiling	Gene Expression Quantification	TCGA-LIHC	TCGA-ED-A7PX	TCGA-ED-A7PX-01A	Primary Tumor
adb5f210-e4bf-4a69-83d0-26c4b39824c3	8b08c54a-b528-411d-a2f1-d935e8182d6d.htseq.counts.gz	Transcriptome Profiling	Gene Expression Quantification	TCGA-LIHC	TCGA-DD-AAVU	TCGA-DD-AAVU-01A	Primary Tumor
0193717d-2014-44e4-9122-8da25ae2bd91	ad69efb1-61ab-4492-8468-9006dd00e915.htseq.counts.gz	Transcriptome Profiling	Gene Expression Quantification	TCGA-LIHC	TCGA-CC-A8HT	TCGA-CC-A8HT-01A	Primary Tumor
96daf97d-3b90-4dd9-9cf9-6b3c3a9f3a06	d0000779-67f0-46d6-9e09-546f32a80700.htseq.counts.gz	Transcriptome Profiling	Gene Expression Quantification	TCGA-LIHC	TCGA-FV-A3I0	TCGA-FV-A3I0-11A	Solid Tissue Normal
fcc8b301-55bb-4dd4-9f48-695c6c4d3ea2	0da5d80e-3b8e-4650-aa53-e266ddb3baef.htseq.counts.gz	Transcriptome Profiling	Gene Expression Quantification	TCGA-LIHC	TCGA-DD-AACA	TCGA-DD-AACA-02B	Recurrent Tumor
2f555981-ea00-4814-9e04-7c3a8e069c34	b9882fe3-d5a7-4563-9380-33b958f81bb2.htseq.counts.gz	Transcriptome Profiling	Gene Expression Quantification	TCGA-LIHC	TCGA-DD-AAC8	TCGA-DD-AAC8-01A	Primary Tumor
e255e221-57e5-4688-8160-b653dcc8ffb3	9ccd91ba-7180-443a-b03b-f9b398c679e4.htseq.counts.gz	Transcriptome Profiling	Gene Expression Quantification	TCGA-LIHC	TCGA-DD-A11D	TCGA-DD-A11D-01A	Primary Tumor
3686aec6-7e4c-4168-af34-a2a3a40b08cf	31b85c24-5bb4-4886-9870-406bbefa7a80.htseq.counts.gz	Transcriptome Profiling	Gene Expression Quantification	TCGA-LIHC	TCGA-DD-A1EI	TCGA-DD-A1EI-11A	Solid Tissue Normal
d0d1b542-a279-4fe7-b912-023ecfb3a6fe	1c77ba3f-fb74-40ef-b22c-81d8edc19273.htseq.counts.gz	Transcriptome Profiling	Gene Expression Quantification	TCGA-LIHC	TCGA-MI-A75G	TCGA-MI-A75G-01A	Primary Tumor
7275d299-71e4-44f3-80ac-054c8340fe50	75adfb0c-a04e-46c6-b5d3-ccc41122f798.htseq.counts.gz	Transcriptome Profiling	Gene Expression Quantification	TCGA-LIHC	TCGA-HP-A5N0	TCGA-HP-A5N0-01A	Primary Tumor
f60b57ff-d006-4533-b67a-ba0c97afdf5b	dcf14f46-a61a-44b9-8e88-b042c8e4ec64.htseq.counts.gz	Transcriptome Profiling	Gene Expression Quantification	TCGA-LIHC	TCGA-DD-A3A8	TCGA-DD-A3A8-01A	Primary Tumor
49528dad-b67b-4d15-bcae-68dd14fecbfc	10d2c5d1-f5d5-40c6-a42f-f9cccdb94ac5.htseq.counts.gz	Transcriptome Profiling	Gene Expression Quantification	TCGA-LIHC	TCGA-2Y-A9GW	TCGA-2Y-A9GW-01A	Primary Tumor
1c2ca1c5-e3c7-4816-94ca-e5142794ffb3	58957ce0-4efa-4194-a3e6-37984ac010c7.htseq.counts.gz	Transcriptome Profiling	Gene Expression Quantification	TCGA-LIHC	TCGA-BC-A10X	TCGA-BC-A10X-11A	Solid Tissue Normal
3a898016-4947-4863-99d1-3d203d2432d1	b58424e4-66bd-4e53-bd37-ca2df9bf3601.htseq.counts.gz	Transcriptome Profiling	Gene Expression Quantification	TCGA-LIHC	TCGA-DD-AACA	TCGA-DD-AACA-02A	Recurrent Tumor
2638c7b9-93b5-4ddb-adbf-5548dfd4302e	40f1025b-3f94-4ee2-bfdc-a61d810e5d67.htseq.counts.gz	Transcriptome Profiling	Gene Expression Quantification	TCGA-LIHC	TCGA-DD-AADJ	TCGA-DD-AADJ-01A	Primary Tumor
d8199325-c707-4b9a-a6b1-7bcab8f1ec7a	b49faa57-5a15-4193-9552-130d9a63eb40.htseq.counts.gz	Transcriptome Profiling	Gene Expression Quantification	TCGA-LIHC	TCGA-G3-A7M6	TCGA-G3-A7M6-01A	Primary Tumor
4ed767c5-18c2-413d-b957-3a404bb746f3	571f8fb1-0668-4443-a193-f4bdea78caef.htseq.counts.gz	Transcriptome Profiling	Gene Expression Quantification	TCGA-LIHC	TCGA-DD-A1EI	TCGA-DD-A1EI-01A	Primary Tumor
bcaa92c4-34b4-47f5-ae22-3d52ad8713a9	60b2c0e0-6a0f-416e-8bcb-5c797f16fda4.htseq.counts.gz	Transcriptome Profiling	Gene Expression Quantification	TCGA-LIHC	TCGA-DD-A4NE	TCGA-DD-A4NE-01A	Primary Tumor
1c67899d-4811-4976-b70a-1b086208f42a	67371e85-cdad-4b17-ad23-19ef39fdc2c6.htseq.counts.gz	Transcriptome Profiling	Gene Expression Quantification	TCGA-LIHC	TCGA-DD-A39W	TCGA-DD-A39W-11A	Solid Tissue Normal
e10beb4e-2965-4b70-926c-3a83e8a0c4f1	8ee536bb-54fb-482d-82c1-e9fba4156569.htseq.counts.gz	Transcriptome Profiling	Gene Expression Quantification	TCGA-LIHC	TCGA-DD-AACU	TCGA-DD-AACU-01A	Primary Tumor
2467b17a-23be-43e6-baec-d19429caf930	03011a57-3e95-49d1-a927-cff4111d2d5b.htseq.counts.gz	Transcriptome Profiling	Gene Expression Quantification	TCGA-LIHC	TCGA-G3-A5SK	TCGA-G3-A5SK-01A	Primary Tumor
a9dc7dce-c98f-4907-91b8-b88d32d3798a	063411ca-874c-49ff-85c2-b6946f43df4e.htseq.counts.gz	Transcriptome Profiling	Gene Expression Quantification	TCGA-LIHC	TCGA-NI-A4U2	TCGA-NI-A4U2-01A	Primary Tumor
88b7eab4-bac8-4e3b-81ca-e4f80096eb6c	abe89868-a84c-42e9-8380-26e8cbde31da.htseq.counts.gz	Transcriptome Profiling	Gene Expression Quantification	TCGA-LIHC	TCGA-CC-A8HS	TCGA-CC-A8HS-01A	Primary Tumor
efc2610a-fdb2-47c5-84ab-346e7541286f	2d7361ea-ac49-41b3-85f7-78f9af48eb12.htseq.counts.gz	Transcriptome Profiling	Gene Expression Quantification	TCGA-LIHC	TCGA-WJ-A86L	TCGA-WJ-A86L-01A	Primary Tumor
cd50ecd1-16a0-43e3-9d95-adda19293d00	f25f1def-3191-4570-aede-d4c3d7e7b3c1.htseq.counts.gz	Transcriptome Profiling	Gene Expression Quantification	TCGA-LIHC	TCGA-HP-A5MZ	TCGA-HP-A5MZ-01A	Primary Tumor
6d12a95f-7cc5-4537-8f99-855abd254146	3b3fda1a-03b9-46bf-abce-ee6cc1ee411e.htseq.counts.gz	Transcriptome Profiling	Gene Expression Quantification	TCGA-LIHC	TCGA-BC-A69H	TCGA-BC-A69H-01A	Primary Tumor
315a3942-e15a-42f9-b62e-67f68ee54c80	19f2bfb6-33ba-4aea-9281-c5009d539562.htseq.counts.gz	Transcriptome Profiling	Gene Expression Quantification	TCGA-LIHC	TCGA-MI-A75I	TCGA-MI-A75I-01A	Primary Tumor
7a67b883-0b4d-4ab2-8e11-8dcbd86f62cf	6c5d7153-44a6-4b5a-97fb-d85f0c11ce2d.htseq.counts.gz	Transcriptome Profiling	Gene Expression Quantification	TCGA-LIHC	TCGA-DD-AADC	TCGA-DD-AADC-01A	Primary Tumor
05ee6e57-5846-419e-a38b-82940894642f	db1aad6b-c984-4aa2-b6b3-63b3ba8c25cf.htseq.counts.gz	Transcriptome Profiling	Gene Expression Quantification	TCGA-LIHC	TCGA-EP-A12J	TCGA-EP-A12J-11A	Solid Tissue Normal
5c07ff97-59a9-4d1f-9b8f-d37471fb3ad8	ff8776f1-5499-459c-989f-0bc5268e6631.htseq.counts.gz	Transcriptome Profiling	Gene Expression Quantification	TCGA-LIHC	TCGA-ED-A66Y	TCGA-ED-A66Y-01A	Primary Tumor
623174c4-7bd0-4620-a4c9-6dc6bf5796f2	cf82bee6-a91d-498e-bddb-b7c17b68dc66.htseq.counts.gz	Transcriptome Profiling	Gene Expression Quantification	TCGA-LIHC	TCGA-DD-A39Y	TCGA-DD-A39Y-01A	Primary Tumor
26d552d5-6f78-4802-b2c5-537cdc1ccfec	8c2ae90d-ad7e-4953-becd-839658bf46cb.htseq.counts.gz	Transcriptome Profiling	Gene Expression Quantification	TCGA-LIHC	TCGA-DD-AADM	TCGA-DD-AADM-01A	Primary Tumor
36c37bf3-53e7-43ab-915f-55db6a747178	5fdaa290-e3ab-498c-a31a-b09583541c53.htseq.counts.gz	Transcriptome Profiling	Gene Expression Quantification	TCGA-LIHC	TCGA-2Y-A9GX	TCGA-2Y-A9GX-01A	Primary Tumor
9fc6a8e7-9002-4018-8ef3-92225e9ecc25	aa557978-afb8-463b-92a6-5407695ba176.htseq.counts.gz	Transcriptome Profiling	Gene Expression Quantification	TCGA-LIHC	TCGA-DD-A11A	TCGA-DD-A11A-01A	Primary Tumor
0f8229c4-e8db-4358-808a-3d7b606cea5f	57ef7745-338c-4fb2-ac9b-9f57daba2c51.htseq.counts.gz	Transcriptome Profiling	Gene Expression Quantification	TCGA-LIHC	TCGA-G3-A3CJ	TCGA-G3-A3CJ-01A	Primary Tumor
ca73b1aa-ffa0-4a26-91ab-23b864b8e607	7483e7d3-3abb-427c-a001-fef17f1ff194.htseq.counts.gz	Transcriptome Profiling	Gene Expression Quantification	TCGA-LIHC	TCGA-2V-A95S	TCGA-2V-A95S-01A	Primary Tumor
771efef5-8755-4cf1-8636-7d153c92415f	99e82612-a602-459b-8a60-80a812bf9d88.htseq.counts.gz	Transcriptome Profiling	Gene Expression Quantification	TCGA-LIHC	TCGA-DD-A73D	TCGA-DD-A73D-01A	Primary Tumor
7f78024c-a6a1-4bcb-ad9d-72bfb6d2cd61	7bb9e61e-2d41-4503-9751-009a9da74206.htseq.counts.gz	Transcriptome Profiling	Gene Expression Quantification	TCGA-LIHC	TCGA-DD-A11A	TCGA-DD-A11A-11A	Solid Tissue Normal
a9b4aead-e44d-4a56-a8bd-3805f09d12a7	b4136184-2bad-4820-8e33-866d187a84c9.htseq.counts.gz	Transcriptome Profiling	Gene Expression Quantification	TCGA-LIHC	TCGA-BD-A2L6	TCGA-BD-A2L6-01A	Primary Tumor
bdc63f12-a872-44b3-8c7b-232a471dbaad	3cf13c36-0dbc-41a2-8ef0-424547be8a75.htseq.counts.gz	Transcriptome Profiling	Gene Expression Quantification	TCGA-LIHC	TCGA-ZS-A9CD	TCGA-ZS-A9CD-01A	Primary Tumor
f1d5d21b-daad-4742-a5e9-b7e5b74421c6	37b64c4e-b0ab-44cf-b751-0c1c80a19c94.htseq.counts.gz	Transcriptome Profiling	Gene Expression Quantification	TCGA-LIHC	TCGA-DD-A3A4	TCGA-DD-A3A4-01A	Primary Tumor
1baa447e-4f62-4fb4-bc20-1f070dc81561	16fc8611-259d-4cd8-9e93-60d97bebb6bf.htseq.counts.gz	Transcriptome Profiling	Gene Expression Quantification	TCGA-LIHC	TCGA-ED-A7XP	TCGA-ED-A7XP-01A	Primary Tumor
00eb7cff-2a7d-464e-92f2-04b796a79181	3243c347-c219-487f-87fa-ec4046feee81.htseq.counts.gz	Transcriptome Profiling	Gene Expression Quantification	TCGA-LIHC	TCGA-G3-A3CI	TCGA-G3-A3CI-01A	Primary Tumor
3e6d685a-f020-43cc-9aef-584b7ec94572	dad3353e-6721-4e2e-ae06-04eea4c00f12.htseq.counts.gz	Transcriptome Profiling	Gene Expression Quantification	TCGA-LIHC	TCGA-YA-A8S7	TCGA-YA-A8S7-01A	Primary Tumor
55cf57b4-23ce-4f68-9ad8-88216addbc29	1b73c4fc-b155-44ef-b91a-ef7dfdb6a5e6.htseq.counts.gz	Transcriptome Profiling	Gene Expression Quantification	TCGA-LIHC	TCGA-ZP-A9D4	TCGA-ZP-A9D4-01A	Primary Tumor
b7300bc9-723c-4186-8205-6d6522d03ce4	cbb0232c-8d2d-4bc7-947f-738914fdaa3c.htseq.counts.gz	Transcriptome Profiling	Gene Expression Quantification	TCGA-LIHC	TCGA-BC-A216	TCGA-BC-A216-11A	Solid Tissue Normal
36578922-53c6-4aa9-b12b-47c3f88d61f5	5af891f1-9677-40a1-a8e4-11bc5d8d1ed0.htseq.counts.gz	Transcriptome Profiling	Gene Expression Quantification	TCGA-LIHC	TCGA-GJ-A6C0	TCGA-GJ-A6C0-01A	Primary Tumor
18068dd4-48db-4dc7-82dc-aba678e2b5e3	b1820867-e6b2-4228-ad00-19d1d7fddf67.htseq.counts.gz	Transcriptome Profiling	Gene Expression Quantification	TCGA-LIHC	TCGA-DD-A4NG	TCGA-DD-A4NG-01A	Primary Tumor
85c4cd93-e675-4dd2-a85a-2760c41f9d9d	c395b751-dbb2-4efb-8e7b-5d000a456cdc.htseq.counts.gz	Transcriptome Profiling	Gene Expression Quantification	TCGA-LIHC	TCGA-DD-AAD8	TCGA-DD-AAD8-01A	Primary Tumor
d31e4698-7ab5-4ae5-80c2-b1f59605b011	dbe013fc-0642-488f-b561-a3e349228061.htseq.counts.gz	Transcriptome Profiling	Gene Expression Quantification	TCGA-LIHC	TCGA-5C-A9VG	TCGA-5C-A9VG-01A	Primary Tumor
aee5366e-f50f-4486-8624-f19c70b9fe85	8eded011-a9f5-4b5d-b83b-482229a1ae24.htseq.counts.gz	Transcriptome Profiling	Gene Expression Quantification	TCGA-LIHC	TCGA-CC-A3MB	TCGA-CC-A3MB-01A	Primary Tumor
0f35fbd7-bbb9-40c0-b278-c7bca5121cee	b3eed489-5a7e-445d-b90f-13bf4742c446.htseq.counts.gz	Transcriptome Profiling	Gene Expression Quantification	TCGA-LIHC	TCGA-DD-A118	TCGA-DD-A118-01A	Primary Tumor
a02724ad-c127-4a5b-83e0-5f8bbb5ee463	b0f94976-bb47-4bcc-a64c-22a07d6b1d73.htseq.counts.gz	Transcriptome Profiling	Gene Expression Quantification	TCGA-LIHC	TCGA-DD-A4NI	TCGA-DD-A4NI-01A	Primary Tumor
bfbc6d60-770e-4509-bad2-24c2b938c659	932b63bf-d723-40dd-a5f5-21830b8ea06e.htseq.counts.gz	Transcriptome Profiling	Gene Expression Quantification	TCGA-LIHC	TCGA-MI-A75E	TCGA-MI-A75E-01A	Primary Tumor
9d05ca8b-410f-427b-86c3-73ecf761ef77	f4172992-63e2-41d6-91d1-a82d66643aaa.htseq.counts.gz	Transcriptome Profiling	Gene Expression Quantification	TCGA-LIHC	TCGA-DD-AACH	TCGA-DD-AACH-01A	Primary Tumor
dfed2f4d-66f1-4e9b-a3ca-b6cd1f10dc78	df794530-d03a-462b-bdf3-be4ea881714e.htseq.counts.gz	Transcriptome Profiling	Gene Expression Quantification	TCGA-LIHC	TCGA-DD-AACY	TCGA-DD-AACY-01A	Primary Tumor
0479ff43-bde4-43dd-9ecf-ec8862dc1d03	0ab21a73-a03d-4ef6-954b-460e7ca4ae6d.htseq.counts.gz	Transcriptome Profiling	Gene Expression Quantification	TCGA-LIHC	TCGA-EP-A26S	TCGA-EP-A26S-01A	Primary Tumor
c794298f-e660-4371-8d2f-6ee82f87680d	91ee1d4d-90ac-428d-ad9b-0cba3222fdc5.htseq.counts.gz	Transcriptome Profiling	Gene Expression Quantification	TCGA-LIHC	TCGA-CC-A3MC	TCGA-CC-A3MC-01A	Primary Tumor
8d1a9d09-55c4-40d2-b943-e1c898c10405	d7a9f4a9-6998-45dc-9bc4-06f3f7110429.htseq.counts.gz	Transcriptome Profiling	Gene Expression Quantification	TCGA-LIHC	TCGA-5C-A9VH	TCGA-5C-A9VH-01A	Primary Tumor
0bb392dd-0738-40f5-9dac-5b05d62a7bc4	c033ed0e-19b5-4fbf-870d-5fe5559c51dc.htseq.counts.gz	Transcriptome Profiling	Gene Expression Quantification	TCGA-LIHC	TCGA-DD-AADD	TCGA-DD-AADD-01A	Primary Tumor
39d2de59-96e9-4c4b-96ab-867e39b2920a	09e883c0-3f17-4107-9b88-4bca65448362.htseq.counts.gz	Transcriptome Profiling	Gene Expression Quantification	TCGA-LIHC	TCGA-DD-A4NJ	TCGA-DD-A4NJ-01A	Primary Tumor
ba28f71b-83b9-4547-8a30-1f4513335153	ea95def3-ffef-4ed0-a786-dfaf520a81eb.htseq.counts.gz	Transcriptome Profiling	Gene Expression Quantification	TCGA-LIHC	TCGA-G3-A25S	TCGA-G3-A25S-01A	Primary Tumor
8518ca2f-9dd8-48be-9f99-3ce67cdd7b3a	c49c187f-98e7-463d-a18b-accf3205eb81.htseq.counts.gz	Transcriptome Profiling	Gene Expression Quantification	TCGA-LIHC	TCGA-LG-A9QD	TCGA-LG-A9QD-01A	Primary Tumor
7d91be88-0a4a-4872-b700-ad1cad9055a8	e339d95e-67d0-4710-9bea-f0fb07c638e2.htseq.counts.gz	Transcriptome Profiling	Gene Expression Quantification	TCGA-LIHC	TCGA-DD-AAVS	TCGA-DD-AAVS-01A	Primary Tumor
4c84b29a-be97-4d89-9c15-c8068994e6e4	43366a09-bd18-463a-bd65-72303205a4f5.htseq.counts.gz	Transcriptome Profiling	Gene Expression Quantification	TCGA-LIHC	TCGA-DD-AAVR	TCGA-DD-AAVR-01A	Primary Tumor
d19a84a1-8664-4e1a-965c-c34a30ce9cdf	42dd9bb8-35a9-4032-86ba-6a0d582ea3a6.htseq.counts.gz	Transcriptome Profiling	Gene Expression Quantification	TCGA-LIHC	TCGA-DD-AAE1	TCGA-DD-AAE1-01A	Primary Tumor
97a9e083-8d34-40ff-b76b-39dbe2fd64b3	0ff80d11-8b02-473b-85a7-366f88b670e9.htseq.counts.gz	Transcriptome Profiling	Gene Expression Quantification	TCGA-LIHC	TCGA-RC-A7SF	TCGA-RC-A7SF-01A	Primary Tumor
f3f4a2c4-55d2-4f07-97ac-4f3ec305ef4e	a5d93423-8bf0-47df-be23-beb6fd481b29.htseq.counts.gz	Transcriptome Profiling	Gene Expression Quantification	TCGA-LIHC	TCGA-DD-AAEH	TCGA-DD-AAEH-01A	Primary Tumor
c3ca9105-2907-4df5-9411-abdb86fad25a	396ec309-26d8-4070-9da1-c0ecd5c0aefe.htseq.counts.gz	Transcriptome Profiling	Gene Expression Quantification	TCGA-LIHC	TCGA-DD-AACV	TCGA-DD-AACV-01A	Primary Tumor
860a4def-4af3-4582-9c91-d3fd095543d0	014b9b85-3128-416b-93d4-7ace3b676d4e.htseq.counts.gz	Transcriptome Profiling	Gene Expression Quantification	TCGA-LIHC	TCGA-DD-A1ED	TCGA-DD-A1ED-01A	Primary Tumor
a4b778a2-440f-46f8-825d-10ceeffb4f7d	7a3a131b-883d-4f82-8b3b-ede7733f68d8.htseq.counts.gz	Transcriptome Profiling	Gene Expression Quantification	TCGA-LIHC	TCGA-DD-A1EJ	TCGA-DD-A1EJ-11A	Solid Tissue Normal
36376ad5-3014-4db2-b87a-bcdbfcf474d6	aeaf5abc-8442-483e-a7a8-bca5bc1b4cc6.htseq.counts.gz	Transcriptome Profiling	Gene Expression Quantification	TCGA-LIHC	TCGA-CC-A3M9	TCGA-CC-A3M9-01A	Primary Tumor
f3bea803-0c53-465d-b9e3-6a4362117825	1d782a72-61f3-4002-bee5-67daeb8244e3.htseq.counts.gz	Transcriptome Profiling	Gene Expression Quantification	TCGA-LIHC	TCGA-DD-AADR	TCGA-DD-AADR-01A	Primary Tumor
964e3287-e90b-4030-8d65-150dfdc698cd	d1cbb686-93d8-4349-8bf5-756887c60ebc.htseq.counts.gz	Transcriptome Profiling	Gene Expression Quantification	TCGA-LIHC	TCGA-DD-AACW	TCGA-DD-AACW-01A	Primary Tumor
9b8bb78f-51aa-46a8-96c2-fb6a11891158	15a44c9d-7c84-4170-96a1-358dd796aa65.htseq.counts.gz	Transcriptome Profiling	Gene Expression Quantification	TCGA-LIHC	TCGA-BD-A2L6	TCGA-BD-A2L6-11A	Solid Tissue Normal
a5377808-8976-4d64-9375-ca744138e266	fe506b98-0733-43c9-943a-be9b12f1c2fb.htseq.counts.gz	Transcriptome Profiling	Gene Expression Quantification	TCGA-LIHC	TCGA-BC-A10Y	TCGA-BC-A10Y-11A	Solid Tissue Normal
9a709883-ab28-4040-96b7-52c8ba5de05b	20cf507a-a64c-42ba-909b-efb7b229e654.htseq.counts.gz	Transcriptome Profiling	Gene Expression Quantification	TCGA-LIHC	TCGA-DD-A1EK	TCGA-DD-A1EK-01A	Primary Tumor
ede3b71d-f686-4e71-a974-dd5729894207	63c5f5db-c0c1-45bf-8bab-6e7958ca4904.htseq.counts.gz	Transcriptome Profiling	Gene Expression Quantification	TCGA-LIHC	TCGA-ZP-A9D1	TCGA-ZP-A9D1-01A	Primary Tumor
df4a1f80-3ae0-4539-9eb2-abd7a59ae2ad	3a76abb6-8b64-4a57-875c-c623476e8041.htseq.counts.gz	Transcriptome Profiling	Gene Expression Quantification	TCGA-LIHC	TCGA-ED-A66X	TCGA-ED-A66X-01A	Primary Tumor
bb47ea4a-e86d-4fb7-a3d9-8bbfd4fee8ba	3f227bec-f13d-42e7-9653-22b6d70f6f5d.htseq.counts.gz	Transcriptome Profiling	Gene Expression Quantification	TCGA-LIHC	TCGA-KR-A7K8	TCGA-KR-A7K8-01A	Primary Tumor
c8c61b1a-85c5-4ca6-8ec0-8f41d470ec5b	1e82a8b5-1ad7-4e0b-ab61-41f61a3b12f6.htseq.counts.gz	Transcriptome Profiling	Gene Expression Quantification	TCGA-LIHC	TCGA-DD-AAEB	TCGA-DD-AAEB-01A	Primary Tumor
3dee9d9d-28b5-4809-8f1b-8bb1a7d19363	fdb62f73-33a7-44c3-950c-739383b9dd30.htseq.counts.gz	Transcriptome Profiling	Gene Expression Quantification	TCGA-LIHC	TCGA-G3-A5SM	TCGA-G3-A5SM-01A	Primary Tumor
1c866098-23f1-4c62-99bd-1c6a246c3683	7d33bc3c-12ad-4719-b387-8350cfae8629.htseq.counts.gz	Transcriptome Profiling	Gene Expression Quantification	TCGA-LIHC	TCGA-DD-AAEA	TCGA-DD-AAEA-01A	Primary Tumor
c3c5d1a1-ba46-4edf-9860-9dbb4008e2b4	fca37687-75b4-4ca6-9963-36b468ca01a7.htseq.counts.gz	Transcriptome Profiling	Gene Expression Quantification	TCGA-LIHC	TCGA-DD-AAEE	TCGA-DD-AAEE-01A	Primary Tumor
9b966a0d-857a-470f-9224-f4d0da9d5f72	fbbb6d26-8bd4-40da-870b-d8db0f653cfa.htseq.counts.gz	Transcriptome Profiling	Gene Expression Quantification	TCGA-LIHC	TCGA-DD-AADS	TCGA-DD-AADS-01A	Primary Tumor
3159fd2a-2017-4a58-b43d-cd215d5caab3	1b78239d-edb0-4a9c-9036-49509ae0bcb9.htseq.counts.gz	Transcriptome Profiling	Gene Expression Quantification	TCGA-LIHC	TCGA-DD-AAED	TCGA-DD-AAED-01A	Primary Tumor
a753dfba-7cc5-4579-bc4d-08b384678595	25ae86cf-7b57-47e8-94d3-8aadaa442cb1.htseq.counts.gz	Transcriptome Profiling	Gene Expression Quantification	TCGA-LIHC	TCGA-DD-AADQ	TCGA-DD-AADQ-01A	Primary Tumor
c6f4e9a0-8ebb-4160-9c86-783ddffbb12d	27ef6112-7533-4366-8fab-5db446ca5741.htseq.counts.gz	Transcriptome Profiling	Gene Expression Quantification	TCGA-LIHC	TCGA-FV-A3I0	TCGA-FV-A3I0-01A	Primary Tumor
03c803d8-e799-45a1-b50a-4d729381b2e9	ee9c5d88-69be-4863-9e80-95ebd10fe530.htseq.counts.gz	Transcriptome Profiling	Gene Expression Quantification	TCGA-LIHC	TCGA-FV-A2QR	TCGA-FV-A2QR-11A	Solid Tissue Normal
16730a4f-96e6-4547-be65-ee0215fad084	e1a09abe-65a6-4f31-a12a-b3e4267665fa.htseq.counts.gz	Transcriptome Profiling	Gene Expression Quantification	TCGA-LIHC	TCGA-BC-A10Z	TCGA-BC-A10Z-01A	Primary Tumor
0b6c410e-94c2-4f18-9b08-2faccba247bd	09f395dd-d007-41e0-8a51-a6533ae51087.htseq.counts.gz	Transcriptome Profiling	Gene Expression Quantification	TCGA-LIHC	TCGA-EP-A3JL	TCGA-EP-A3JL-01A	Primary Tumor
4053c358-8546-433d-81bb-9a8961692de7	ba17648f-b788-458a-a78c-2bb20970d94b.htseq.counts.gz	Transcriptome Profiling	Gene Expression Quantification	TCGA-LIHC	TCGA-DD-A118	TCGA-DD-A118-11A	Solid Tissue Normal
ad6f492d-652b-4618-b3e3-831e60735e18	b249613a-e4d8-4b85-9796-f056baf02018.htseq.counts.gz	Transcriptome Profiling	Gene Expression Quantification	TCGA-LIHC	TCGA-G3-AAV2	TCGA-G3-AAV2-01A	Primary Tumor
7b55c2dc-2983-45e6-bc65-6d8af55345e9	63686352-4585-490f-b795-82da33a33843.htseq.counts.gz	Transcriptome Profiling	Gene Expression Quantification	TCGA-LIHC	TCGA-DD-AAD3	TCGA-DD-AAD3-01A	Primary Tumor
aa2337c6-b7d0-4c9a-9503-980f1731b69d	562bc566-978f-45ed-9db5-9f444f10f187.htseq.counts.gz	Transcriptome Profiling	Gene Expression Quantification	TCGA-LIHC	TCGA-DD-AAW2	TCGA-DD-AAW2-01A	Primary Tumor
59d69723-e961-4682-80d7-286a194fc60d	38ed53de-d5bc-4c94-8f5d-c2b8e8e65782.htseq.counts.gz	Transcriptome Profiling	Gene Expression Quantification	TCGA-LIHC	TCGA-BC-A10W	TCGA-BC-A10W-11A	Solid Tissue Normal
fdf0c34d-cb70-4ef3-8885-2d125818d40b	99450a8a-dee8-41f8-9a41-0aa5de3e0a86.htseq.counts.gz	Transcriptome Profiling	Gene Expression Quantification	TCGA-LIHC	TCGA-EP-A12J	TCGA-EP-A12J-01A	Primary Tumor
4aecdadb-8b92-4cd4-883f-4f6a5dc985cd	55aba8fb-d90d-4c7c-9161-2ded53639b39.htseq.counts.gz	Transcriptome Profiling	Gene Expression Quantification	TCGA-LIHC	TCGA-G3-A5SJ	TCGA-G3-A5SJ-01A	Primary Tumor
9637a327-9838-44d3-bdbc-3625355eeb77	e261f18a-3cd5-48a7-ba5e-dadba5a99673.htseq.counts.gz	Transcriptome Profiling	Gene Expression Quantification	TCGA-LIHC	TCGA-4R-AA8I	TCGA-4R-AA8I-01A	Primary Tumor
d5746f0a-3aa8-45c9-be31-5c099c97fa0d	e18e0c27-029a-48dc-bdf4-ec00a0702db0.htseq.counts.gz	Transcriptome Profiling	Gene Expression Quantification	TCGA-LIHC	TCGA-2Y-A9H0	TCGA-2Y-A9H0-01A	Primary Tumor
0721d127-f1f0-4d77-925a-c39b4f728546	28ef84e7-f566-40a7-b239-26d3e23c878a.htseq.counts.gz	Transcriptome Profiling	Gene Expression Quantification	TCGA-LIHC	TCGA-DD-A1EC	TCGA-DD-A1EC-01A	Primary Tumor
f84ba9cc-4d79-4192-a893-4bb511026d43	0b530162-4c93-42cb-a2b0-4948d19963bd.htseq.counts.gz	Transcriptome Profiling	Gene Expression Quantification	TCGA-LIHC	TCGA-CC-5263	TCGA-CC-5263-01A	Primary Tumor
da9964ce-1aaf-45ef-87f1-53a2e7ce47c0	65989e95-b9e2-4972-b75b-ea22969d59cb.htseq.counts.gz	Transcriptome Profiling	Gene Expression Quantification	TCGA-LIHC	TCGA-DD-A3A5	TCGA-DD-A3A5-11A	Solid Tissue Normal
efe29d7d-a6f2-4d14-acc7-c40e359c9435	eb7813d6-77f1-41e4-a2c2-a4f4ec42d594.htseq.counts.gz	Transcriptome Profiling	Gene Expression Quantification	TCGA-LIHC	TCGA-EP-A3RK	TCGA-EP-A3RK-01A	Primary Tumor
e498d620-dff8-4610-8547-de161a771b6b	4f98f650-bcf4-4145-97fd-3d532ce20247.htseq.counts.gz	Transcriptome Profiling	Gene Expression Quantification	TCGA-LIHC	TCGA-ES-A2HS	TCGA-ES-A2HS-01A	Primary Tumor
31069fa9-c353-4278-a9da-5d19d3740cb6	3cdb19df-cdb9-443d-9f1b-99b3d9e54b47.htseq.counts.gz	Transcriptome Profiling	Gene Expression Quantification	TCGA-LIHC	TCGA-G3-A25T	TCGA-G3-A25T-01A	Primary Tumor
c31932fc-836f-4498-b7a7-4abced38efde	2e406733-6a86-426a-bc3a-80634a559e5d.htseq.counts.gz	Transcriptome Profiling	Gene Expression Quantification	TCGA-LIHC	TCGA-DD-A73B	TCGA-DD-A73B-01A	Primary Tumor
0443e765-16c8-40be-b4ee-9ad466e7641e	c33e56c0-2daf-4b0b-993f-51d2d99a7b53.htseq.counts.gz	Transcriptome Profiling	Gene Expression Quantification	TCGA-LIHC	TCGA-XR-A8TD	TCGA-XR-A8TD-01A	Primary Tumor
ad5bb09c-e07d-4a95-88be-b01ecfd2925d	9e64fa31-bd7a-4c8b-a831-2ecbf9b91bb8.htseq.counts.gz	Transcriptome Profiling	Gene Expression Quantification	TCGA-LIHC	TCGA-2Y-A9GU	TCGA-2Y-A9GU-01A	Primary Tumor
884569ab-5555-4e94-9ac9-f52e72fcc441	e035a46e-6114-4a64-b5ae-9e6209223493.htseq.counts.gz	Transcriptome Profiling	Gene Expression Quantification	TCGA-LIHC	TCGA-ED-A627	TCGA-ED-A627-01A	Primary Tumor
e4e67e31-e1e3-4d2b-ad0f-2dae17b1807b	1bc02824-c696-404d-a652-2df8267ff5a6.htseq.counts.gz	Transcriptome Profiling	Gene Expression Quantification	TCGA-LIHC	TCGA-2Y-A9H3	TCGA-2Y-A9H3-01A	Primary Tumor
fe357a68-1135-4ac4-bb38-6359bfee4df7	16bbd77f-b39b-4f19-9d6b-58a21dde3e84.htseq.counts.gz	Transcriptome Profiling	Gene Expression Quantification	TCGA-LIHC	TCGA-DD-AAE7	TCGA-DD-AAE7-01A	Primary Tumor
43602841-acf8-4d5c-b6af-7d8398dda9af	88c976df-a3df-4dfe-bcd4-9f4a8a2ebe3c.htseq.counts.gz	Transcriptome Profiling	Gene Expression Quantification	TCGA-LIHC	TCGA-DD-AAVY	TCGA-DD-AAVY-01A	Primary Tumor
f353e722-5730-45db-8c18-bf8ac35f075c	047bd029-d63b-4f25-8a73-b95ad72d434f.htseq.counts.gz	Transcriptome Profiling	Gene Expression Quantification	TCGA-LIHC	TCGA-DD-AAVW	TCGA-DD-AAVW-01A	Primary Tumor
fcc0f4fb-6bce-414b-9be2-e2b26a5ebdd8	5177e120-9605-45c8-87a2-d519c53215bd.htseq.counts.gz	Transcriptome Profiling	Gene Expression Quantification	TCGA-LIHC	TCGA-ZS-A9CF	TCGA-ZS-A9CF-02A	Recurrent Tumor
285cb339-11bf-43ea-9bff-33bf1115ce4a	1c6bb58a-3869-41f5-9fef-9070bbfedbad.htseq.counts.gz	Transcriptome Profiling	Gene Expression Quantification	TCGA-LIHC	TCGA-DD-AACX	TCGA-DD-AACX-01A	Primary Tumor
0dc177b4-1b82-4849-af1c-650e5dc25f1b	94425c86-3918-4de4-a821-3912a27f098d.htseq.counts.gz	Transcriptome Profiling	Gene Expression Quantification	TCGA-LIHC	TCGA-CC-A7IE	TCGA-CC-A7IE-01A	Primary Tumor
1ae5b995-f6eb-4e94-ac45-18b5b0a061d1	f61002eb-4763-4101-b98c-3171ebf916a7.htseq.counts.gz	Transcriptome Profiling	Gene Expression Quantification	TCGA-LIHC	TCGA-UB-A7MF	TCGA-UB-A7MF-01A	Primary Tumor
6ec4ee98-9d22-4adf-a244-be845ded6a01	d7561963-2c69-493c-bfb9-e357407dd70d.htseq.counts.gz	Transcriptome Profiling	Gene Expression Quantification	TCGA-LIHC	TCGA-DD-A4NK	TCGA-DD-A4NK-01A	Primary Tumor
27f536bc-c4be-4646-972f-e30ad7ceb71f	62d21a84-6fe3-452d-9f1b-69a5ec77e27d.htseq.counts.gz	Transcriptome Profiling	Gene Expression Quantification	TCGA-LIHC	TCGA-ZS-A9CF	TCGA-ZS-A9CF-01A	Primary Tumor
abf6eaf4-3ce3-4d38-884b-ac456dd0b4bf	90e6d83e-fb1b-44e9-8180-8c449c3de211.htseq.counts.gz	Transcriptome Profiling	Gene Expression Quantification	TCGA-LIHC	TCGA-BC-A10U	TCGA-BC-A10U-11A	Solid Tissue Normal
ef4981b1-589d-4d6a-aa94-acc299219e93	56afadb3-a183-4848-9616-4552c3bdf5c8.htseq.counts.gz	Transcriptome Profiling	Gene Expression Quantification	TCGA-LIHC	TCGA-DD-AADU	TCGA-DD-AADU-01A	Primary Tumor
054f21b7-3a40-4db5-bd85-963d4dcfecbe	c0cf3f59-906f-4f27-8392-b06c7f449910.htseq.counts.gz	Transcriptome Profiling	Gene Expression Quantification	TCGA-LIHC	TCGA-RC-A7SK	TCGA-RC-A7SK-01A	Primary Tumor
18bb9ec6-31ca-4b55-9e29-3f4f952d69a4	53735683-e9b2-4745-809d-5cba358f5b41.htseq.counts.gz	Transcriptome Profiling	Gene Expression Quantification	TCGA-LIHC	TCGA-DD-A119	TCGA-DD-A119-11A	Solid Tissue Normal
bf2be4e1-b1ad-446f-96df-35cd0982fa84	c7fd15b5-1f15-4fe9-b3ce-77bf232bd110.htseq.counts.gz	Transcriptome Profiling	Gene Expression Quantification	TCGA-LIHC	TCGA-DD-A114	TCGA-DD-A114-01A	Primary Tumor
5e6b22be-46c6-4dee-9703-9b3375528dbf	d11a42d8-6486-4288-bf5c-864448bb1fd6.htseq.counts.gz	Transcriptome Profiling	Gene Expression Quantification	TCGA-LIHC	TCGA-CC-A9FV	TCGA-CC-A9FV-01A	Primary Tumor
ed63bd66-7fa9-46eb-ba5f-3c8e7e42ff62	4077e82f-cb78-4977-bd03-600a3da93ffb.htseq.counts.gz	Transcriptome Profiling	Gene Expression Quantification	TCGA-LIHC	TCGA-2Y-A9H5	TCGA-2Y-A9H5-01A	Primary Tumor
cc22aecc-a800-4192-940f-f2d3134799a5	083f6f8d-e089-4d01-8a88-a86d9d080e54.htseq.counts.gz	Transcriptome Profiling	Gene Expression Quantification	TCGA-LIHC	TCGA-CC-A3MA	TCGA-CC-A3MA-01A	Primary Tumor
58985b4d-5d01-49ed-8198-84e9ab5ef6be	eed21a5a-30db-45a0-9b60-3f6a91b38cb6.htseq.counts.gz	Transcriptome Profiling	Gene Expression Quantification	TCGA-LIHC	TCGA-DD-A4NA	TCGA-DD-A4NA-01A	Primary Tumor
a91a0c12-be2e-41a5-b66f-d538bbcb1a2d	78e27399-eb4a-4b86-992e-3e052bad044c.htseq.counts.gz	Transcriptome Profiling	Gene Expression Quantification	TCGA-LIHC	TCGA-GJ-A9DB	TCGA-GJ-A9DB-01A	Primary Tumor
b3347c4b-6a21-449c-b8d4-202c0a745582	f3b485c8-7f7b-4827-8d79-e3a070d52222.htseq.counts.gz	Transcriptome Profiling	Gene Expression Quantification	TCGA-LIHC	TCGA-G3-A5SI	TCGA-G3-A5SI-01A	Primary Tumor
8adfb44f-9b25-49f7-a455-8192773ce372	9c7ed831-de1d-40ea-9b7b-5076a8645732.htseq.counts.gz	Transcriptome Profiling	Gene Expression Quantification	TCGA-LIHC	TCGA-DD-AADW	TCGA-DD-AADW-01A	Primary Tumor
1c5adeed-f154-4b7c-902d-779c73c0f256	9dd14a4d-a863-4994-b5c6-b5bec92ff818.htseq.counts.gz	Transcriptome Profiling	Gene Expression Quantification	TCGA-LIHC	TCGA-2Y-A9H4	TCGA-2Y-A9H4-01A	Primary Tumor
d0b7bbb7-6222-45cb-9284-5ce2f039f376	1ef98734-2278-4169-bb7b-8a1d325af20d.htseq.counts.gz	Transcriptome Profiling	Gene Expression Quantification	TCGA-LIHC	TCGA-DD-A113	TCGA-DD-A113-01A	Primary Tumor
1c161565-bcbe-4258-8167-940bad0d4b79	491e50ed-21d3-4dc6-ae6c-e56f94e22ca4.htseq.counts.gz	Transcriptome Profiling	Gene Expression Quantification	TCGA-LIHC	TCGA-DD-A1EE	TCGA-DD-A1EE-11A	Solid Tissue Normal
a4e91357-10ab-4106-a0a0-bd3e9c92a56d	7f86ace4-9a17-4b17-8a79-3b2ef53f62c3.htseq.counts.gz	Transcriptome Profiling	Gene Expression Quantification	TCGA-LIHC	TCGA-DD-A3A7	TCGA-DD-A3A7-01A	Primary Tumor
a5fdc040-0557-4551-8b02-1bfac8889c59	ae7ee00f-b6a1-4872-8375-c87d9460a7fb.htseq.counts.gz	Transcriptome Profiling	Gene Expression Quantification	TCGA-LIHC	TCGA-DD-AACK	TCGA-DD-AACK-01A	Primary Tumor
dda3010e-26e1-4d54-8667-1025f815a4d8	e76fdeee-f996-4140-9dea-66794183e0ad.htseq.counts.gz	Transcriptome Profiling	Gene Expression Quantification	TCGA-LIHC	TCGA-BC-A10R	TCGA-BC-A10R-11A	Solid Tissue Normal
aae99615-07bd-4a29-9c77-ff58df702441	79e71329-9a1d-45b3-b8d1-a9ca02c4ca6c.htseq.counts.gz	Transcriptome Profiling	Gene Expression Quantification	TCGA-LIHC	TCGA-DD-A11B	TCGA-DD-A11B-01A	Primary Tumor
7b0c0a6d-6ffa-47c9-81a9-56d61b216ff0	6ce06871-a6a4-4a4a-bd08-0c448914dfcf.htseq.counts.gz	Transcriptome Profiling	Gene Expression Quantification	TCGA-LIHC	TCGA-GJ-A3OU	TCGA-GJ-A3OU-01A	Primary Tumor
ee3f84a9-4c52-4610-965c-aec73306926e	13240f8b-ae36-4f5f-8e95-2c9d0c83e58c.htseq.counts.gz	Transcriptome Profiling	Gene Expression Quantification	TCGA-LIHC	TCGA-G3-A7M9	TCGA-G3-A7M9-01A	Primary Tumor
4c156691-fa2d-45fd-aaf4-2dfc39ce51bc	24bd4e57-7f8f-4c1a-9f1d-af5e5f46c2ce.htseq.counts.gz	Transcriptome Profiling	Gene Expression Quantification	TCGA-LIHC	TCGA-RC-A6M5	TCGA-RC-A6M5-01A	Primary Tumor
f475faa8-b6ce-4456-8ff7-313bb7df6e33	55b03d0c-3aae-4673-b665-1b59ec3ce87f.htseq.counts.gz	Transcriptome Profiling	Gene Expression Quantification	TCGA-LIHC	TCGA-2Y-A9HB	TCGA-2Y-A9HB-01A	Primary Tumor
75fea8a3-a724-4977-bcd0-25ea0f91240a	1d9842f1-42f8-45b0-a679-c560f69f338c.htseq.counts.gz	Transcriptome Profiling	Gene Expression Quantification	TCGA-LIHC	TCGA-FV-A2QR	TCGA-FV-A2QR-01A	Primary Tumor
9127e11a-14e9-42cb-8202-89ec0ec630d3	481e95c0-3a19-48fe-a119-3245ffe4f83f.htseq.counts.gz	Transcriptome Profiling	Gene Expression Quantification	TCGA-LIHC	TCGA-DD-A39V	TCGA-DD-A39V-11A	Solid Tissue Normal
e790a069-e5a5-4ca3-8629-e47fd66ea9a2	e1d3c5a4-061a-453f-bc66-a9936d0f36b5.htseq.counts.gz	Transcriptome Profiling	Gene Expression Quantification	TCGA-LIHC	TCGA-G3-A25U	TCGA-G3-A25U-01A	Primary Tumor
51ba0595-057b-4fe5-b80e-fbca008d2875	e208fa4d-3f65-4615-bd6e-870a52bb6da3.htseq.counts.gz	Transcriptome Profiling	Gene Expression Quantification	TCGA-LIHC	TCGA-FV-A3R2	TCGA-FV-A3R2-01A	Primary Tumor
f6d63211-13cd-480d-bec0-d87531d426b1	52d8680b-0df6-4605-bca4-3539f3e0e4f0.htseq.counts.gz	Transcriptome Profiling	Gene Expression Quantification	TCGA-LIHC	TCGA-G3-AAV7	TCGA-G3-AAV7-01A	Primary Tumor
f4ec7a19-c28c-4634-83ee-8628187367ea	712b7554-c2d3-4e05-bff0-2528aa23b1b7.htseq.counts.gz	Transcriptome Profiling	Gene Expression Quantification	TCGA-LIHC	TCGA-DD-AADG	TCGA-DD-AADG-01A	Primary Tumor
8ea1609f-545d-4f2c-8a8d-4e079b5f308d	b7abd283-60c7-415c-97da-61473d81e4ad.htseq.counts.gz	Transcriptome Profiling	Gene Expression Quantification	TCGA-LIHC	TCGA-DD-AAD0	TCGA-DD-AAD0-01A	Primary Tumor
4aed35d1-125c-49e2-ab60-d4ae6c3ffb66	7e89e4df-ec9b-4c7c-a8ee-e8caf854470b.htseq.counts.gz	Transcriptome Profiling	Gene Expression Quantification	TCGA-LIHC	TCGA-BW-A5NQ	TCGA-BW-A5NQ-01A	Primary Tumor
b9aebb14-4da4-480c-86ad-9ecc3578b68a	d51b48fe-9327-4664-8925-b1053536dba7.htseq.counts.gz	Transcriptome Profiling	Gene Expression Quantification	TCGA-LIHC	TCGA-CC-A1HT	TCGA-CC-A1HT-01A	Primary Tumor
c62c2c1c-b78b-409c-b30e-864891b4403a	3e707c2d-0bd2-4c0a-999e-acc0051f37ab.htseq.counts.gz	Transcriptome Profiling	Gene Expression Quantification	TCGA-LIHC	TCGA-DD-AACA	TCGA-DD-AACA-01A	Primary Tumor
0f9b5db9-5bd2-4821-bde9-3a703ef0c5f6	3e0831c0-6726-4f71-9cba-faaeea280cf9.htseq.counts.gz	Transcriptome Profiling	Gene Expression Quantification	TCGA-LIHC	TCGA-DD-A4NH	TCGA-DD-A4NH-01A	Primary Tumor
81baabd8-3947-4a6b-9b10-562c96d73eb7	5f72df7f-df76-4625-ab1a-e0b05237e283.htseq.counts.gz	Transcriptome Profiling	Gene Expression Quantification	TCGA-LIHC	TCGA-2Y-A9H1	TCGA-2Y-A9H1-01A	Primary Tumor
4c65f358-a478-4ccc-bbfa-1bac8aae16f9	77e29a20-68d3-4881-a3ac-a564359bbc05.htseq.counts.gz	Transcriptome Profiling	Gene Expression Quantification	TCGA-LIHC	TCGA-2Y-A9GY	TCGA-2Y-A9GY-01A	Primary Tumor
bdf8e83b-4d1c-4c33-87db-ae889170bc86	3e2a3ad6-cc31-4b8f-9738-3266a423ccd2.htseq.counts.gz	Transcriptome Profiling	Gene Expression Quantification	TCGA-LIHC	TCGA-DD-AACI	TCGA-DD-AACI-01A	Primary Tumor
6c4ce33a-55af-462f-89c2-706dbf8b9fd8	4450b090-a44a-4bdb-b82b-52ade905c7c1.htseq.counts.gz	Transcriptome Profiling	Gene Expression Quantification	TCGA-LIHC	TCGA-DD-A3A3	TCGA-DD-A3A3-01A	Primary Tumor
43ac1e24-28b5-4222-b9f2-766b3270f4f7	b3980a43-0b57-4fa9-8ca8-ffa4809202f1.htseq.counts.gz	Transcriptome Profiling	Gene Expression Quantification	TCGA-LIHC	TCGA-DD-AAE3	TCGA-DD-AAE3-01A	Primary Tumor
3a65fa77-4507-4928-829a-aea887aa9d22	45078ac8-6bda-4ede-b369-7cb8774c8bfb.htseq.counts.gz	Transcriptome Profiling	Gene Expression Quantification	TCGA-LIHC	TCGA-CC-5262	TCGA-CC-5262-01A	Primary Tumor
a5d67f31-eeb2-4c26-90bc-03bdcebf02e5	25ba1cf8-ef1f-4908-a65d-b0ec0b4f5d4d.htseq.counts.gz	Transcriptome Profiling	Gene Expression Quantification	TCGA-LIHC	TCGA-DD-A4NN	TCGA-DD-A4NN-01A	Primary Tumor
a5bbe584-d543-464c-8a53-8a4cfe28ac34	a73871e9-6fcf-4dcb-b8a2-f6864ee00f68.htseq.counts.gz	Transcriptome Profiling	Gene Expression Quantification	TCGA-LIHC	TCGA-DD-AACQ	TCGA-DD-AACQ-01A	Primary Tumor
43ed2896-55d1-491b-b0a5-0f1f46c1cac8	d5fd715a-cf6d-4b29-ad9d-b3e58c55262a.htseq.counts.gz	Transcriptome Profiling	Gene Expression Quantification	TCGA-LIHC	TCGA-CC-A8HV	TCGA-CC-A8HV-01A	Primary Tumor
9e95d141-0f3f-4360-8d1d-79eb75b7421e	84e37eb7-3a48-4115-803a-481080a0a4f9.htseq.counts.gz	Transcriptome Profiling	Gene Expression Quantification	TCGA-LIHC	TCGA-DD-A39Z	TCGA-DD-A39Z-11A	Solid Tissue Normal
50ba9692-0b5a-497b-88dd-4dd9febdf1f0	f27747c6-ceb3-4849-a30a-9eb6229a5576.htseq.counts.gz	Transcriptome Profiling	Gene Expression Quantification	TCGA-LIHC	TCGA-BC-A10W	TCGA-BC-A10W-01A	Primary Tumor
248418bc-48d9-4f48-b31c-45a30b2c6a71	db820602-b6c3-4974-bf97-a09b297c09c2.htseq.counts.gz	Transcriptome Profiling	Gene Expression Quantification	TCGA-LIHC	TCGA-DD-A4NR	TCGA-DD-A4NR-01A	Primary Tumor
0e566009-aa8b-438a-b99c-5611a256e0c3	60b0890d-f4c0-49c0-a7d7-e493bec4f734.htseq.counts.gz	Transcriptome Profiling	Gene Expression Quantification	TCGA-LIHC	TCGA-DD-A1EA	TCGA-DD-A1EA-01A	Primary Tumor
372f8beb-b3fe-45ab-aa39-21b5ceac87b5	c57dcbfa-e011-42a6-ab36-2658a0f64370.htseq.counts.gz	Transcriptome Profiling	Gene Expression Quantification	TCGA-LIHC	TCGA-DD-A1EB	TCGA-DD-A1EB-11A	Solid Tissue Normal
9a9ab27f-0b54-43a4-aefd-d2344be12c3f	0d9e4b58-c22f-4de0-8b0d-0b5a8e19a1af.htseq.counts.gz	Transcriptome Profiling	Gene Expression Quantification	TCGA-LIHC	TCGA-5R-AA1D	TCGA-5R-AA1D-01A	Primary Tumor
2366c525-db52-4a65-85e5-de009a7977a0	a3a6543b-ea79-4724-a140-c83392b1842b.htseq.counts.gz	Transcriptome Profiling	Gene Expression Quantification	TCGA-LIHC	TCGA-DD-AAEI	TCGA-DD-AAEI-01A	Primary Tumor
374de2f6-73f0-4b16-b757-1af2e4151c90	7a0ac078-cd90-49f2-b396-3ba1b4525473.htseq.counts.gz	Transcriptome Profiling	Gene Expression Quantification	TCGA-LIHC	TCGA-5R-AA1C	TCGA-5R-AA1C-01A	Primary Tumor
75ddd6a2-5eb0-4f1a-aae8-5fab914797b5	0af9253b-06d3-44ad-a30d-564d9becf487.htseq.counts.gz	Transcriptome Profiling	Gene Expression Quantification	TCGA-LIHC	TCGA-CC-A7IH	TCGA-CC-A7IH-01A	Primary Tumor
61b48b97-45e7-476e-9fe9-b82224271fd8	c984ae11-386b-40c9-afcd-584ef9607532.htseq.counts.gz	Transcriptome Profiling	Gene Expression Quantification	TCGA-LIHC	TCGA-DD-AADO	TCGA-DD-AADO-01A	Primary Tumor
55ca8c9f-dabf-476f-a7b6-2281714c636f	48a16942-1858-40a9-b4b1-40477f24822d.htseq.counts.gz	Transcriptome Profiling	Gene Expression Quantification	TCGA-LIHC	TCGA-DD-AADV	TCGA-DD-AADV-01A	Primary Tumor
a2d236f8-3475-4b6f-aee9-2c71611fc3e2	b5d92dd1-d98b-4b9e-953e-81c04dfb1e0d.htseq.counts.gz	Transcriptome Profiling	Gene Expression Quantification	TCGA-LIHC	TCGA-UB-A7MC	TCGA-UB-A7MC-01A	Primary Tumor
a9de5277-22b8-4daf-8ac4-a8b9707710e9	3f87f996-3fc0-48eb-89c5-7bfdc5e72dce.htseq.counts.gz	Transcriptome Profiling	Gene Expression Quantification	TCGA-LIHC	TCGA-ZP-A9D2	TCGA-ZP-A9D2-01A	Primary Tumor
c166b849-fe90-4a5f-8775-1b8e0fdc80d2	b39bcb10-164d-48c5-89ba-9ef668765db6.htseq.counts.gz	Transcriptome Profiling	Gene Expression Quantification	TCGA-LIHC	TCGA-G3-AAV3	TCGA-G3-AAV3-01A	Primary Tumor
5a3ca8f9-a524-4c9e-9d74-e7681a3daf2a	c8c2df2e-6b18-4c73-a96e-1437a64cb579.htseq.counts.gz	Transcriptome Profiling	Gene Expression Quantification	TCGA-LIHC	TCGA-FV-A495	TCGA-FV-A495-01A	Primary Tumor
47ee860a-fd18-48f2-bfe7-4e19391950bd	0c172934-64ff-44dc-bdba-4c738f5692ea.htseq.counts.gz	Transcriptome Profiling	Gene Expression Quantification	TCGA-LIHC	TCGA-DD-A4NP	TCGA-DD-A4NP-01A	Primary Tumor
2b1310bc-7bcf-4426-ab94-facaed67b72d	86c79876-a046-40f4-bf8f-ead372644af4.htseq.counts.gz	Transcriptome Profiling	Gene Expression Quantification	TCGA-LIHC	TCGA-2Y-A9GT	TCGA-2Y-A9GT-01A	Primary Tumor
a046c1eb-9d15-4a8b-add9-420739d15325	469e27d6-c526-4e71-b9c3-0485852404e3.htseq.counts.gz	Transcriptome Profiling	Gene Expression Quantification	TCGA-LIHC	TCGA-DD-AAC9	TCGA-DD-AAC9-01A	Primary Tumor
d151c016-5586-47e7-a209-ad4af6dbede8	c3c49837-1a3d-418b-9965-00fc4cdcc656.htseq.counts.gz	Transcriptome Profiling	Gene Expression Quantification	TCGA-LIHC	TCGA-DD-AACS	TCGA-DD-AACS-01A	Primary Tumor
ddb7ac3b-a5b1-4526-8b38-c228418bf1fb	7ea84e4b-065b-46ba-85cd-7cf945ae6ba7.htseq.counts.gz	Transcriptome Profiling	Gene Expression Quantification	TCGA-LIHC	TCGA-DD-A3A2	TCGA-DD-A3A2-01A	Primary Tumor
dfeab014-39db-455a-a1c4-a08bf57924fa	aee7f5f4-80e3-4ec7-ad60-d93832902e74.htseq.counts.gz	Transcriptome Profiling	Gene Expression Quantification	TCGA-LIHC	TCGA-WQ-AB4B	TCGA-WQ-AB4B-01A	Primary Tumor
bb7b1deb-27c6-4514-945c-1d5e10f5efc0	2c2e26d3-fd8e-4dab-a72e-fa62d680de75.htseq.counts.gz	Transcriptome Profiling	Gene Expression Quantification	TCGA-LIHC	TCGA-2Y-A9GS	TCGA-2Y-A9GS-01A	Primary Tumor
b2417dca-ff56-4020-b012-ffa66ad2f938	b1a96999-3357-4e09-bdd4-e6c7ed1575d5.htseq.counts.gz	Transcriptome Profiling	Gene Expression Quantification	TCGA-LIHC	TCGA-G3-A7M5	TCGA-G3-A7M5-01A	Primary Tumor
efde5ae3-1d4d-49c2-85a4-b3250f3cda71	7f725b69-8725-4b10-b5c3-24220ddfc144.htseq.counts.gz	Transcriptome Profiling	Gene Expression Quantification	TCGA-LIHC	TCGA-CC-A9FW	TCGA-CC-A9FW-01A	Primary Tumor
6202a5eb-24f7-45f0-9c8b-36d08a7de212	e1cec351-e1b5-442e-8167-3f85feb6a37a.htseq.counts.gz	Transcriptome Profiling	Gene Expression Quantification	TCGA-LIHC	TCGA-DD-AAVZ	TCGA-DD-AAVZ-01A	Primary Tumor
04f55531-449e-479b-bc4e-b6771dcaa7d7	63f03089-1c71-4f72-90b0-3027aa042fce.htseq.counts.gz	Transcriptome Profiling	Gene Expression Quantification	TCGA-LIHC	TCGA-DD-AADP	TCGA-DD-AADP-01A	Primary Tumor
0881d0b9-cf25-4009-8c46-cd8ce152bd64	10a32136-8a4d-4af3-8e70-543b2a336c91.htseq.counts.gz	Transcriptome Profiling	Gene Expression Quantification	TCGA-LIHC	TCGA-DD-AACL	TCGA-DD-AACL-01A	Primary Tumor
fe8e3b67-4f20-4cea-b22b-824e869786f9	5301c76d-5e41-43ec-9277-1e6677ad35e2.htseq.counts.gz	Transcriptome Profiling	Gene Expression Quantification	TCGA-LIHC	TCGA-BC-4073	TCGA-BC-4073-01B	Primary Tumor
3d42f51c-d9d6-455d-a741-7cfe2553cf22	9bb56719-e0cc-4ba2-8bae-14187b03243b.htseq.counts.gz	Transcriptome Profiling	Gene Expression Quantification	TCGA-LIHC	TCGA-CC-A5UE	TCGA-CC-A5UE-01A	Primary Tumor
422a0292-a9ed-4a75-9225-b515576bd84c	6c449c57-2746-4b4c-bc94-fe47cd0451d1.htseq.counts.gz	Transcriptome Profiling	Gene Expression Quantification	TCGA-LIHC	TCGA-BW-A5NO	TCGA-BW-A5NO-01A	Primary Tumor
26396710-22a2-46f5-9eea-d41b7bf81d20	69445314-a0b0-4b88-8aab-6f4659249288.htseq.counts.gz	Transcriptome Profiling	Gene Expression Quantification	TCGA-LIHC	TCGA-RC-A7SB	TCGA-RC-A7SB-01A	Primary Tumor
05b3e6fd-e63a-474e-83b1-d6a7a88bcd59	64d69b21-deaa-410c-a657-94376026c42a.htseq.counts.gz	Transcriptome Profiling	Gene Expression Quantification	TCGA-LIHC	TCGA-DD-AAEG	TCGA-DD-AAEG-01A	Primary Tumor
f8e4b0d1-36fb-48b8-8c8e-cdd3c557d889	ce80ed84-2030-4fc9-95d3-4a191ef4278c.htseq.counts.gz	Transcriptome Profiling	Gene Expression Quantification	TCGA-LIHC	TCGA-2Y-A9H8	TCGA-2Y-A9H8-01A	Primary Tumor
25635f81-d84f-4d06-b259-1c3ff1ed51ae	0ead57c5-1dc1-41b0-85b8-5b0144eadd91.htseq.counts.gz	Transcriptome Profiling	Gene Expression Quantification	TCGA-LIHC	TCGA-CC-A5UC	TCGA-CC-A5UC-01A	Primary Tumor
ab8ec9dd-c9ac-442e-8e4b-2f3c7923954a	0961790c-f494-4fc4-8ffa-dd895bc9efca.htseq.counts.gz	Transcriptome Profiling	Gene Expression Quantification	TCGA-LIHC	TCGA-O8-A75V	TCGA-O8-A75V-01A	Primary Tumor
3f662d56-0800-4619-8782-cf2ee23a7da5	bc554982-efa1-42bb-a64e-938852b9c8e9.htseq.counts.gz	Transcriptome Profiling	Gene Expression Quantification	TCGA-LIHC	TCGA-FV-A23B	TCGA-FV-A23B-01A	Primary Tumor
e8fc355a-631c-4fed-8db2-f6f66511a274	92ee9ee1-8f03-4b53-b6c2-04d22fd692ae.htseq.counts.gz	Transcriptome Profiling	Gene Expression Quantification	TCGA-LIHC	TCGA-G3-AAV4	TCGA-G3-AAV4-01A	Primary Tumor
be946b00-b11f-4723-96b8-3b57567c1780	af5350ea-08b5-4dca-b83c-25a6c70c851c.htseq.counts.gz	Transcriptome Profiling	Gene Expression Quantification	TCGA-LIHC	TCGA-ED-A97K	TCGA-ED-A97K-01A	Primary Tumor
52980e32-4afe-476e-b0ed-ef0db940999c	97250261-9b6c-41c8-93cf-a689def91e49.htseq.counts.gz	Transcriptome Profiling	Gene Expression Quantification	TCGA-LIHC	TCGA-FV-A3I1	TCGA-FV-A3I1-01A	Primary Tumor
e40c7410-a904-44ff-964d-95f264e82e2f	24c718b7-98dc-4c93-9115-8730f1839c48.htseq.counts.gz	Transcriptome Profiling	Gene Expression Quantification	TCGA-LIHC	TCGA-DD-AACC	TCGA-DD-AACC-01A	Primary Tumor
28a81db4-e7b3-4580-92d8-023a57937760	255b8e0d-ab0e-4d19-bffb-59e9329af962.htseq.counts.gz	Transcriptome Profiling	Gene Expression Quantification	TCGA-LIHC	TCGA-MR-A520	TCGA-MR-A520-01A	Primary Tumor
90b9b94d-d733-442d-85ab-67bac3064089	eab5b6fd-7f4d-41a8-83cb-5b09161b95cc.htseq.counts.gz	Transcriptome Profiling	Gene Expression Quantification	TCGA-LIHC	TCGA-CC-A123	TCGA-CC-A123-01A	Primary Tumor
40811b1f-c4e4-4f9c-be6f-2cf4dfe5ed4e	747f56b4-c40f-485f-965b-b86f191fac9f.htseq.counts.gz	Transcriptome Profiling	Gene Expression Quantification	TCGA-LIHC	TCGA-DD-A39X	TCGA-DD-A39X-01A	Primary Tumor
413924ed-0673-40ab-aaea-3c9721bdf662	1451300d-dbc4-4bcc-b18c-3a61046ed94f.htseq.counts.gz	Transcriptome Profiling	Gene Expression Quantification	TCGA-LIHC	TCGA-UB-AA0V	TCGA-UB-AA0V-01A	Primary Tumor
767a13f9-c406-4cd2-a68c-fa0d082cd0b8	81028e71-7b3f-4233-aaea-8a2d88aa9fc7.htseq.counts.gz	Transcriptome Profiling	Gene Expression Quantification	TCGA-LIHC	TCGA-DD-AAEK	TCGA-DD-AAEK-01A	Primary Tumor
0c167c4a-4d27-4284-ae4a-cf66e578c50d	73806161-f838-466b-9d0d-9053a5185d98.htseq.counts.gz	Transcriptome Profiling	Gene Expression Quantification	TCGA-LIHC	TCGA-G3-AAV1	TCGA-G3-AAV1-01A	Primary Tumor
e9220ce7-6302-4f70-8e34-59ea5820b2eb	dca954fa-a77e-4b8e-aa6f-963c574e0615.htseq.counts.gz	Transcriptome Profiling	Gene Expression Quantification	TCGA-LIHC	TCGA-RC-A6M6	TCGA-RC-A6M6-01A	Primary Tumor
05143ef9-8fe7-4347-814b-0f727a3d78c0	04dc4da1-1d1a-46da-a9d8-da9964591aec.htseq.counts.gz	Transcriptome Profiling	Gene Expression Quantification	TCGA-LIHC	TCGA-BC-A5W4	TCGA-BC-A5W4-01A	Primary Tumor
66439aa6-dbe8-4ee1-a6b9-ad1e8fc4c12c	ec5efe71-01bf-4242-88ad-f94e224a7296.htseq.counts.gz	Transcriptome Profiling	Gene Expression Quantification	TCGA-LIHC	TCGA-DD-A4NV	TCGA-DD-A4NV-01A	Primary Tumor
79af55c6-d6ef-4b30-9702-47070261e8c1	0c787696-c73f-4402-a0e5-f893c4638a76.htseq.counts.gz	Transcriptome Profiling	Gene Expression Quantification	TCGA-LIHC	TCGA-ZS-A9CE	TCGA-ZS-A9CE-01A	Primary Tumor
380cb0fb-caa0-4a1c-8b66-5a2c5dd225d7	571e9f2c-b71e-4c42-909f-1feb69cf9723.htseq.counts.gz	Transcriptome Profiling	Gene Expression Quantification	TCGA-LIHC	TCGA-G3-A25Z	TCGA-G3-A25Z-01A	Primary Tumor
a2858c35-4877-4159-a740-17e579ac02d3	ace34e34-d432-4c19-a50a-a00c9f17afbe.htseq.counts.gz	Transcriptome Profiling	Gene Expression Quantification	TCGA-LIHC	TCGA-EP-A2KB	TCGA-EP-A2KB-01A	Primary Tumor
0c7a4192-59ee-4657-a1b3-f7ece8c474a3	ced2ed64-a4ba-4bd8-a933-d9ae59c72116.htseq.counts.gz	Transcriptome Profiling	Gene Expression Quantification	TCGA-LIHC	TCGA-DD-AAE9	TCGA-DD-AAE9-01A	Primary Tumor
970afe0e-6988-4938-98eb-cf2afbaf0a92	358f2893-02b2-4d36-9c76-b818c28b6027.htseq.counts.gz	Transcriptome Profiling	Gene Expression Quantification	TCGA-LIHC	TCGA-DD-A3A4	TCGA-DD-A3A4-11A	Solid Tissue Normal
247237d8-4070-422b-a863-650b0b3b3a21	fb94b719-4a43-4090-9a61-9f62a30d545d.htseq.counts.gz	Transcriptome Profiling	Gene Expression Quantification	TCGA-LIHC	TCGA-CC-A9FS	TCGA-CC-A9FS-01A	Primary Tumor
658efc93-cdc1-478d-bb55-3de8f0473749	de5fd1ba-8179-404e-80db-0bb2d161d493.htseq.counts.gz	Transcriptome Profiling	Gene Expression Quantification	TCGA-LIHC	TCGA-CC-A9FU	TCGA-CC-A9FU-01A	Primary Tumor
d4138e22-84e8-40ee-b473-a69225c09d3f	f7a956f8-4dc2-437a-92db-8baf8f9b3f14.htseq.counts.gz	Transcriptome Profiling	Gene Expression Quantification	TCGA-LIHC	TCGA-2Y-A9H2	TCGA-2Y-A9H2-01A	Primary Tumor
3851d2c6-2e12-4e75-895e-37b7b59b8ec9	88ba4c2a-c8a2-4220-aa15-141900ff55ca.htseq.counts.gz	Transcriptome Profiling	Gene Expression Quantification	TCGA-LIHC	TCGA-BC-4072	TCGA-BC-4072-01B	Primary Tumor
6c1556f7-0ac7-4a5e-9b6d-3fb3c1334179	c7e1465f-cc5a-4dc9-9bb1-6f1112da7aad.htseq.counts.gz	Transcriptome Profiling	Gene Expression Quantification	TCGA-LIHC	TCGA-UB-A7MB	TCGA-UB-A7MB-01A	Primary Tumor
a09b8d3b-1b2a-4ea4-b58f-248e80244732	ba8df5b1-264d-464d-be07-d6fb29886042.htseq.counts.gz	Transcriptome Profiling	Gene Expression Quantification	TCGA-LIHC	TCGA-DD-A3A6	TCGA-DD-A3A6-01A	Primary Tumor
055c1e31-e519-4efb-a0e4-49085d354da8	2f3f2e57-4c69-469f-be9c-01cc4f704427.htseq.counts.gz	Transcriptome Profiling	Gene Expression Quantification	TCGA-LIHC	TCGA-DD-AADA	TCGA-DD-AADA-01A	Primary Tumor
1f0f7f44-9cfc-40e7-b297-2ded59cc1fbd	4434db0c-75d6-4616-8c7f-57d48e3296c1.htseq.counts.gz	Transcriptome Profiling	Gene Expression Quantification	TCGA-LIHC	TCGA-ZS-A9CG	TCGA-ZS-A9CG-01A	Primary Tumor
885d200e-f039-4ecd-90d4-55940adcb718	f4ef4ce1-b9ff-46c8-b3ac-0d2935a2606b.htseq.counts.gz	Transcriptome Profiling	Gene Expression Quantification	TCGA-LIHC	TCGA-DD-A73A	TCGA-DD-A73A-01A	Primary Tumor
a36c36e4-5105-42dc-9f53-c5c24f671889	160aee04-df36-4e94-90c5-b01b2991ba48.htseq.counts.gz	Transcriptome Profiling	Gene Expression Quantification	TCGA-LIHC	TCGA-DD-A1EC	TCGA-DD-A1EC-11A	Solid Tissue Normal
bac94f6a-82ba-419d-af71-dd67488bd6c0	dba03bb7-1cf1-42b8-b197-52b85d885da7.htseq.counts.gz	Transcriptome Profiling	Gene Expression Quantification	TCGA-LIHC	TCGA-DD-AACJ	TCGA-DD-AACJ-01A	Primary Tumor
0f091424-2ffa-40e6-b881-e83d1497746e	616435aa-cc36-45d0-8f08-9b4af17be2e8.htseq.counts.gz	Transcriptome Profiling	Gene Expression Quantification	TCGA-LIHC	TCGA-FV-A4ZQ	TCGA-FV-A4ZQ-01A	Primary Tumor
7a4930e7-9522-48f6-ae0b-607c9319c544	fa708321-4572-4ef4-9533-d64b51ec6454.htseq.counts.gz	Transcriptome Profiling	Gene Expression Quantification	TCGA-LIHC	TCGA-KR-A7K0	TCGA-KR-A7K0-01A	Primary Tumor
fb1abf4e-4206-447c-a10e-53bf5d35c4b2	5ead465c-2dae-4ae2-97a1-5b98e9e013ec.htseq.counts.gz	Transcriptome Profiling	Gene Expression Quantification	TCGA-LIHC	TCGA-CC-5258	TCGA-CC-5258-01A	Primary Tumor
7e3d8759-b76c-4ba5-80cc-31afbb8f1af1	aaec3912-230f-4418-986d-878e77480f94.htseq.counts.gz	Transcriptome Profiling	Gene Expression Quantification	TCGA-LIHC	TCGA-KR-A7K7	TCGA-KR-A7K7-01A	Primary Tumor
9ae4bb25-f373-438b-80c1-dffce5f5e76a	c9397ead-b7af-4512-bf20-24a814bbaf4e.htseq.counts.gz	Transcriptome Profiling	Gene Expression Quantification	TCGA-LIHC	TCGA-DD-AAW3	TCGA-DD-AAW3-01A	Primary Tumor
dab35e41-1193-4b2b-8a34-3c25eb1d7911	05ac7b05-e459-4833-97fc-530185a7a55f.htseq.counts.gz	Transcriptome Profiling	Gene Expression Quantification	TCGA-LIHC	TCGA-DD-AACD	TCGA-DD-AACD-01A	Primary Tumor
2469d8b9-0575-46b4-bd3b-ddbccf25ec12	447930a1-99c5-4e42-a7a9-be4ce22ff172.htseq.counts.gz	Transcriptome Profiling	Gene Expression Quantification	TCGA-LIHC	TCGA-G3-A3CH	TCGA-G3-A3CH-01A	Primary Tumor
15fdad9d-ba94-4d93-ab31-836f9eaf5518	c45cd340-4895-400a-a50e-19df90b67355.htseq.counts.gz	Transcriptome Profiling	Gene Expression Quantification	TCGA-LIHC	TCGA-CC-A7IG	TCGA-CC-A7IG-01A	Primary Tumor
